# Supplementary material for: Conserved immunomodulation and variation in host association by Xanthomonadales commensals in Arabidopsis root microbiota
Source: Nat Plants. 2025 Feb 19;11(3):612–31. doi: 10.1038/s41477-025-01918-w (PMC11928319; doi:10.1038/s41477-025-01918-w)
Supplement: Supplementary file 2 — Supplementary Tables 1–11. [file 41477_2025_1918_MOESM2_ESM.xlsx]

## Sheet: 1_Bacterial strains
Supplementary Table 1: Bacterial strains and SynComs used in this study
Bacterial strain	Bacterial order	Reference
NS3 SynCom		Ma et al., 2021
R60	Actinomycetales	At-R-SPHERE (Bai et al., 2015)
R1290	Caulobacterales	At-R-SPHERE (Bai et al., 2015)
R231	Rhizobiales	At-R-SPHERE (Bai et al., 2015)
R434	Burkholderiales	At-R-SPHERE (Bai et al., 2015)
R68	Pseudomonadales	At-R-SPHERE (Bai et al., 2015)
NS4 SynCom		Ma et al., 2021
R1293	Actinomycetales	At-R-SPHERE (Bai et al., 2015)
R50	Sphingomonadales	At-R-SPHERE (Bai et al., 2015)
R482	Rhizobiales	At-R-SPHERE (Bai et al., 2015)
R568	Burkholderiales	At-R-SPHERE (Bai et al., 2015)
R71	Pseudomonadales	At-R-SPHERE (Bai et al., 2015)
S3 SynCom		Ma et al., 2021
R553	Actinomycetales	At-R-SPHERE (Bai et al., 2015)
R342	Caulobacterales	At-R-SPHERE (Bai et al., 2015)
R1212	Rhizobiales	At-R-SPHERE (Bai et al., 2015)
R16D2	Burkholderiales	At-R-SPHERE (Bai et al., 2015)
R569	Pseudomonadales	At-R-SPHERE (Bai et al., 2015)
S2 SynCom		Ma et al., 2021
R227	Actinomycetales	At-R-SPHERE (Bai et al., 2015)
R241	Sphingomonadales	At-R-SPHERE (Bai et al., 2015)
R268	Rhizobiales	At-R-SPHERE (Bai et al., 2015)
R267	Burkholderiales	At-R-SPHERE (Bai et al., 2015)
R329	Pseudomonadales	At-R-SPHERE (Bai et al., 2015)
Xanthomonadales strains
R71	Pseudomonadales	At-R-SPHERE (Bai et al., 2015)
R65	Xanthomonadales	At-R-SPHERE (Bai et al., 2015)
R96	Xanthomonadales	At-R-SPHERE (Bai et al., 2015)
R559	Xanthomonadales	At-R-SPHERE (Bai et al., 2015)
R604	Xanthomonadales	At-R-SPHERE (Bai et al., 2015)
R667	Xanthomonadales	At-R-SPHERE (Bai et al., 2015)
R690	Xanthomonadales	At-R-SPHERE (Bai et al., 2015)
R916	Xanthomonadales	At-R-SPHERE (Bai et al., 2015)
R983	Xanthomonadales	At-R-SPHERE (Bai et al., 2015)
MF92	Xanthomonadales	Lebeis et al., 2015
MF178	Xanthomonadales	Lebeis et al., 2015
L70	Xanthomonadales	At-L-SPHERE (Bai et al., 2015)
L131	Xanthomonadales	At-L-SPHERE (Bai et al., 2015)
L148	Xanthomonadales	At-L-SPHERE (Bai et al., 2015)
S772	Xanthomonadales	At-S-SPHERE (Bai et al., 2015)
S773	Xanthomonadales	At-S-SPHERE (Bai et al., 2015)
Lj18	Xanthomonadales	Lj-SPHERE (Wippel et al., 2021)
Lj21	Xanthomonadales	Lj-SPHERE (Wippel et al., 2021)
Lj60	Xanthomonadales	Lj-SPHERE (Wippel et al., 2021)
Lj68	Xanthomonadales	Lj-SPHERE (Wippel et al., 2021)
Lj73	Xanthomonadales	Lj-SPHERE (Wippel et al., 2021)
Lj77	Xanthomonadales	Lj-SPHERE (Wippel et al., 2021)
Lj125	Xanthomonadales	Lj-SPHERE (Wippel et al., 2021)
Lj143	Xanthomonadales	Lj-SPHERE (Wippel et al., 2021)
Lj156	Xanthomonadales	Lj-SPHERE (Wippel et al., 2021)
Lj165	Xanthomonadales	Lj-SPHERE (Wippel et al., 2021)
Lj173	Xanthomonadales	Lj-SPHERE (Wippel et al., 2021)
Lj193	Xanthomonadales	Lj-SPHERE (Wippel et al., 2021)
Lj197	Xanthomonadales	Lj-SPHERE (Wippel et al., 2021)
Cr24	Xanthomonadales	Cr-SPHERE (Duran et al., 2022)
Cr123	Xanthomonadales	Cr-SPHERE (Duran et al., 2022)
Xanthomonas campestris pv. campestris 8004 (Xcc)	Xanthomonadales	Daniels et al., 1984
Xanthomonas campestris pv. vesicatoria 85-10 (Xcv)	Xanthomonadales	Bonas et al., 1989
Xanthomonas hortorum pv. pelargonii (Xhp)	Xanthomonadales	Julius Kühn Institute Quedlinburg, Germany
Rhodanobacter R179 derivatives
R179	Xanthomonadales	At-R-SPHERE (Bai et al., 2015)
R179 dssA	Xanthomonadales	this study: miniTn5 insertion
R179 dssB	Xanthomonadales	this study: miniTn5 insertion
R179dssAB	Xanthomonadales	this study: homologous recombination on R179 dssB
R179 dssA-HR	Xanthomonadales	this study: homologous recombination on R179 dssA
R179 dssB-HR	Xanthomonadales	this study: homologous recombination on R179 dssB

## Sheet: 2_Genomes for phylogenetic tree
Supplementary Table 2: Bacterial genomes used to build the Xanthomonadales phylogenetic tree
Bacterial ID	Phylogenetic classification
GCF_000012245.1	Pseudomonas syringae pv. syringae B728a
GCF_000145865.1	Pseudomonas syringae pv. actinidiae str. M302091
GCF_000145925.1	Pseudomonas syringae pv. aceris str. M302273
GCF_000177515.1	Pseudomonas syringae pv. syringae 642
GCF_000233795.1	Pseudomonas syringae pv. actinidiae str. NCPPB 3871
GCF_000233815.1	Pseudomonas syringae pv. actinidiae str. CRAFRU8.43
GCF_000233835.1	Pseudomonas syringae pv. actinidiae str. NCPPB 3739
GCF_000245395.1	Pseudomonas syringae pv. theae NCPPB 2598
GCF_000245415.1	Pseudomonas syringae pv. actinidiae CFBP 7286
GCF_000245435.1	Pseudomonas syringae pv. actinidiae KW41
GCF_000245455.1	Pseudomonas syringae pv. actinidiae PA459
GCF_000245475.1	Pseudomonas syringae pv. actinidiae CH2010-6
GCF_000302795.1	Pseudomonas syringae pv. avellanae str. ISPaVe013
GCF_000302815.1	Pseudomonas syringae pv. avellanae str. ISPaVe037
GCF_000331385.1	Pseudomonas syringae pv. syringae B64
GCF_000333995.1	Pseudomonas syringae BRIP39023
GCF_000334035.1	Pseudomonas syringae BRIP34876
GCF_000334055.1	Pseudomonas syringae BRIP34881
GCF_000342185.1	Pseudomonas syringae pv. actinidiae ICMP 18744
GCF_000344335.2	Pseudomonas syringae pv. actinidiae ICMP 9853
Soil772	Rhodanobacter
Soil773	Rhodanobacter
LjRoot18	Dyella
LjRoot21	Pseudoxanthomonas
LjRoot60	Pseudoxanthomonas
LjRoot63	Pseudoxanthomonas
LjRoot68	Pseudoxanthomonas
LjRoot73	Pseudoxanthomonas
LjRoot77	Pseudoxanthomonas
LjRoot125	Pseudoxanthomonas
LjRoot143	Pseudoxanthomonas
LjRoot156	Pseudoxanthomonas
LjRoot157	Pseudoxanthomonas
LjRoot165	Pseudoxanthomonas
LjRoot173	Pseudoxanthomonas
LjRoot193	Pseudoxanthomonas
LjRoot197	Pseudoxanthomonas
LjRoot247	Pseudoxanthomonas
LjRoot298	Lysobacter
Chlamy24	Stenotrophomonas
Chlamy39	Stenotrophomonas
Chlamy71	Stenotrophomonas
Chlamy91	Stenotrophomonas
Chlamy93	Stenotrophomonas
Chlamy123	Stenotrophomonas
Chlamy130	Stenotrophomonas
Chlamy192	Stenotrophomonas
Chlamy211	Stenotrophomonas
NC149	Dyella
NC150	Luteibacter
NC151	Luteibacter
NC152	Luteibacter
NC153	Luteibacter
NC154	Stenotrophomonas
NC155	Dyella
NC156	Luteibacter
Indigo14	Xanthomonas
Indigo62	Xanthomonas
Indigo85	Xanthomonas
Indigo93	Xanthomonas
GCF_000006725.1	Xylella fastidiosa 9a5c
GCF_000007145.1	Xanthomonas campestris pv. campestris str. ATCC 33913
GCF_000007165.1	Xanthomonas citri pv. citri str. 306
GCF_000007245.1	Xylella fastidiosa Temecula1
GCF_000009165.1	Xanthomonas campestris pv. vesicatoria str. 85-10
GCF_000010025.1	Xanthomonas oryzae pv. oryzae MAFF 311018
GCF_000012105.1	Xanthomonas campestris pv. campestris str. 8004
GCF_000019325.1	Xylella fastidiosa M12
GCF_000019585.2	Xanthomonas oryzae pv. oryzae PXO99A
GCF_000019765.1	Xylella fastidiosa M23
GCF_000020665.1	Stenotrophomonas maltophilia R551-3
GCF_000070605.1	Xanthomonas campestris pv. campestris
GCF_000072485.1	Stenotrophomonas maltophilia K279a
GCF_000087965.2	Xanthomonas albilineans GPE PC73
GCF_000148405.1	Xylella fastidiosa subsp. fastidiosa GB514
GCF_000158575.1	Stenotrophomonas sp. SKA14
GCF_000159795.2	Xanthomonas vasicola pv. vasculorum NCPPB 702
GCF_000166835.1	Xylella fastidiosa Dixon
GCF_000166855.2	Xylella fastidiosa subsp. sandyi Ann-1
GCF_000168315.3	Xanthomonas oryzae pv. oryzicola BLS256
GCF_000175135.1	Xanthomonas citri pv. aurantifolii str. ICPB 11122
GCF_000175155.1	Xanthomonas citri pv. aurantifolii str. ICPB 10535
GCF_000185965.1	Pseudoxanthomonas suwonensis 11-1
GCF_000192025.1	Xanthomonas vesicatoria ATCC 35937
GCF_000192045.2	Xanthomonas perforans 91-118
GCF_000192065.1	Xanthomonas gardneri ATCC 19865
GCF_000212755.1	Xanthomonas oryzae X11-5A
GCF_000212775.1	Xanthomonas oryzae X8-1A
GCF_000219235.1	Xylella fastidiosa EB92.1
GCF_000221965.1	Xanthomonas campestris pv. raphani 756C
GCF_000223885.1	Stenotrophomonas maltophilia JV3
GCF_000225915.1	Xanthomonas axonopodis pv. citrumelo F1
GCF_000225975.1	Xanthomonas sacchari NCPPB 4393
GCF_000233635.1	Xanthomonas campestris pv. musacearum 'Kenyan'
GCF_000233915.3	Pseudoxanthomonas spadix BD-a59
GCF_000237025.1	Stenotrophomonas maltophilia RR-10
GCF_000258575.2	[Pseudomonas] geniculata N1
GCF_000259445.1	Xanthomonas citri pv. glycines str. 12-2
GCF_000263335.1	Xanthomonas citri pv. mangiferaeindicae LMG 941
GCF_000263835.1	Xanthomonas campestris JX
GCF_000265565.1	Xanthomonas axonopodis pv. manihotis str. UA303
GCF_000265585.1	Xanthomonas axonopodis pv. manihotis str. UA226
GCF_000265605.1	Xanthomonas axonopodis pv. manihotis str. ORST17
GCF_000265625.1	Xanthomonas axonopodis pv. manihotis str. IBSBF 2666
GCF_000265645.1	Xanthomonas axonopodis pv. manihotis str. IBSBF 2665
GCF_000265665.1	Xanthomonas axonopodis pv. manihotis str. IBSBF 321
GCF_000265685.1	Xanthomonas axonopodis pv. manihotis str. IBSBF 436
GCF_000265705.1	Xanthomonas axonopodis pv. manihotis str. NG1
GCF_000265725.1	Xanthomonas axonopodis pv. manihotis str. IBSBF 356
GCF_000265745.1	Xanthomonas axonopodis pv. manihotis str. IBSBF 320
GCF_000265765.1	Xanthomonas axonopodis pv. manihotis str. AT6B
GCF_000265785.1	Xanthomonas axonopodis pv. manihotis str. AFNC1360
GCF_000265805.1	Xanthomonas axonopodis pv. manihotis str. CFBP1851
GCF_000265825.1	Xanthomonas axonopodis pv. manihotis str. CIO1
GCF_000265845.1	Xanthomonas axonopodis pv. manihotis str. CIO151
GCF_000265865.1	Xanthomonas axonopodis pv. manihotis str. IBSBF 1182
GCF_000265885.1	Xanthomonas axonopodis pv. manihotis str. IBSBF 1411
GCF_000265905.1	Xanthomonas axonopodis pv. manihotis str. IBSBF 1994
GCF_000265925.1	Xanthomonas axonopodis pv. manihotis str. IBSBF 2345
GCF_000265945.1	Xanthomonas axonopodis pv. manihotis str. IBSBF 2346
GCF_000265965.1	Xanthomonas axonopodis pv. manihotis str. IBSBF 2538
GCF_000265985.1	Xanthomonas axonopodis pv. manihotis str. IBSBF 2539
GCF_000266005.1	Xanthomonas axonopodis pv. manihotis str. IBSBF 2672
GCF_000266025.1	Xanthomonas axonopodis pv. manihotis str. IBSBF 2673
GCF_000266045.1	Xanthomonas axonopodis pv. manihotis str. IBSBF 278
GCF_000266065.1	Xanthomonas axonopodis pv. manihotis str. IBSBF 280
GCF_000266085.1	Xanthomonas axonopodis pv. manihotis str. IBSBF 2816
GCF_000266105.1	Xanthomonas axonopodis pv. manihotis str. IBSBF 2818
GCF_000266125.1	Xanthomonas axonopodis pv. manihotis str. IBSBF 2819
GCF_000266145.1	Xanthomonas axonopodis pv. manihotis str. IBSBF 2820
GCF_000266165.1	Xanthomonas axonopodis pv. manihotis str. IBSBF 2821
GCF_000266185.1	Xanthomonas axonopodis pv. manihotis str. IBSBF 2822
GCF_000266205.1	Xanthomonas axonopodis pv. manihotis str. IBSBF 285
GCF_000266225.1	Xanthomonas axonopodis pv. manihotis str. IBSBF 289
GCF_000266245.1	Xanthomonas axonopodis pv. manihotis str. IBSBF 725
GCF_000266265.1	Xanthomonas axonopodis pv. manihotis str. IBSBF 726
GCF_000266285.1	Xanthomonas axonopodis pv. manihotis str. NCPPB 1159
GCF_000266305.1	Xanthomonas axonopodis pv. manihotis str. ORST4
GCF_000266325.1	Xanthomonas axonopodis pv. manihotis str. ORST X27
GCF_000266345.1	Xanthomonas axonopodis pv. manihotis str. ThaiXam
GCF_000266365.1	Xanthomonas axonopodis pv. manihotis str. UA536
GCF_000266385.1	Xanthomonas axonopodis pv. manihotis str. UA556
GCF_000266405.1	Xanthomonas axonopodis pv. manihotis str. UA560
GCF_000266425.1	Xanthomonas axonopodis pv. manihotis str. UA686
GCF_000266445.1	Xanthomonas axonopodis pv. manihotis str. UG21
GCF_000266465.1	Xanthomonas axonopodis pv. manihotis str. UG23
GCF_000266485.1	Xanthomonas axonopodis pv. manihotis str. UG24
GCF_000266505.1	Xanthomonas axonopodis pv. manihotis str. UG27
GCF_000266525.1	Xanthomonas axonopodis pv. manihotis str. UG28
GCF_000266545.1	Xanthomonas axonopodis pv. manihotis str. UG39
GCF_000266565.1	Xanthomonas axonopodis pv. manihotis str. UG43
GCF_000266585.1	Xanthomonas axonopodis pv. manihotis str. UG44
GCF_000266605.1	Xanthomonas axonopodis pv. manihotis str. UG45
GCF_000266625.1	Xanthomonas axonopodis pv. manihotis str. UG51
GCF_000266645.1	Xanthomonas axonopodis pv. manihotis str. Xam1134
GCF_000266665.1	Xanthomonas axonopodis pv. manihotis str. Xam668
GCF_000266685.1	Xanthomonas axonopodis pv. manihotis str. Xam669
GCF_000266705.1	Xanthomonas axonopodis pv. manihotis str. Xam672
GCF_000266725.1	Xanthomonas axonopodis pv. manihotis str. Xam678
GCF_000266745.1	Xanthomonas axonopodis pv. manihotis str. IBSBF 2667
GCF_000266765.1	Xanthomonas axonopodis pv. manihotis str. IBSBF 2670
GCF_000266785.1	Xanthomonas axonopodis pv. manihotis str. IBSBF 614
GCF_000266805.1	Xanthomonas axonopodis pv. manihotis str. UA323
GCF_000266825.1	Xanthomonas axonopodis pv. manihotis str. UA306
GCF_000266845.1	Xanthomonas axonopodis pv. manihotis str. UA324
GCF_000277875.1	Xanthomonas campestris pv. musacearum NCPPB 2005
GCF_000277895.2	Xanthomonas campestris pv. musacearum NCPPB 4379
GCF_000277915.1	Xanthomonas campestris pv. musacearum NCPPB 4380
GCF_000277955.1	Xanthomonas campestris pv. musacearum NCPPB 4392
GCF_000277975.1	Xanthomonas campestris pv. musacearum NCPPB 4394
GCF_000277995.1	Xanthomonas vasicola pv. vasculorum NCPPB 1326
GCF_000278015.1	Xanthomonas vasicola pv. vasculorum NCPPB 1381
GCF_000278035.1	Xanthomonas vasicola pv. vasculorum NCPPB 206
GCF_000278075.1	Xanthomonas vasicola pv. vasculorum NCPPB 895
GCF_000283075.1	Pseudoxanthomonas sp. GW2
GCF_000284595.1	Stenotrophomonas maltophilia D457
GCF_000285775.1	Xanthomonas citri pv. punicae str. LMG 859
GCF_000287935.1	Stenotrophomonas maltophilia Ab55555
GCF_000295735.1	Stenotrophomonas maltophilia S028
GCF_000306055.1	Xanthomonas arboricola pv. juglandis str. NCPPB 1447
GCF_000308335.1	Stenotrophomonas maltophilia PML168
GCF_000309905.1	Xanthomonas citri pv. malvacearum str. GSPB1386
GCF_000309925.1	Xanthomonas citri pv. malvacearum str. GSPB2388
GCF_000313775.1	Xanthomonas translucens pv. graminis ART-Xtg29
GCF_000321125.2	Xanthomonas campestris pv. campestris str. Xca5
GCF_000331775.1	Xanthomonas translucens pv. translucens DSM 18974
GCF_000334075.1	Xanthomonas translucens DAR61454
GCF_000336385.2	Lysobacter antibioticus HS124
GCF_000344215.1	Stenotrophomonas maltophilia EPM1
GCF_000346445.1	Stenotrophomonas maltophilia AU12-09
GCF_000348585.1	Xanthomonas axonopodis Xac29-1
GCF_000349225.1	Xanthomonas citri subsp. citri Aw12879
GCF_000355635.2	Xanthomonas arboricola pv. corylina str. NCCB 100457
GCF_000355725.1	Stenotrophomonas maltophilia RA8
GCF_000364645.1	Xanthomonas sp. SHU 308
GCF_000364665.1	Xanthomonas sp. SHU 199
GCF_000364685.1	Xanthomonas sp. SHU 166
GCF_000376745.1	Xanthomonas fragariae LMG 25863
GCF_000382065.1	Stenotrophomonas maltophilia ATCC 19867
GCF_000401255.1	Xanthomonas maliensis
GCF_000401735.1	Xanthomonas campestris pv. campestris str. CN14
GCF_000403555.1	Xanthomonas campestris pv. campestris str. CN16
GCF_000403575.2	Xanthomonas campestris pv. campestris str. CN15
GCF_000420545.1	Arenimonas oryziterrae DSM 21050 = YC6267
GCF_000422305.1	Luteimonas mephitis DSM 12574
GCF_000423325.1	Lysobacter defluvii IMMIB APB-9 = DSM 18482
GCF_000423885.1	Thermomonas fusca DSM 15424
GCF_000426005.1	Lysobacter sp. URHA0019
GCF_000426365.1	Arenimonas composti TR7-09 = DSM 18010
GCF_000428665.1	Xylella fastidiosa subsp. multiplex ATCC 35871
GCF_000429065.1	Silanimonas lenta DSM 16282
GCF_000454505.1	Xanthomonas citri pv. malvacearum X18
GCF_000454525.1	Xanthomonas citri pv. malvacearum X20
GCF_000454545.1	Xanthomonas cassavae CFBP 4642
GCF_000455625.1	Stenotrophomonas maltophilia stmalt0435
GCF_000455685.1	Stenotrophomonas maltophilia MF89
GCF_000466025.1	Xylella fastidiosa subsp. multiplex Griffin-1
GCF_000472505.1	Luteimonas sp. J29
GCF_000482445.1	Xanthomonas oryzae ATCC 35933
GCF_000488895.1	Xanthomonas citri pv. glycines CFBP 7119
GCF_000488955.1	Xanthomonas euvesicatoria pv. alfalfae CFBP 3836
GCF_000495275.1	Xanthomonas citri pv. glycines CFBP 2526
GCF_000499565.1	Stenotrophomonas maltophilia stmalt0377
GCF_000505565.1	Xanthomonas hortorum pv. carotae str. M081
GCF_000506405.1	Xylella fastidiosa 32
GCF_000506905.2	Xylella fastidiosa 6c
GCF_000507025.1	Xanthomonas oryzae pv. oryzicola MAI10
GCF_000510725.1	Pseudoxanthomonas sp. J31
GCF_000511585.1	Xanthomonas oryzae pv. oryzae NAI8
GCF_000513955.1	Pseudoxanthomonas suwonensis J47
GCF_000513995.1	Pseudoxanthomonas sp. J35
GCF_000519025.1	Pseudoxanthomonas suwonensis J43
GCF_000526975.1	Pseudoxanthomonas suwonensis J42
GCF_000543365.1	Stenotrophomonas maltophilia 5BA-I-2
GCF_000559025.1	Luteimonas huabeiensis HB2
GCF_000559125.1	Xanthomonas citri pv. glycines str. 8ra
GCF_000567985.1	Xylella fastidiosa Mul-MD
GCF_000576405.1	Xylella taiwanensis
GCF_000585435.1	Xanthomonas arboricola 3004
GCF_000588855.1	Xanthomonas phaseoli pv. phaseoli CFBP 6546
GCF_000589915.1	Xanthomonas campestris pv. campestris str. CFBP 1869
GCF_000590075.1	Xanthomonas campestris pv. campestris str. CFBP 5817
GCF_000590235.1	Xanthomonas citri pv. fuscans CFBP 6996
GCF_000590315.1	Xanthomonas campestris pv. incanae
GCF_000590335.1	Xanthomonas campestris pv. incanae
GCF_000590355.1	Xanthomonas campestris pv. raphani
GCF_000590375.1	Xanthomonas campestris
GCF_000597745.1	Stenotrophomonas maltophilia MTCC 434
GCF_000604005.2	Lysobacter capsici AZ78
GCF_000611735.1	Stenotrophomonas maltophilia M30
GCF_000613205.1	Stenotrophomonas maltophilia SeITE02
GCF_000632045.1	Stenotrophomonas sp. RIT309
GCF_000661955.1	Stenotrophomonas rhizophila
GCF_000698805.1	Xylella fastidiosa subsp. sandyi Ann-1
GCF_000698825.1	Xylella fastidiosa MUL0034
GCF_000723725.1	Xanthomonas campestris pv. viticola
GCF_000724915.1	Xanthomonas arboricola pv. celebensis
GCF_000724925.1	Xanthomonas arboricola pv. celebensis
GCF_000730305.1	Xanthomonas euvesicatoria pv. allii CFBP 6369
GCF_000731095.1	Lysobacter antibioticus
GCF_000732705.1	Xylella fastidiosa
GCF_000741885.1	Xanthomonas citri pv. fuscans
GCF_000742995.1	Stenotrophomonas maltophilia
GCF_000743535.1	Arenimonas donghaensis DSM 18148 = HO3-R19
GCF_000747075.1	Arenimonas malthae CC-JY-1
GCF_000747135.1	Arenimonas oryziterrae DSM 21050 = YC6267
GCF_000747155.1	Arenimonas metalli CF5-1
GCF_000747175.1	Arenimonas composti TR7-09 = DSM 18010
GCF_000758465.1	Stenotrophomonas maltophilia
GCF_000764855.1	Xanthomonas cannabis pv. phaseoli
GCF_000764875.1	Xanthomonas citri pv. fuscans
GCF_000767565.1	Xylella fastidiosa
GCF_000768335.1	Lysobacter arseniciresistens ZS79
GCF_000768345.1	Lysobacter concretionis Ko07 = DSM 16239
GCF_000768355.1	Lysobacter daejeonensis GH1-9
GCF_000769985.1	Lysobacter defluvii IMMIB APB-9 = DSM 18482
GCF_000770355.2	Xanthomonas campestris pv. arecae
GCF_000770795.1	Lysobacter dokdonensis DS-58
GCF_000772695.1	Xanthomonas vasicola
GCF_000772705.2	Xanthomonas vasicola
GCF_000772715.2	Xanthomonas vasicola
GCF_000772725.1	Xanthomonas vasicola
GCF_000772775.3	Xanthomonas vasicola
GCF_000772785.1	Xanthomonas vasicola
GCF_000772795.1	Xanthomonas vasicola
GCF_000774025.2	Xanthomonas citri pv. fuscans
GCF_000774035.1	Xanthomonas phaseoli pv. phaseoli
GCF_000775185.1	Xanthomonas citri pv. fuscans
GCF_000775195.1	Xanthomonas citri pv. fuscans
GCF_000775205.1	Xanthomonas phaseoli pv. phaseoli
GCF_000775215.1	Xanthomonas citri pv. fuscans
GCF_000785925.1	Xanthomonas phaseoli pv. phaseoli
GCF_000785935.1	Xanthomonas phaseoli pv. phaseoli
GCF_000785945.1	Xanthomonas phaseoli pv. phaseoli
GCF_000786915.1	Xanthomonas phaseoli pv. phaseoli
GCF_000786925.1	Xanthomonas citri pv. fuscans
GCF_000786935.1	Xanthomonas citri pv. fuscans
GCF_000786945.1	Xanthomonas citri pv. fuscans
GCF_000786995.1	Xanthomonas phaseoli pv. phaseoli
GCF_000788075.1	Xanthomonas citri pv. fuscans
GCF_000788095.1	Stenotrophomonas maltophilia
GCF_000802325.1	Xanthomonas euvesicatoria
GCF_000802345.1	Xanthomonas euvesicatoria
GCF_000802365.1	Xanthomonas cannabis pv. cannabis
GCF_000802405.1	Xanthomonas cannabis pv. cannabis
GCF_000803145.1	Xanthomonas vesicatoria
GCF_000803155.1	Xanthomonas vesicatoria
GCF_000807145.1	Xanthomonas translucens pv. cerealis
GCF_000807875.2	Xanthomonas phaseoli pv. phaseoli
GCF_000808655.2	Xanthomonas phaseoli pv. phaseoli
GCF_000808675.2	Xanthomonas phaseoli pv. phaseoli
GCF_000808695.2	Xanthomonas phaseoli pv. phaseoli
GCF_000808715.2	Xanthomonas phaseoli pv. phaseoli
GCF_000808735.2	Xanthomonas phaseoli pv. phaseoli
GCF_000811965.1	Xylella fastidiosa
GCF_000815185.1	Xanthomonas sacchari
GCF_000816885.1	Xanthomonas citri subsp. citri A306
GCF_000817715.3	Xanthomonas citri pv. fuscans
GCF_000818835.2	Xanthomonas phaseoli pv. phaseoli
GCF_000825185.2	Xanthomonas citri pv. citri
GCF_000825205.2	Xanthomonas citri pv. citri
GCF_000825225.2	Xanthomonas citri pv. citri
GCF_000825245.2	Xanthomonas citri pv. citri
GCF_000825265.2	Xanthomonas citri pv. citri
GCF_000825285.2	Xanthomonas citri pv. citri
GCF_000825305.2	Xanthomonas citri pv. citri
GCF_000825325.2	Xanthomonas citri pv. citri
GCF_000825345.2	Xanthomonas citri pv. citri
GCF_000825365.2	Xanthomonas citri pv. citri
GCF_000825385.2	Xanthomonas citri pv. citri
GCF_000825405.2	Xanthomonas citri pv. citri
GCF_000825425.2	Xanthomonas citri pv. citri
GCF_000825485.2	Xanthomonas citri pv. citri
GCF_000825505.2	Xanthomonas citri pv. citri
GCF_000825525.2	Xanthomonas citri pv. citri
GCF_000825545.2	Xanthomonas citri pv. citri
GCF_000825565.2	Xanthomonas citri pv. citri
GCF_000827975.2	Xanthomonas phaseoli pv. phaseoli
GCF_000827985.2	Xanthomonas citri pv. fuscans
GCF_000829945.2	Xanthomonas citri pv. citri
GCF_000831625.1	Xanthomonas sacchari
GCF_000834105.1	Stenotrophomonas maltophilia
GCF_000834675.1	Xanthomonas campestris
GCF_000855665.1	Lysobacter sp. A03
GCF_000877275.1	Stenotrophomonas maltophilia WJ66
GCF_000940825.1	Xanthomonas oryzae pv. oryzicola
GCF_000948075.1	Xanthomonas oryzae pv. oryzae PXO86
GCF_000950845.1	Xanthomonas citri pv. citri
GCF_000950855.1	Xanthomonas citri pv. citri
GCF_000950875.1	Xanthomonas citri pv. citri
GCF_000961155.1	Xanthomonas citri pv. citri
GCF_000961175.1	Xanthomonas citri subsp. citri UI6
GCF_000961195.1	Xanthomonas citri pv. citri
GCF_000961215.1	Xanthomonas citri pv. citri
GCF_000961235.1	Xanthomonas citri pv. citri
GCF_000961255.1	Xanthomonas citri pv. citri
GCF_000961275.1	Xanthomonas citri pv. citri
GCF_000961295.1	Xanthomonas citri pv. citri
GCF_000961315.1	Xanthomonas citri pv. citri
GCF_000961335.1	Xanthomonas citri pv. citri
GCF_000961355.1	Xanthomonas citri pv. citri
GCF_000961375.1	Xanthomonas citri pv. citri
GCF_000961395.1	Xanthomonas citri pv. citri
GCF_000961415.1	Xanthomonas citri pv. citri
GCF_000961435.1	Xanthomonas citri pv. citri
GCF_000961455.1	Xanthomonas citri pv. citri
GCF_000961475.1	Xanthomonas citri pv. citri
GCF_000961495.1	Xanthomonas citri pv. citri
GCF_000962915.1	Xanthomonas albilineans
GCF_000962925.1	Xanthomonas albilineans
GCF_000962935.1	Xanthomonas albilineans
GCF_000962945.1	Xanthomonas albilineans
GCF_000962995.1	Xanthomonas albilineans
GCF_000963005.1	Xanthomonas sp. GPE 39
GCF_000963025.1	Xanthomonas albilineans
GCF_000963055.1	Xanthomonas albilineans
GCF_000963065.1	Xanthomonas albilineans
GCF_000963075.1	Xanthomonas albilineans
GCF_000963115.1	Xanthomonas albilineans
GCF_000963135.1	Xanthomonas albilineans
GCF_000963145.1	Xanthomonas albilineans
GCF_000963155.1	Xanthomonas albilineans
GCF_000963195.1	Xanthomonas albilineans
GCF_000963215.1	Xanthomonas sp. MUS 060
GCF_000969685.2	Xanthomonas citri pv. fuscans
GCF_000972335.1	Stenotrophomonas maltophilia
GCF_000972745.1	Xanthomonas campestris
GCF_000972865.1	Pseudoxanthomonas suwonensis
GCF_000978875.1	Stenotrophomonas maltophilia
GCF_000987985.1	Lysobacter capsici
GCF_001008805.1	Xanthomonas euvesicatoria
GCF_001008815.1	Xanthomonas euvesicatoria
GCF_001008825.1	Xanthomonas euvesicatoria
GCF_001008835.1	Xanthomonas euvesicatoria
GCF_001008885.1	Xanthomonas euvesicatoria
GCF_001008895.1	Xanthomonas euvesicatoria
GCF_001008905.1	Xanthomonas euvesicatoria
GCF_001008915.1	Xanthomonas euvesicatoria
GCF_001008965.1	Xanthomonas euvesicatoria
GCF_001008975.1	Xanthomonas euvesicatoria
GCF_001008985.1	Xanthomonas euvesicatoria
GCF_001008995.1	Xanthomonas euvesicatoria
GCF_001009045.1	Xanthomonas euvesicatoria
GCF_001009055.1	Xanthomonas euvesicatoria
GCF_001009075.1	Xanthomonas euvesicatoria
GCF_001009095.1	Xanthomonas euvesicatoria
GCF_001009125.1	Xanthomonas euvesicatoria
GCF_001009135.1	Xanthomonas euvesicatoria
GCF_001009165.1	Xanthomonas euvesicatoria
GCF_001009175.1	Xanthomonas euvesicatoria
GCF_001009205.1	Xanthomonas euvesicatoria
GCF_001009215.1	Xanthomonas euvesicatoria
GCF_001009245.1	Xanthomonas euvesicatoria
GCF_001009255.1	Xanthomonas euvesicatoria
GCF_001009285.1	Xanthomonas gardneri
GCF_001009295.1	Xanthomonas gardneri
GCF_001009315.1	Xanthomonas gardneri
GCF_001009325.1	Xanthomonas gardneri
GCF_001009365.1	Xanthomonas perforans
GCF_001009385.1	Xanthomonas perforans
GCF_001009395.1	Xanthomonas perforans
GCF_001009405.1	Xanthomonas perforans
GCF_001009445.1	Xanthomonas perforans
GCF_001009465.1	Xanthomonas perforans
GCF_001009475.1	Xanthomonas perforans
GCF_001009485.1	Xanthomonas perforans
GCF_001009525.1	Xanthomonas gardneri
GCF_001009535.1	Xanthomonas gardneri
GCF_001009545.1	Xanthomonas perforans
GCF_001009585.1	Xanthomonas gardneri
GCF_001009605.1	Xanthomonas gardneri
GCF_001009615.1	Xanthomonas gardneri
GCF_001009625.1	Xanthomonas gardneri
GCF_001009665.1	Xanthomonas perforans
GCF_001009675.1	Xanthomonas perforans
GCF_001009685.1	Xanthomonas perforans
GCF_001009705.1	Xanthomonas perforans
GCF_001009745.1	Xanthomonas perforans
GCF_001009765.1	Xanthomonas perforans
GCF_001009795.1	Xanthomonas perforans
GCF_001009825.1	Xanthomonas perforans
GCF_001009845.1	Xanthomonas perforans
GCF_001009855.1	Xanthomonas perforans
GCF_001009865.1	Xanthomonas perforans
GCF_001009885.1	Xanthomonas perforans
GCF_001009925.1	Xanthomonas perforans
GCF_001009935.1	Xanthomonas perforans
GCF_001009945.1	Xanthomonas perforans
GCF_001009955.1	Xanthomonas perforans
GCF_001010005.1	Xanthomonas perforans
GCF_001010015.1	Xanthomonas perforans
GCF_001010025.1	Xanthomonas perforans
GCF_001010035.1	Xanthomonas perforans
GCF_001010085.1	Xanthomonas perforans
GCF_001010095.1	Xanthomonas euvesicatoria
GCF_001010105.1	Xanthomonas perforans
GCF_001010415.1	Xanthomonas pisi DSM 18956
GCF_001013475.1	Xanthomonas arboricola pv. juglandis
GCF_001013485.1	Xanthomonas arboricola
GCF_001013495.1	Xanthomonas arboricola pv. juglandis
GCF_001013505.1	Xanthomonas arboricola
GCF_001014645.1	Luteimonas sp. FCS-9
GCF_001021915.1	Xanthomonas oryzae pv. oryzicola
GCF_001021935.1	Xanthomonas translucens pv. undulosa
GCF_001028285.3	Xanthomonas citri pv. citri
GCF_001042735.1	Xanthomonas oryzae pv. oryzicola
GCF_001042745.1	Xanthomonas oryzae pv. oryzicola
GCF_001042775.1	Xanthomonas oryzae pv. oryzicola
GCF_001042795.1	Xanthomonas oryzae pv. oryzicola
GCF_001042815.1	Xanthomonas oryzae pv. oryzicola
GCF_001042835.1	Xanthomonas oryzae pv. oryzicola
GCF_001042855.1	Xanthomonas oryzae pv. oryzicola
GCF_001042875.1	Xanthomonas oryzae pv. oryzicola
GCF_001043115.1	Xanthomonas sp. NCPPB 1128
GCF_001051925.1	Stenotrophomonas maltophilia
GCF_001068535.1	Stenotrophomonas maltophilia
GCF_001068765.1	Stenotrophomonas maltophilia
GCF_001068915.1	Stenotrophomonas maltophilia
GCF_001068965.1	Stenotrophomonas maltophilia
GCF_001069005.1	Stenotrophomonas maltophilia
GCF_001069105.1	Stenotrophomonas maltophilia
GCF_001069235.1	Stenotrophomonas maltophilia
GCF_001069295.1	Stenotrophomonas maltophilia
GCF_001069345.1	Stenotrophomonas maltophilia
GCF_001069405.1	Stenotrophomonas maltophilia
GCF_001069435.1	Stenotrophomonas maltophilia
GCF_001069555.1	Stenotrophomonas maltophilia
GCF_001069565.1	Stenotrophomonas maltophilia
GCF_001069595.1	Stenotrophomonas maltophilia
GCF_001069605.1	Stenotrophomonas maltophilia
GCF_001069615.1	Stenotrophomonas maltophilia
GCF_001069645.1	Stenotrophomonas maltophilia
GCF_001069685.1	Stenotrophomonas maltophilia
GCF_001069715.1	Stenotrophomonas maltophilia
GCF_001069755.1	Stenotrophomonas maltophilia
GCF_001070185.1	Stenotrophomonas maltophilia
GCF_001070325.1	Stenotrophomonas maltophilia
GCF_001070785.1	Stenotrophomonas maltophilia
GCF_001070865.1	Stenotrophomonas maltophilia
GCF_001070945.1	Stenotrophomonas maltophilia
GCF_001071045.1	Stenotrophomonas maltophilia
GCF_001071065.1	Stenotrophomonas maltophilia
GCF_001071115.1	Stenotrophomonas maltophilia
GCF_001071175.1	Stenotrophomonas maltophilia
GCF_001071195.1	Stenotrophomonas maltophilia
GCF_001071285.1	Stenotrophomonas maltophilia
GCF_001071335.1	Stenotrophomonas maltophilia
GCF_001071345.1	Stenotrophomonas maltophilia
GCF_001071475.1	Stenotrophomonas maltophilia
GCF_001071655.1	Stenotrophomonas maltophilia
GCF_001071815.1	Stenotrophomonas maltophilia
GCF_001072155.1	Stenotrophomonas maltophilia
GCF_001072195.1	Stenotrophomonas maltophilia
GCF_001072215.1	Stenotrophomonas maltophilia
GCF_001072355.1	Stenotrophomonas maltophilia
GCF_001072535.1	Stenotrophomonas maltophilia
GCF_001072635.1	Stenotrophomonas maltophilia
GCF_001072655.1	Stenotrophomonas maltophilia
GCF_001072845.1	Stenotrophomonas maltophilia
GCF_001072915.1	Stenotrophomonas maltophilia
GCF_001073045.1	Stenotrophomonas maltophilia
GCF_001073225.1	Stenotrophomonas maltophilia
GCF_001073355.1	Stenotrophomonas maltophilia
GCF_001074595.1	Stenotrophomonas maltophilia
GCF_001074685.1	Stenotrophomonas maltophilia
GCF_001074705.1	Stenotrophomonas maltophilia
GCF_001074785.1	Stenotrophomonas maltophilia
GCF_001075145.1	Stenotrophomonas maltophilia
GCF_001075175.1	Stenotrophomonas maltophilia
GCF_001075245.1	Stenotrophomonas maltophilia
GCF_001075445.1	Stenotrophomonas maltophilia
GCF_001075475.1	Stenotrophomonas maltophilia
GCF_001075485.1	Stenotrophomonas maltophilia
GCF_001075985.1	Stenotrophomonas maltophilia
GCF_001186415.1	Xanthomonas campestris pv. campestris
GCF_001186465.1	Xanthomonas campestris pv. campestris
GCF_001237985.1	Xanthomonas arboricola pv. juglandis
GCF_001264265.1	Xanthomonas campestris
GCF_001264275.1	Xanthomonas campestris
GCF_001264285.1	Xanthomonas campestris
GCF_001264295.1	Xanthomonas campestris
GCF_001264345.1	Xanthomonas campestris
GCF_001264355.1	Xanthomonas campestris
GCF_001264385.1	Xanthomonas campestris
GCF_001264425.1	Xanthomonas campestris
GCF_001264435.1	Xanthomonas campestris
GCF_001264465.1	Xanthomonas campestris
GCF_001266515.1	Xanthomonas campestris
GCF_001266525.1	Xanthomonas campestris
GCF_001266535.1	Xanthomonas campestris
GCF_001269865.1	Xanthomonas translucens pv. graminis
GCF_001274595.1	Stenotrophomonas maltophilia
GCF_001274655.1	Stenotrophomonas maltophilia
GCF_001274675.1	Stenotrophomonas maltophilia
GCF_001275075.1	Stenotrophomonas maltophilia
GCF_001275085.1	Stenotrophomonas maltophilia
GCF_001275095.1	Stenotrophomonas maltophilia
GCF_001276185.1	Stenotrophomonas maltophilia
GCF_001276305.1	Stenotrophomonas maltophilia
GCF_001276345.1	Stenotrophomonas maltophilia
GCF_001276355.1	Stenotrophomonas maltophilia
GCF_001276385.1	Stenotrophomonas maltophilia
GCF_001276975.1	Xanthomonas campestris
GCF_001277045.1	Xanthomonas oryzae
GCF_001277055.1	Xanthomonas oryzae
GCF_001277095.1	Xanthomonas oryzae
GCF_001282765.1	Xanthomonas translucens pv. poae
GCF_001282805.1	Xanthomonas translucens pv. arrhenatheri LMG 727
GCF_001282885.1	Xanthomonas translucens pv. phlei
GCF_001286925.1	Stenotrophomonas maltophilia
GCF_001293445.1	Xanthomonas campestris pv. campestris
GCF_001297005.1	Stenotrophomonas maltophilia
GCF_001306955.1	Xanthomonas arboricola pv. pruni
GCF_001306965.1	Xanthomonas arboricola
GCF_001306995.1	Xanthomonas sp. Mitacek01
GCF_001310775.1	Stenotrophomonas pictorum JCM 9942
GCF_001314305.1	Stenotrophomonas acidaminiphila
GCF_001372255.1	Xanthomonas campestris pv. campestris
GCF_001401535.2	Xanthomonas phaseoli pv. dieffenbachiae
GCF_001401545.2	Xanthomonas citri
GCF_001401555.1	Xanthomonas euvesicatoria
GCF_001401605.1	Xanthomonas citri pv. fuscans
GCF_001401625.1	Xanthomonas euvesicatoria pv. alfalfae
GCF_001401655.1	Xanthomonas citri pv. citri
GCF_001401675.2	Xanthomonas euvesicatoria
GCF_001402235.1	Xanthomonas phaseoli pv. dieffenbachiae LMG 695
GCF_001417925.1	Xylella fastidiosa
GCF_001422025.1	Stenotrophomonas sp. Leaf70
GCF_001423495.1	Xanthomonas sp. Leaf131
GCF_001423585.1	Xanthomonas sp. Leaf148
GCF_001427065.1	Lysobacter sp. Root559
GCF_001427225.1	Lysobacter sp. Root494
GCF_001427505.1	Lysobacter sp. Root604
GCF_001427585.1	Pseudoxanthomonas sp. Root630
GCF_001427635.1	Pseudoxanthomonas sp. Root65
GCF_001427715.1	Lysobacter sp. Root667
GCF_001427785.1	Lysobacter sp. Root690
GCF_001428685.1	Lysobacter sp. Root76
GCF_001429315.1	Lysobacter sp. Root96
GCF_001429345.1	Lysobacter sp. Root983
GCF_001429785.1	Lysobacter sp. Root916
GCF_001431405.1	Pseudoxanthomonas dokdonensis
GCF_001431415.1	Stenotrophomonas humi
GCF_001431425.1	Stenotrophomonas nitritireducens
GCF_001431465.1	Stenotrophomonas terrae
GCF_001431485.1	Stenotrophomonas ginsengisoli
GCF_001431505.1	Stenotrophomonas daejeonensis
GCF_001431525.1	Stenotrophomonas koreensis
GCF_001431535.1	Stenotrophomonas chelatiphaga
GCF_001431565.1	Stenotrophomonas pavanii
GCF_001431585.1	Stenotrophomonas maltophilia
GCF_001431595.1	Stenotrophomonas acidaminiphila
GCF_001431625.1	[Pseudomonas] geniculata ATCC 19374 = JCM 13324
GCF_001431645.1	Stenotrophomonas panacihumi
GCF_001431665.1	Stenotrophomonas maltophilia
GCF_001431675.1	Stenotrophomonas maltophilia
GCF_001442515.1	Lysobacter enzymogenes
GCF_001442535.1	Lysobacter antibioticus
GCF_001442745.1	Lysobacter antibioticus
GCF_001442785.1	Lysobacter capsici
GCF_001442805.1	Lysobacter gummosus
GCF_001455815.1	Xanthomonas translucens
GCF_001455835.1	Xanthomonas translucens
GCF_001455845.1	Xanthomonas translucens
GCF_001456195.1	Xylella fastidiosa
GCF_001456235.1	Xylella fastidiosa
GCF_001456275.1	Xylella fastidiosa
GCF_001456295.1	Xylella fastidiosa
GCF_001456315.1	Xylella fastidiosa
GCF_001456335.2	Xylella fastidiosa
GCF_001461905.1	Xanthomonas translucens
GCF_001461915.1	Xanthomonas translucens
GCF_001461925.1	Xanthomonas translucens
GCF_001461965.1	Xanthomonas translucens
GCF_001461975.1	Xanthomonas translucens
GCF_001461995.1	Xanthomonas translucens
GCF_001462005.1	Xanthomonas translucens
GCF_001462045.1	Xanthomonas translucens
GCF_001462065.1	Xanthomonas translucens
GCF_001462075.1	Xanthomonas translucens
GCF_001462095.1	Xanthomonas translucens
GCF_001462145.1	Xanthomonas translucens
GCF_001462155.1	Xanthomonas translucens
GCF_001466505.1	Xanthomonas oryzae pv. oryzae
GCF_001469345.1	Xylella fastidiosa subsp. pauca
GCF_001469395.1	Xylella fastidiosa
GCF_001469445.1	Xanthomonas vesicatoria
GCF_001469465.1	Xanthomonas vesicatoria
GCF_001469515.1	Xanthomonas translucens pv. translucens
GCF_001482195.1	Luteimonas abyssi
GCF_001482665.1	Xanthomonas phaseoli pv. manihotis
GCF_001499695.1	Stenotrophomonas maltophilia
GCF_001499715.1	Stenotrophomonas maltophilia
GCF_001499755.1	Stenotrophomonas maltophilia
GCF_001518895.1	Xanthomonas oryzae pv. oryzae
GCF_001542045.1	Xanthomonas translucens
GCF_001542205.1	Xanthomonas translucens
GCF_001542395.1	Stenotrophomonas maltophilia
GCF_001549735.1	Xylella fastidiosa
GCF_001549745.1	Xylella fastidiosa
GCF_001549755.1	Xylella fastidiosa
GCF_001549765.1	Xylella fastidiosa
GCF_001549815.1	Xylella fastidiosa
GCF_001549825.1	Xylella fastidiosa
GCF_001556105.1	Pseudoxanthomonas mexicana
GCF_001562215.1	Stenotrophomonas sp. KCTC 12332
GCF_001564415.1	Xanthomonas phaseoli pv. dieffenbachiae LMG 695
GCF_001572105.1	Xylella fastidiosa subsp. fastidiosa
GCF_001580555.1	Stenotrophomonas sp. DDT-1
GCF_001591205.1	Stenotrophomonas maltophilia NBRC 14161
GCF_001595975.1	Stenotrophomonas maltophilia
GCF_001610795.1	Xanthomonas citri pv. aurantifolii
GCF_001610815.1	Xanthomonas citri pv. aurantifolii
GCF_001610915.1	Xanthomonas citri pv. aurantifolii
GCF_001619675.1	Stenotrophomonas maltophilia
GCF_001642575.1	Xanthomonas floridensis
GCF_001643295.1	Xanthomonas arboricola pv. juglandis
GCF_001651505.1	Stenotrophomonas maltophilia
GCF_001659895.1	Xanthomonas translucens pv. arrhenatheri
GCF_001659905.1	Xanthomonas translucens pv. graminis
GCF_001659915.1	Xanthomonas translucens pv. translucens
GCF_001659965.1	Xanthomonas translucens pv. poae
GCF_001660815.1	Xanthomonas nasturtii
GCF_001674995.1	Xanthomonas arboricola
GCF_001675005.1	Xanthomonas arboricola
GCF_001676295.1	Stenotrophomonas maltophilia
GCF_001676315.1	Stenotrophomonas maltophilia
GCF_001676375.1	Stenotrophomonas maltophilia
GCF_001676385.1	Stenotrophomonas maltophilia
GCF_001676395.1	Stenotrophomonas maltophilia
GCF_001676435.1	Stenotrophomonas maltophilia
GCF_001676445.1	Stenotrophomonas maltophilia
GCF_001684415.1	Xylella fastidiosa subsp. pauca 11399
GCF_001691315.1	Xanthomonas euvesicatoria
GCF_001691325.1	Xanthomonas euvesicatoria
GCF_001691345.1	Xanthomonas euvesicatoria
GCF_001691375.1	Xanthomonas euvesicatoria
GCF_001691385.1	Xanthomonas euvesicatoria
GCF_001693455.1	Stenotrophomonas maltophilia
GCF_001700965.1	Stenotrophomonas nitritireducens
GCF_001704155.1	Stenotrophomonas rhizophila
GCF_001705545.1	Xanthomonas fragariae
GCF_001705565.1	Xanthomonas fragariae
GCF_001705825.1	Xanthomonas campestris
GCF_001707115.1	Xanthomonas translucens pv. cerealis
GCF_001707125.1	Xanthomonas translucens pv. translucens
GCF_001707195.1	Xanthomonas translucens pv. undulosa
GCF_001707225.1	Xanthomonas translucens pv. undulosa
GCF_001707275.1	Xanthomonas translucens pv. translucens
GCF_001707285.1	Xanthomonas translucens pv. poae
GCF_001707335.1	Xanthomonas translucens pv. poae
GCF_001707435.1	Xanthomonas translucens pv. poae
GCF_001717465.1	Luteimonas sp. JM171
GCF_001719145.1	Xanthomonas citri pv. malvacearum
GCF_001741965.1	Xanthomonas arboricola pv. pruni
GCF_001746595.1	Xanthomonas oryzae pv. oryzae
GCF_001746615.1	Xanthomonas oryzae pv. oryzae
GCF_001746635.1	Xanthomonas oryzae pv. oryzae
GCF_001746655.1	Xanthomonas oryzae pv. oryzae
GCF_001746695.1	Xanthomonas oryzae pv. oryzae
GCF_001746715.1	Xanthomonas oryzae pv. oryzae
GCF_001746735.1	Xanthomonas oryzae pv. oryzae
GCF_001753585.1	Xanthomonas citri pv. glycines
GCF_001753645.1	Stenotrophomonas sp. BIIR7
GCF_001806305.1	Stenotrophomonas sp. LM091
GCF_001807865.1	Stenotrophomonas sp. HMSC10F06
GCF_001807895.1	Stenotrophomonas sp. HMSC10F07
GCF_001854145.2	Xanthomonas citri pv. glycines str. 8ra
GCF_001854165.1	Xanthomonas campestris pv. vesicatoria str. 85-10
GCF_001855615.1	Xanthomonas alfalfae
GCF_001858265.1	Stenotrophomonas maltophilia
GCF_001866065.1	Stenotrophomonas maltophilia
GCF_001886315.1	Xylella fastidiosa
GCF_001908725.1	Xanthomonas vesicatoria ATCC 35937
GCF_001908755.1	Xanthomonas gardneri
GCF_001908775.1	Xanthomonas gardneri
GCF_001908795.1	Xanthomonas euvesicatoria
GCF_001908815.1	Xanthomonas vesicatoria
GCF_001908855.1	Xanthomonas perforans
GCF_001922045.1	Xanthomonas citri pv. citri
GCF_001922065.1	Xanthomonas citri pv. citri
GCF_001922085.1	Xanthomonas citri pv. citri
GCF_001922105.1	Xanthomonas citri pv. citri
GCF_001927305.1	Xanthomonas oryzae pv. oryzae
GCF_001927315.1	Xanthomonas oryzae pv. oryzae
GCF_001927325.1	Xanthomonas oryzae pv. oryzae
GCF_001927335.1	Xanthomonas oryzae pv. oryzae
GCF_001927385.1	Xanthomonas oryzae pv. oryzae
GCF_001927395.1	Xanthomonas oryzae pv. oryzae
GCF_001927405.1	Xanthomonas oryzae pv. oryzae
GCF_001927415.1	Xanthomonas oryzae pv. oryzae
GCF_001927465.1	Xanthomonas oryzae pv. oryzae
GCF_001927475.1	Xanthomonas oryzae pv. oryzae
GCF_001927495.1	Xanthomonas oryzae pv. oryzae
GCF_001927505.1	Xanthomonas oryzae pv. oryzae
GCF_001927545.1	Xanthomonas oryzae pv. oryzae
GCF_001927555.1	Xanthomonas oryzae pv. oryzae
GCF_001927575.1	Xanthomonas oryzae pv. oryzae
GCF_001927605.1	Xanthomonas oryzae pv. oryzae
GCF_001927615.1	Xanthomonas oryzae pv. oryzae
GCF_001927625.1	Xanthomonas oryzae pv. oryzae
GCF_001927635.1	Xanthomonas oryzae pv. oryzae
GCF_001927685.1	Xanthomonas oryzae pv. oryzae
GCF_001927695.1	Xanthomonas oryzae pv. oryzae
GCF_001927705.1	Xanthomonas oryzae pv. oryzae
GCF_001927725.1	Xanthomonas oryzae pv. oryzae
GCF_001927765.1	Xanthomonas oryzae pv. oryzae
GCF_001927775.1	Xanthomonas oryzae pv. oryzae
GCF_001927785.1	Xanthomonas oryzae pv. oryzae
GCF_001927795.1	Xanthomonas oryzae pv. oryzae
GCF_001927845.1	Xanthomonas oryzae pv. oryzae
GCF_001927855.1	Xanthomonas oryzae pv. oryzae
GCF_001927865.1	Xanthomonas oryzae pv. oryzae
GCF_001927875.1	Xanthomonas oryzae pv. oryzae
GCF_001927925.1	Xanthomonas oryzae pv. oryzae
GCF_001927935.1	Xanthomonas oryzae pv. oryzae
GCF_001927945.1	Xanthomonas oryzae pv. oryzae
GCF_001927955.1	Xanthomonas oryzae pv. oryzae
GCF_001928005.1	Xanthomonas oryzae pv. oryzae
GCF_001928015.1	Xanthomonas oryzae pv. oryzae
GCF_001928025.1	Xanthomonas oryzae pv. oryzae
GCF_001928035.1	Xanthomonas oryzae pv. oryzae
GCF_001928085.1	Xanthomonas oryzae pv. oryzae
GCF_001928095.1	Xanthomonas oryzae pv. oryzae
GCF_001928105.1	Xanthomonas oryzae pv. oryzae
GCF_001928135.1	Xanthomonas oryzae pv. oryzae
GCF_001928165.1	Xanthomonas oryzae pv. oryzae
GCF_001928175.1	Xanthomonas oryzae pv. oryzae
GCF_001928185.1	Xanthomonas oryzae pv. oryzae
GCF_001928215.1	Xanthomonas oryzae pv. oryzae
GCF_001928245.1	Xanthomonas oryzae pv. oryzae
GCF_001928255.1	Xanthomonas oryzae pv. oryzae
GCF_001928265.1	Xanthomonas oryzae pv. oryzae
GCF_001928285.1	Xanthomonas oryzae pv. oryzae
GCF_001928325.1	Xanthomonas oryzae pv. oryzae
GCF_001928345.1	Xanthomonas oryzae pv. oryzae
GCF_001928355.1	Xanthomonas oryzae pv. oryzae
GCF_001928365.1	Xanthomonas oryzae pv. oryzae
GCF_001928405.1	Xanthomonas oryzae pv. oryzae
GCF_001928415.1	Xanthomonas oryzae pv. oryzae
GCF_001928425.1	Xanthomonas oryzae pv. oryzae
GCF_001928445.1	Xanthomonas oryzae pv. oryzae
GCF_001928485.1	Xanthomonas oryzae pv. oryzae
GCF_001928495.1	Xanthomonas oryzae pv. oryzae
GCF_001928515.1	Xanthomonas oryzae pv. oryzae
GCF_001928525.1	Xanthomonas oryzae pv. oryzae
GCF_001928565.1	Xanthomonas oryzae pv. oryzae
GCF_001928585.1	Xanthomonas oryzae pv. oryzae
GCF_001928605.1	Xanthomonas oryzae pv. oryzae
GCF_001928615.1	Xanthomonas oryzae pv. oryzae
GCF_001928625.1	Xanthomonas oryzae pv. oryzae
GCF_001928665.1	Xanthomonas oryzae pv. oryzae
GCF_001928675.1	Xanthomonas oryzae pv. oryzae
GCF_001928685.1	Xanthomonas oryzae pv. oryzae
GCF_001928695.1	Xanthomonas oryzae pv. oryzae
GCF_001928745.1	Xanthomonas oryzae pv. oryzae
GCF_001928755.1	Xanthomonas oryzae pv. oryzae
GCF_001928765.1	Xanthomonas oryzae pv. oryzae
GCF_001928775.1	Xanthomonas oryzae pv. oryzae
GCF_001928825.1	Xanthomonas oryzae pv. oryzae
GCF_001928835.1	Xanthomonas oryzae pv. oryzae
GCF_001928845.1	Xanthomonas oryzae pv. oryzae
GCF_001928855.1	Xanthomonas oryzae pv. oryzae
GCF_001928905.1	Xanthomonas oryzae pv. oryzae
GCF_001928915.1	Xanthomonas oryzae pv. oryzae
GCF_001928935.1	Xanthomonas oryzae pv. oryzae
GCF_001928945.1	Xanthomonas oryzae pv. oryzae
GCF_001928985.1	Xanthomonas oryzae pv. oryzae
GCF_001928995.1	Xanthomonas oryzae pv. oryzae
GCF_001929005.1	Xanthomonas oryzae pv. oryzae
GCF_001929015.1	Xanthomonas oryzae pv. oryzae
GCF_001929065.1	Xanthomonas oryzae pv. oryzae
GCF_001929075.1	Xanthomonas oryzae pv. oryzae
GCF_001929085.1	Xanthomonas oryzae pv. oryzae
GCF_001929095.1	Xanthomonas oryzae pv. oryzae
GCF_001929145.1	Xanthomonas oryzae pv. oryzae
GCF_001929155.1	Xanthomonas oryzae pv. oryzae
GCF_001929165.1	Xanthomonas oryzae pv. oryzae
GCF_001929185.1	Xanthomonas oryzae pv. oryzae
GCF_001929225.1	Xanthomonas oryzae pv. oryzae
GCF_001929235.1	Xanthomonas oryzae pv. oryzae
GCF_001929245.1	Xanthomonas oryzae pv. oryzae
GCF_001929255.1	Xanthomonas oryzae pv. oryzae
GCF_001929305.1	Xanthomonas oryzae pv. oryzicola
GCF_001939825.1	Stenotrophomonas sp. TD3
GCF_001939965.1	Xanthomonas citri pv. citri
GCF_001939985.1	Xanthomonas citri pv. citri
GCF_001956275.1	Xanthomonas citri pv. citri
GCF_001971465.1	Xylella fastidiosa subsp. multiplex
GCF_001971505.1	Xylella fastidiosa subsp. multiplex
GCF_001974485.1	Xanthomonas oryzae pv. oryzae
GCF_001974685.1	Stenotrophomonas sp. MB339
GCF_001975525.1	Stenotrophomonas sp. KAs 5-3
GCF_001976075.1	Xanthomonas perforans
GCF_001997185.1	Stenotrophomonas maltophilia
GCF_002018575.1	Xanthomonas citri pv. citri
GCF_002019075.1	Xanthomonas campestris pv. azadirachtae
GCF_002019095.1	Xanthomonas axonopodis pv. bauhiniae
GCF_002019105.1	Xanthomonas axonopodis pv. cajani
GCF_002019125.1	Xanthomonas citri pv. glycines
GCF_002019155.1	Xanthomonas axonopodis pv. khayae
GCF_002019165.1	Xanthomonas campestris pv. leeana
GCF_002019195.1	Xanthomonas campestris pv. thespesiae
GCF_002019215.1	Xanthomonas axonopodis pv. melhusii
GCF_002019225.1	[Pseudomonas] cissicola
GCF_002019255.1	Xanthomonas citri pv. malvacearum
GCF_002019265.1	Xanthomonas campestris pv. durantae
GCF_002019295.1	Xanthomonas campestris pv. vitistrifoliae
GCF_002019305.1	Xanthomonas campestris pv. vitiscarnosae
GCF_002019335.1	Xanthomonas campestris pv. vitiswoodrowii
GCF_002019345.1	Xanthomonas axonopodis pv. clitoriae
GCF_002019375.1	Xanthomonas axonopodis pv. martyniicola
GCF_002019395.1	Xanthomonas campestris pv. centellae
GCF_002023005.1	Xanthomonas oryzae pv. oryzae
GCF_002024615.1	Lysobacter enzymogenes
GCF_002025605.1	Stenotrophomonas maltophilia
GCF_002079965.1	Xanthomonas citri pv. aurantifolii
GCF_002117875.1	Xylella fastidiosa subsp. pauca
GCF_002138415.1	Stenotrophomonas maltophilia
GCF_002139955.1	Xanthomonas citri pv. citri
GCF_002139975.1	Xanthomonas citri pv. citri
GCF_002139995.1	Xanthomonas citri pv. citri
GCF_002163775.1	Xanthomonas citri pv. glycines str. 12-2
GCF_002189395.1	Xanthomonas oryzae pv. oryzicola
GCF_002189435.1	Xanthomonas oryzae pv. oryzicola
GCF_002189465.1	Xanthomonas oryzae pv. oryzicola
GCF_002189545.2	Stenotrophomonas maltophilia
GCF_002189565.1	Stenotrophomonas maltophilia
GCF_002191955.1	Xanthomonas vasicola pv. vasculorum
GCF_002191965.1	Xanthomonas vasicola pv. vasculorum
GCF_002192255.1	Stenotrophomonas sp. WZN-1
GCF_002205155.1	Stenotrophomonas maltophilia
GCF_002205165.1	Stenotrophomonas maltophilia
GCF_002205175.1	Stenotrophomonas maltophilia
GCF_002205215.1	Stenotrophomonas maltophilia
GCF_002205225.1	Stenotrophomonas maltophilia
GCF_002205245.1	Stenotrophomonas maltophilia
GCF_002205275.1	Stenotrophomonas maltophilia
GCF_002205295.1	Stenotrophomonas maltophilia
GCF_002205885.1	Stenotrophomonas pavanii
GCF_002208885.2	Stenotrophomonas maltophilia
GCF_002218245.1	Xanthomonas citri pv. vignicola
GCF_002218285.1	Xanthomonas citri pv. vignicola
GCF_002224525.1	Xanthomonas citri pv. malvacearum
GCF_002224545.1	Xanthomonas citri pv. malvacearum
GCF_002276905.1	Stenotrophomonas rhizophila
GCF_002277735.1	Stenotrophomonas maltophilia
GCF_002285515.1	Xanthomonas hortorum
GCF_002288565.1	Xanthomonas citri pv. malvacearum
GCF_002288585.1	Xanthomonas citri pv. malvacearum
GCF_002307375.1	Xanthomonadaceae bacterium NML93-0399
GCF_002309515.1	Xanthomonas citri pv. fuscans
GCF_002324865.1	Xanthomonadaceae bacterium NML93-0831
GCF_002324875.1	Xanthomonadaceae bacterium NML93-0793
GCF_002324915.1	Xanthomonadaceae bacterium NML93-0792
GCF_002327105.1	Luteimonas sp. 100111
GCF_002355295.1	Lysobacter capsici
GCF_002355975.1	Lysobacter enzymogenes
GCF_002490275.1	Xanthomonas vasicola pv. vasculorum
GCF_002564485.1	Xanthomonas campestris pv. viticola
GCF_002688625.1	Xanthomonas citri pv. anacardii CFBP 2913
GCF_002738625.1	Stenotrophomonas maltophilia
GCF_002738635.1	Stenotrophomonas maltophilia
GCF_002738665.1	Stenotrophomonas maltophilia
GCF_002738675.1	Stenotrophomonas maltophilia
GCF_002738705.1	Stenotrophomonas maltophilia
GCF_002738715.1	Stenotrophomonas maltophilia
GCF_002738725.1	Stenotrophomonas maltophilia
GCF_002738765.1	Stenotrophomonas maltophilia
GCF_002738785.1	Stenotrophomonas maltophilia
GCF_002738805.1	Stenotrophomonas maltophilia
GCF_002738815.1	Stenotrophomonas maltophilia
GCF_002738825.1	Stenotrophomonas maltophilia
GCF_002738845.1	Stenotrophomonas maltophilia
GCF_002738885.1	Stenotrophomonas maltophilia
GCF_002738905.1	Stenotrophomonas maltophilia
GCF_002738915.1	Stenotrophomonas maltophilia
GCF_002738925.1	Stenotrophomonas maltophilia
GCF_002738965.1	Stenotrophomonas maltophilia
GCF_002738985.1	Stenotrophomonas maltophilia
GCF_002739005.1	Stenotrophomonas maltophilia
GCF_002739015.1	Stenotrophomonas maltophilia
GCF_002739025.1	Stenotrophomonas maltophilia
GCF_002739065.1	Stenotrophomonas maltophilia
GCF_002739075.1	Stenotrophomonas maltophilia
GCF_002739095.1	Stenotrophomonas maltophilia
GCF_002739105.1	Stenotrophomonas maltophilia
GCF_002739145.1	Stenotrophomonas maltophilia
GCF_002739155.1	Stenotrophomonas maltophilia
GCF_002739175.1	Stenotrophomonas maltophilia
GCF_002739195.1	Stenotrophomonas maltophilia
GCF_002739225.1	Stenotrophomonas maltophilia
GCF_002739235.1	Stenotrophomonas maltophilia
GCF_002739255.1	Stenotrophomonas maltophilia
GCF_002739275.1	Stenotrophomonas maltophilia
GCF_002739305.1	Stenotrophomonas maltophilia
GCF_002739315.1	Stenotrophomonas maltophilia
GCF_002739345.1	Stenotrophomonas maltophilia
GCF_002739365.1	Stenotrophomonas maltophilia
GCF_002739375.1	Stenotrophomonas maltophilia
GCF_002739395.1	Stenotrophomonas maltophilia
GCF_002739405.1	Stenotrophomonas maltophilia
GCF_002739445.1	Stenotrophomonas maltophilia
GCF_002739455.1	Stenotrophomonas maltophilia
GCF_002739465.1	Stenotrophomonas maltophilia
GCF_002739505.1	Stenotrophomonas maltophilia
GCF_002739525.1	Stenotrophomonas maltophilia
GCF_002739535.1	Stenotrophomonas maltophilia
GCF_002739555.1	Stenotrophomonas maltophilia
GCF_002739585.1	Stenotrophomonas maltophilia
GCF_002739595.1	Stenotrophomonas maltophilia
GCF_002739605.1	Stenotrophomonas maltophilia
GCF_002739625.1	Stenotrophomonas maltophilia
GCF_002739665.1	Stenotrophomonas maltophilia
GCF_002739675.1	Stenotrophomonas maltophilia
GCF_002739685.1	Stenotrophomonas maltophilia
GCF_002739715.1	Stenotrophomonas maltophilia
GCF_002739745.1	Stenotrophomonas maltophilia
GCF_002739755.1	Stenotrophomonas maltophilia
GCF_002739775.1	Stenotrophomonas maltophilia
GCF_002739785.1	Stenotrophomonas maltophilia
GCF_002739825.1	Stenotrophomonas maltophilia
GCF_002739835.1	Stenotrophomonas maltophilia
GCF_002739855.1	Stenotrophomonas maltophilia
GCF_002739875.1	Stenotrophomonas maltophilia
GCF_002739905.1	Stenotrophomonas maltophilia
GCF_002739915.1	Stenotrophomonas maltophilia
GCF_002739945.1	Stenotrophomonas maltophilia
GCF_002739955.1	Stenotrophomonas maltophilia
GCF_002739985.1	Stenotrophomonas maltophilia
GCF_002739995.1	Stenotrophomonas maltophilia
GCF_002740025.1	Stenotrophomonas maltophilia
GCF_002740035.1	Stenotrophomonas maltophilia
GCF_002740055.1	Stenotrophomonas maltophilia
GCF_002740085.1	Stenotrophomonas maltophilia
GCF_002740095.1	Stenotrophomonas maltophilia
GCF_002740105.1	Stenotrophomonas maltophilia
GCF_002740115.1	Stenotrophomonas maltophilia
GCF_002740165.1	Stenotrophomonas maltophilia
GCF_002740175.1	Stenotrophomonas maltophilia
GCF_002740185.1	Stenotrophomonas maltophilia
GCF_002740215.1	Stenotrophomonas maltophilia
GCF_002740245.1	Stenotrophomonas maltophilia
GCF_002740255.1	Stenotrophomonas maltophilia
GCF_002740265.1	Stenotrophomonas maltophilia
GCF_002740285.1	Stenotrophomonas maltophilia
GCF_002740325.1	Stenotrophomonas maltophilia
GCF_002740345.1	Stenotrophomonas maltophilia
GCF_002740355.1	Stenotrophomonas maltophilia
GCF_002740365.1	Stenotrophomonas maltophilia
GCF_002740395.1	Stenotrophomonas maltophilia
GCF_002740425.1	Stenotrophomonas maltophilia
GCF_002742455.1	Xanthomonas citri pv. citri
GCF_002750935.1	Stenotrophomonas sp. LMG 10879
GCF_002750975.1	Stenotrophomonas indicatrix
GCF_002750995.1	Stenotrophomonas indicatrix
GCF_002759095.1	Xanthomonas phaseoli pv. phaseoli
GCF_002759115.1	Xanthomonas phaseoli pv. phaseoli
GCF_002759155.1	Xanthomonas phaseoli pv. phaseoli
GCF_002759175.1	Xanthomonas citri pv. phaseoli var. fuscans
GCF_002759195.1	Xanthomonas citri pv. phaseoli var. fuscans
GCF_002759215.1	Xanthomonas citri pv. phaseoli var. fuscans
GCF_002759235.1	Xanthomonas citri pv. phaseoli var. fuscans
GCF_002759255.1	Xanthomonas citri pv. phaseoli var. fuscans
GCF_002759275.1	Xanthomonas citri pv. phaseoli var. fuscans
GCF_002759295.1	Xanthomonas citri pv. phaseoli var. fuscans
GCF_002759315.1	Xanthomonas citri pv. phaseoli var. fuscans
GCF_002759335.1	Xanthomonas citri pv. phaseoli var. fuscans
GCF_002759355.1	Xanthomonas citri pv. phaseoli var. fuscans
GCF_002759395.1	Xanthomonas citri pv. phaseoli var. fuscans
GCF_002759415.1	Xanthomonas citri pv. phaseoli var. fuscans
GCF_002776715.1	Xanthomonas campestris pv. campestris str. CN17
GCF_002776735.1	Xanthomonas campestris pv. campestris str. CN03
GCF_002776775.1	Xanthomonas campestris pv. campestris str. CN12
GCF_002776835.1	Xanthomonas campestris pv. campestris str. CN18
GCF_002797615.1	Stenotrophomonas sp. YR399
GCF_002798155.1	Xanthomonadaceae bacterium NML91-0268
GCF_002798175.1	Xanthomonadaceae bacterium NML91-0213
GCF_002798185.1	Xanthomonadaceae bacterium NML75-0749
GCF_002798195.1	Xanthomonadaceae bacterium NML03-0222
GCF_002798235.1	Xanthomonadaceae bacterium NML71-0210
GCF_002798255.1	Xanthomonadaceae bacterium NML95-0200
GCF_002798275.1	Xanthomonadaceae bacterium NML08-0793
GCF_002798295.1	Xanthomonadaceae bacterium NML07-0707
GCF_002798335.1	Xanthomonadaceae bacterium NML120232
GCF_002798885.1	Stenotrophomonas maltophilia
GCF_002798925.1	Stenotrophomonas maltophilia
GCF_002798945.1	Stenotrophomonas maltophilia
GCF_002798965.1	Stenotrophomonas maltophilia
GCF_002798995.1	Stenotrophomonas maltophilia
GCF_002799015.1	Stenotrophomonas maltophilia
GCF_002799025.1	Stenotrophomonas maltophilia
GCF_002799055.1	Stenotrophomonas maltophilia
GCF_002799065.1	Stenotrophomonas maltophilia
GCF_002799095.1	Stenotrophomonas maltophilia
GCF_002799105.1	Stenotrophomonas maltophilia
GCF_002799135.1	Stenotrophomonas maltophilia
GCF_002799145.1	Stenotrophomonas maltophilia
GCF_002799155.1	Stenotrophomonas maltophilia
GCF_002799165.1	Stenotrophomonas maltophilia
GCF_002799215.1	Stenotrophomonas maltophilia
GCF_002799225.1	Stenotrophomonas maltophilia
GCF_002799235.1	Stenotrophomonas maltophilia
GCF_002799245.1	Stenotrophomonas maltophilia
GCF_002799295.1	Stenotrophomonas maltophilia
GCF_002803515.1	Stenotrophomonas lactitubi
GCF_002806765.1	Xanthomonas campestris pv. campestris
GCF_002836635.1	Stenotrophomonas sp. Bg11-02
GCF_002836645.1	Stenotrophomonas sp. Betaine-02u-23
GCF_002836675.1	Stenotrophomonas sp. Betaine-02u-21
GCF_002837255.1	Xanthomonas citri pv. anacardii
GCF_002846195.1	Xanthomonas prunicola
GCF_002846205.1	Xanthomonas prunicola
GCF_002846225.1	Xanthomonas prunicola
GCF_002847385.1	Stenotrophomonas maltophilia
GCF_002849595.1	Luteimonas sp. 4-12
GCF_002850075.1	Xanthomonas oryzae pv. oryzae
GCF_002850095.1	Xanthomonas oryzae pv. oryzae
GCF_002850115.1	Xanthomonas oryzae pv. oryzae
GCF_002850135.1	Xanthomonas oryzae pv. oryzae
GCF_002850155.1	Xanthomonas oryzae pv. oryzae
GCF_002850175.1	Xanthomonas oryzae pv. oryzae
GCF_002850195.1	Xanthomonas oryzae pv. oryzae
GCF_002850215.1	Xanthomonas oryzae pv. oryzae
GCF_002879695.1	Xanthomonas arboricola pv. juglandis
GCF_002879955.1	Xanthomonas campestris pv. campestris
GCF_002887735.1	Stenotrophomonas bentonitica
GCF_002893095.1	Stenotrophomonas sp. VV52
GCF_002895665.1	Xanthomonas oryzae pv. oryzae
GCF_002895675.1	Xanthomonas oryzae pv. oryzae
GCF_002895685.1	Xanthomonas oryzae pv. oryzae
GCF_002895725.2	Xanthomonas oryzae pv. oryzae
GCF_002895745.1	Xanthomonas oryzae pv. oryzae
GCF_002895765.1	Xanthomonas oryzae pv. oryzae
GCF_002895775.1	Xanthomonas oryzae pv. oryzae
GCF_002895805.1	Xanthomonas oryzae pv. oryzae
GCF_002895825.1	Xanthomonas oryzae pv. oryzae
GCF_002895945.1	Lysobacter silvestris
GCF_002898415.1	Xanthomonas citri pv. anacardii
GCF_002898475.1	Xanthomonas citri pv. anacardii
GCF_002899435.1	Xanthomonas citri
GCF_002901405.1	Stenotrophomonas pavanii
GCF_002906675.1	Xanthomonas citri pv. fuscans CFBP 6988
GCF_002916725.1	Xanthomonas campestris
GCF_002920975.1	Xanthomonas citri pv. mangiferaeindicae
GCF_002926255.1	Xanthomonas citri pv. mangiferaeindicae
GCF_002933615.1	Pseudoxanthomonas sp. KAs_5_3
GCF_002939705.1	Xanthomonas albilineans
GCF_002939715.1	Xanthomonas euvesicatoria pv. citrumelonis
GCF_002939755.1	Xanthomonas bromi
GCF_002939785.1	Xanthomonas codiaei
GCF_002939805.1	Xanthomonas arboricola
GCF_002939825.1	Xanthomonas arboricola
GCF_002939845.1	Xanthomonas arboricola pv. corylina
GCF_002939865.1	Xanthomonas dyei
GCF_002939885.1	Xanthomonas cucurbitae
GCF_002939895.1	Xanthomonas hyacinthi
GCF_002939925.1	Xanthomonas vasicola
GCF_002939945.1	Xanthomonas arboricola pv. populi
GCF_002939965.1	Xanthomonas arboricola
GCF_002939985.1	Xanthomonas cynarae
GCF_002940005.1	Xanthomonas hortorum pv. hederae
GCF_002940015.1	Xanthomonas melonis
GCF_002940045.1	Xanthomonas pisi
GCF_002940065.1	Xanthomonas populi
GCF_002940085.1	Xanthomonas sacchari
GCF_002940095.1	Xanthomonas arboricola
GCF_002940125.1	Xanthomonas arboricola pv. corylina
GCF_002940145.1	Xanthomonas arboricola pv. guizotiae
GCF_002940165.1	Xanthomonas arboricola
GCF_002940185.1	Xanthomonas sp. CFBP 7912
GCF_002940205.1	Xanthomonas arboricola pv. guizotiae
GCF_002940225.1	Xanthomonas arboricola
GCF_002940235.1	Xanthomonas arboricola pv. juglandis
GCF_002940265.1	Xanthomonas arboricola
GCF_002940285.1	Xanthomonas arboricola
GCF_002940305.1	Xanthomonas arboricola
GCF_002940315.1	Xanthomonas arboricola
GCF_002940345.1	Xanthomonas arboricola
GCF_002940365.1	Xanthomonas arboricola
GCF_002940385.1	Xanthomonas arboricola
GCF_002940405.1	Xanthomonas arboricola
GCF_002940425.1	Xanthomonas arboricola
GCF_002940445.1	Xanthomonas arboricola
GCF_002940465.1	Xanthomonas arboricola
GCF_002940475.1	Xanthomonas arboricola
GCF_002940505.1	Xanthomonas arboricola
GCF_002940525.1	Xanthomonas arboricola
GCF_002940545.1	Xanthomonas arboricola
GCF_002940565.1	Xanthomonas arboricola pv. arracaciae
GCF_002940585.1	Xanthomonas arboricola pv. populi
GCF_002940605.1	Xanthomonas theicola
GCF_002940625.1	Xanthomonas arboricola pv. zantedeschiae
GCF_002940645.1	Xanthomonas axonopodis pv. begoniae
GCF_002940665.1	Xanthomonas arboricola
GCF_002951115.1	Stenotrophomonas maltophilia
GCF_002951995.1	Stenotrophomonas acidaminiphila
GCF_002952295.1	Xanthomonas citri pv. citri
GCF_002954185.1	Xylella fastidiosa
GCF_002954205.1	Xylella fastidiosa
GCF_002966815.1	Stenotrophomonas sp. MYb57
GCF_003006435.1	Stenotrophomonas maltophilia
GCF_003015035.1	Stenotrophomonas maltophilia
GCF_003015715.1	Xanthomonas vasicola pv. vasculorum
GCF_003024235.1	Arenimonas caeni
GCF_003028475.1	Stenotrophomonas sp. Nf1
GCF_003028535.1	Stenotrophomonas sp. Nf4
GCF_003030985.1	Stenotrophomonas maltophilia
GCF_003031365.1	Xanthomonas oryzae pv. oryzae
GCF_003031385.1	Xanthomonas oryzae pv. oryzae
GCF_003034115.1	[Pseudomonas] geniculata
GCF_003046775.1	Stenotrophomonas panacihumi
GCF_003050685.1	Xanthomonas translucens pv. undulosa
GCF_003057835.1	Stenotrophomonas maltophilia
GCF_003060985.1	Stenotrophomonas sp. HMWF023
GCF_003061285.1	Stenotrophomonas sp. HMWF003
GCF_003062325.1	Stenotrophomonas maltophilia
GCF_003062365.1	Stenotrophomonas maltophilia
GCF_003062375.1	Stenotrophomonas maltophilia
GCF_003064105.1	Xanthomonas hortorum pv. hederae
GCF_003064125.1	Xanthomonas citri pv. malvacearum
GCF_003064145.1	Xanthomonas oryzae pv. oryzicola
GCF_003086675.1	Stenotrophomonas sp. ZAC14D2_NAIMI4_7
GCF_003086695.1	Stenotrophomonas sp. SAU14A_NAIMI4_8
GCF_003086775.1	Stenotrophomonas sp. ZAC14D1_NAIMI4_1
GCF_003086795.1	Stenotrophomonas sp. SAU14A_NAIMI4_5
GCF_003086815.1	Stenotrophomonas sp. YAU14D1_LEIMI4_1
GCF_003086835.1	Stenotrophomonas sp. ZAC14D1_NAIMI4_6
GCF_003086855.1	Stenotrophomonas sp. YAU14A_MKIMI4_1
GCF_003086875.1	Stenotrophomonas sp. ZAC14D2_NAIMI4_6
GCF_003086895.1	Stenotrophomonas sp. ESTM1D_MKCIP4_1
GCF_003086915.1	Stenotrophomonas sp. ZAC14A_NAIMI4_1
GCF_003105135.1	Stenotrophomonas sp. SPM
GCF_003111865.1	Xanthomonas vasicola pv. zeae
GCF_003111905.1	Xanthomonas vasicola pv. zeae
GCF_003111965.1	Xanthomonas vasicola pv. zeae
GCF_003111985.1	Xanthomonas vasicola pv. zeae
GCF_003112005.1	Xanthomonas vasicola pv. zeae
GCF_003112025.1	Xanthomonas vasicola pv. zeae
GCF_003112065.1	Xanthomonas vasicola pv. zeae
GCF_003112105.1	Xanthomonas vasicola pv. zeae
GCF_003116615.1	Xanthomonas vasicola pv. vasculorum
GCF_003116635.1	Xanthomonas vasicola pv. vasculorum
GCF_003116655.1	Xanthomonas vasicola pv. vasculorum
GCF_003122405.1	Xanthomonas oryzae pv. oryzae
GCF_003122545.1	Xanthomonas citri pv. citri
GCF_003122565.1	Xanthomonas citri pv. citri
GCF_003122575.1	Xanthomonas citri pv. citri
GCF_003122605.1	Xanthomonas citri pv. citri
GCF_003122625.1	Xanthomonas citri pv. citri
GCF_003122665.1	Xanthomonas citri pv. citri
GCF_003136155.1	Xanthomonas perforans
GCF_003136175.1	Xanthomonas euvesicatoria
GCF_003143835.1	Stenotrophomonas maltophilia
GCF_003172845.1	Stenotrophomonas maltophilia
GCF_003205835.1	Stenotrophomonas maltophilia
GCF_003233695.1	Lysobacter maris
GCF_003244375.1	Stenotrophomonas maltophilia
GCF_003244415.1	Stenotrophomonas maltophilia
GCF_003244425.1	Stenotrophomonas maltophilia
GCF_003244435.1	Stenotrophomonas maltophilia
GCF_003244465.1	Stenotrophomonas maltophilia
GCF_003244495.1	Stenotrophomonas maltophilia
GCF_003244505.1	Stenotrophomonas maltophilia
GCF_003244535.1	Stenotrophomonas maltophilia
GCF_003244545.1	Stenotrophomonas maltophilia
GCF_003244555.1	Stenotrophomonas maltophilia
GCF_003244595.1	Stenotrophomonas maltophilia
GCF_003244615.1	Stenotrophomonas maltophilia
GCF_003244625.1	Stenotrophomonas maltophilia
GCF_003244635.1	Stenotrophomonas maltophilia
GCF_003244645.1	Stenotrophomonas maltophilia
GCF_003244695.1	Stenotrophomonas maltophilia
GCF_003244715.1	Stenotrophomonas maltophilia
GCF_003244725.1	Stenotrophomonas maltophilia
GCF_003244735.1	Stenotrophomonas maltophilia
GCF_003244775.1	Stenotrophomonas maltophilia
GCF_003244785.1	Stenotrophomonas maltophilia
GCF_003244795.1	Stenotrophomonas maltophilia
GCF_003244805.1	Stenotrophomonas maltophilia
GCF_003244855.1	Stenotrophomonas maltophilia
GCF_003244865.1	Stenotrophomonas maltophilia
GCF_003244875.1	Stenotrophomonas maltophilia
GCF_003244885.1	Stenotrophomonas maltophilia
GCF_003293695.1	Luteimonas sp. 83-4
GCF_003294085.1	Xanthomonas oryzae pv. oryzae
GCF_003294095.1	Xanthomonas oryzae pv. oryzae
GCF_003294115.1	Xanthomonas oryzae pv. oryzae
GCF_003294135.1	Xanthomonas oryzae pv. oryzae
GCF_003294155.1	Xanthomonas oryzae pv. oryzae
GCF_003294195.1	Xanthomonas oryzae pv. oryzae
GCF_003294205.1	Xanthomonas oryzae pv. oryzae
GCF_003294225.1	Xanthomonas oryzae pv. oryzae
GCF_003294275.1	Xanthomonas oryzae pv. oryzae
GCF_003294285.1	Xanthomonas oryzae pv. oryzae
GCF_003294295.1	Xanthomonas oryzae pv. oryzae
GCF_003294335.1	Xanthomonas oryzae pv. oryzae
GCF_003294345.1	Xanthomonas oryzae pv. oryzae
GCF_003294365.1	Xanthomonas oryzae pv. oryzae
GCF_003294385.1	Xanthomonas oryzae pv. oryzae
GCF_003294405.1	Xanthomonas oryzae pv. oryzae
GCF_003294425.1	Xanthomonas oryzae pv. oryzae
GCF_003294445.1	Xanthomonas oryzae pv. oryzae
GCF_003294465.1	Xanthomonas oryzae pv. oryzae
GCF_003294495.1	Xanthomonas oryzae pv. oryzae
GCF_003294505.1	Xanthomonas oryzae pv. oryzae
GCF_003294525.1	Xanthomonas oryzae pv. oryzae
GCF_003294545.1	Xanthomonas oryzae pv. oryzae
GCF_003294575.1	Xanthomonas oryzae pv. oryzae
GCF_003294665.1	Xanthomonas oryzae pv. oryzae
GCF_003294695.1	Xanthomonas oryzae pv. oryzae
GCF_003294715.1	Xanthomonas oryzae pv. oryzae
GCF_003294765.1	Xanthomonas oryzae pv. oryzae
GCF_003294835.1	Xanthomonas oryzae pv. oryzae
GCF_003294875.1	Xanthomonas oryzae pv. oryzae
GCF_003294955.1	Xanthomonas oryzae pv. oryzae
GCF_003294995.1	Xanthomonas oryzae pv. oryzae
GCF_003295045.1	Xanthomonas oryzae pv. oryzae
GCF_003295065.1	Xanthomonas oryzae pv. oryzae
GCF_003295075.1	Xanthomonas oryzae pv. oryzae
GCF_003295125.1	Xanthomonas oryzae pv. oryzae
GCF_003295135.1	Xanthomonas oryzae pv. oryzae
GCF_003295175.1	Xanthomonas oryzae pv. oryzae
GCF_003295185.1	Xanthomonas oryzae pv. oryzae
GCF_003295235.1	Xanthomonas oryzae pv. oryzae
GCF_003295245.1	Xanthomonas oryzae pv. oryzae
GCF_003295275.1	Xanthomonas oryzae pv. oryzae
GCF_003295315.1	Xanthomonas oryzae pv. oryzae
GCF_003295335.1	Xanthomonas oryzae pv. oryzae
GCF_003295365.1	Xanthomonas oryzae pv. oryzae
GCF_003295375.1	Xanthomonas oryzae pv. oryzae
GCF_003295405.1	Xanthomonas oryzae pv. oryzae
GCF_003295455.1	Xanthomonas oryzae pv. oryzae
GCF_003295485.1	Xanthomonas oryzae pv. oryzae
GCF_003295515.1	Xanthomonas oryzae pv. oryzae
GCF_003295525.1	Xanthomonas oryzae pv. oryzae
GCF_003295545.1	Xanthomonas oryzae pv. oryzae
GCF_003295565.1	Xanthomonas oryzae pv. oryzae
GCF_003295585.1	Xanthomonas oryzae pv. oryzae
GCF_003295625.1	Xanthomonas oryzae pv. oryzae
GCF_003295635.1	Xanthomonas oryzae pv. oryzae
GCF_003295645.1	Xanthomonas oryzae pv. oryzae
GCF_003295705.1	Xanthomonas oryzae pv. oryzae
GCF_003295725.1	Xanthomonas oryzae pv. oryzae
GCF_003295735.1	Xanthomonas oryzae pv. oryzae
GCF_003295775.1	Xanthomonas oryzae pv. oryzae
GCF_003295795.1	Xanthomonas oryzae pv. oryzae
GCF_003295805.1	Xanthomonas oryzae pv. oryzae
GCF_003295825.1	Xanthomonas oryzae pv. oryzae
GCF_003295845.1	Xanthomonas oryzae pv. oryzae
GCF_003295855.1	Xanthomonas oryzae pv. oryzae
GCF_003295915.1	Xanthomonas oryzae pv. oryzae
GCF_003295925.1	Xanthomonas oryzae pv. oryzae
GCF_003295955.1	Xanthomonas oryzae pv. oryzae
GCF_003295965.1	Xanthomonas oryzae pv. oryzae
GCF_003295975.1	Xanthomonas oryzae pv. oryzae
GCF_003296015.1	Xanthomonas oryzae pv. oryzae
GCF_003296065.1	Xanthomonas oryzae pv. oryzae
GCF_003296105.1	Xanthomonas oryzae pv. oryzae
GCF_003296115.1	Xanthomonas oryzae pv. oryzae
GCF_003296135.1	Xanthomonas oryzae pv. oryzae
GCF_003296245.1	Xanthomonas oryzae pv. oryzae
GCF_003296255.1	Xanthomonas oryzae pv. oryzae
GCF_003296305.1	Xanthomonas oryzae pv. oryzae
GCF_003296365.1	Xanthomonas oryzae pv. oryzae
GCF_003296405.1	Xanthomonas oryzae pv. oryzae
GCF_003296415.1	Xanthomonas oryzae pv. oryzae
GCF_003296455.1	Xanthomonas oryzae pv. oryzae
GCF_003296465.1	Xanthomonas oryzae pv. oryzae
GCF_003296495.1	Xanthomonas oryzae pv. oryzae
GCF_003296505.1	Xanthomonas oryzae pv. oryzae
GCF_003296515.1	Xanthomonas oryzae pv. oryzae
GCF_003296555.1	Xanthomonas oryzae pv. oryzae
GCF_003296565.1	Xanthomonas oryzae pv. oryzae
GCF_003296575.1	Xanthomonas oryzae pv. oryzae
GCF_003296615.1	Xanthomonas oryzae pv. oryzae
GCF_003296625.1	Xanthomonas oryzae pv. oryzae
GCF_003296655.1	Xanthomonas oryzae pv. oryzae
GCF_003296675.1	Xanthomonas oryzae pv. oryzae
GCF_003296695.1	Xanthomonas oryzae pv. oryzae
GCF_003296765.1	Xanthomonas oryzae pv. oryzae
GCF_003296775.1	Xanthomonas oryzae pv. oryzae
GCF_003296805.1	Xanthomonas oryzae pv. oryzae
GCF_003296845.1	Xanthomonas oryzae pv. oryzae
GCF_003296855.1	Xanthomonas oryzae pv. oryzae
GCF_003296865.1	Xanthomonas oryzae pv. oryzae
GCF_003296915.1	Xanthomonas oryzae pv. oryzae
GCF_003296925.1	Xanthomonas oryzae pv. oryzae
GCF_003296935.1	Xanthomonas oryzae pv. oryzae
GCF_003297025.1	Xanthomonas oryzae pv. oryzae
GCF_003297035.1	Xanthomonas oryzae pv. oryzae
GCF_003297085.1	Xanthomonas oryzae pv. oryzae
GCF_003297095.1	Xanthomonas oryzae pv. oryzae
GCF_003297135.1	Xanthomonas oryzae pv. oryzae
GCF_003297145.1	Xanthomonas oryzae pv. oryzae
GCF_003297175.1	Xanthomonas oryzae pv. oryzae
GCF_003297195.1	Xanthomonas oryzae pv. oryzae
GCF_003297235.1	Xanthomonas oryzae pv. oryzae
GCF_003297245.1	Xanthomonas oryzae pv. oryzae
GCF_003297275.1	Xanthomonas oryzae pv. oryzae
GCF_003297285.1	Xanthomonas oryzae pv. oryzae
GCF_003297375.1	Xanthomonas oryzae pv. oryzae
GCF_003297395.1	Xanthomonas oryzae pv. oryzae
GCF_003297475.1	Xanthomonas oryzae pv. oryzae
GCF_003297505.1	Xanthomonas oryzae pv. oryzae
GCF_003297605.1	Xanthomonas oryzae pv. oryzae
GCF_003297625.1	Xanthomonas oryzae pv. oryzae
GCF_003297685.1	Xanthomonas oryzae pv. oryzae
GCF_003297745.1	Xanthomonas oryzae pv. oryzae
GCF_003297765.1	Xanthomonas oryzae pv. oryzae
GCF_003297775.1	Xanthomonas oryzae pv. oryzae
GCF_003297785.1	Xanthomonas oryzae pv. oryzae
GCF_003297895.1	Xanthomonas oryzae pv. oryzae
GCF_003297905.1	Xanthomonas oryzae pv. oryzae
GCF_003297915.1	Xanthomonas oryzae pv. oryzae
GCF_003297945.1	Xanthomonas oryzae pv. oryzae
GCF_003298055.1	Xanthomonas oryzae pv. oryzae
GCF_003298065.1	Xanthomonas oryzae pv. oryzae
GCF_003298075.1	Xanthomonas oryzae pv. oryzae
GCF_003298095.1	Xanthomonas oryzae pv. oryzae
GCF_003298245.1	Xanthomonas oryzae pv. oryzae
GCF_003298365.1	Xanthomonas oryzae pv. oryzae
GCF_003298455.1	Xanthomonas oryzae pv. oryzae
GCF_003298815.1	Xanthomonas oryzae pv. oryzae
GCF_003298825.1	Xanthomonas oryzae pv. oryzae
GCF_003298955.1	Xanthomonas oryzae pv. oryzae
GCF_003298965.1	Xanthomonas oryzae pv. oryzae
GCF_003299055.1	Xanthomonas oryzae pv. oryzae
GCF_003299065.1	Xanthomonas oryzae pv. oryzae
GCF_003299075.1	Xanthomonas oryzae pv. oryzae
GCF_003299145.1	Xanthomonas oryzae pv. oryzae
GCF_003299175.1	Xanthomonas oryzae pv. oryzae
GCF_003299225.1	Xanthomonas oryzae pv. oryzae
GCF_003299275.1	Xanthomonas oryzae pv. oryzae
GCF_003299365.1	Xanthomonas oryzae pv. oryzae
GCF_003299395.1	Xanthomonas oryzae pv. oryzae
GCF_003299525.1	Xanthomonas oryzae pv. oryzae
GCF_003299625.1	Xanthomonas oryzae pv. oryzae
GCF_003299635.1	Xanthomonas oryzae pv. oryzae
GCF_003299665.1	Xanthomonas oryzae pv. oryzae
GCF_003299745.1	Xanthomonas oryzae pv. oryzae
GCF_003299755.1	Xanthomonas oryzae pv. oryzae
GCF_003299865.1	Xanthomonas oryzae pv. oryzae
GCF_003299885.1	Xanthomonas oryzae pv. oryzae
GCF_003299955.1	Xanthomonas oryzae pv. oryzae
GCF_003300055.1	Xanthomonas oryzae pv. oryzae
GCF_003300065.1	Xanthomonas oryzae pv. oryzae
GCF_003300075.1	Xanthomonas oryzae pv. oryzae
GCF_003300125.1	Xanthomonas oryzae pv. oryzae
GCF_003300215.1	Xanthomonas oryzae pv. oryzae
GCF_003300225.1	Xanthomonas oryzae pv. oryzae
GCF_003300235.1	Xanthomonas oryzae pv. oryzae
GCF_003300265.1	Xanthomonas oryzae pv. oryzae
GCF_003300385.1	Xanthomonas oryzae pv. oryzae
GCF_003300515.1	Xanthomonas oryzae pv. oryzae
GCF_003300585.1	Xanthomonas oryzae pv. oryzae
GCF_003300615.1	Xanthomonas oryzae pv. oryzae
GCF_003300685.1	Xanthomonas oryzae pv. oryzae
GCF_003300715.1	Xanthomonas oryzae pv. oryzae
GCF_003300845.1	Xanthomonas oryzae pv. oryzae
GCF_003301345.1	Xanthomonas oryzae pv. oryzae
GCF_003311715.1	Xanthomonas oryzae pv. oryzae
GCF_003312605.3	Xanthomonas vasicola
GCF_003312615.2	Xanthomonas vasicola
GCF_003312625.2	Xanthomonas vasicola
GCF_003312635.3	Xanthomonas vasicola
GCF_003312685.2	Xanthomonas vasicola
GCF_003312695.2	Xanthomonas vasicola
GCF_003312705.2	Xanthomonas vasicola
GCF_003312715.2	Xanthomonas vasicola
GCF_003312765.2	Xanthomonas vasicola
GCF_003312775.3	Xanthomonas vasicola
GCF_003312785.2	Xanthomonas vasicola
GCF_003312795.3	Xanthomonas vasicola
GCF_003312845.2	Xanthomonas vasicola
GCF_003342795.1	Stenotrophomonas maltophilia
GCF_003350065.1	Thermomonas haemolytica
GCF_003351845.1	Xanthomonas oryzae pv. oryzae
GCF_003352785.1	Xylella taiwanensis
GCF_003352895.1	Xanthomonas campestris
GCF_003352905.1	Xanthomonas arboricola
GCF_003352955.1	Xanthomonas campestris
GCF_003352965.1	Xanthomonas campestris
GCF_003353015.1	Xanthomonas arboricola
GCF_003353025.1	Xanthomonas arboricola
GCF_003363795.1	Xanthomonas campestris
GCF_003363805.1	Xanthomonas campestris
GCF_003363835.1	Xanthomonas campestris
GCF_003363845.1	Xanthomonas arboricola
GCF_003363875.1	Xanthomonas dyei
GCF_003363885.1	Xanthomonas dyei
GCF_003363915.1	Xanthomonas arboricola
GCF_003363925.1	Xanthomonas arboricola
GCF_003363955.1	Xanthomonas arboricola
GCF_003363965.1	Xanthomonas campestris
GCF_003363995.1	Xanthomonas campestris
GCF_003364005.1	Xanthomonas campestris
GCF_003364015.1	Xanthomonas arboricola
GCF_003364025.1	Xanthomonas arboricola
GCF_003364075.1	Xanthomonas arboricola
GCF_003364095.1	Xanthomonas arboricola
GCF_003367355.1	Lysobacter sp. TY2-98
GCF_003382265.1	Xanthomonas oryzae pv. oryzae
GCF_003382285.1	Lysobacter soli
GCF_003382365.1	Lysobacter sp. zong2l5
GCF_003382775.1	Xanthomonas oryzae pv. oryzae
GCF_003382795.1	Xanthomonas oryzae pv. oryzae
GCF_003382815.1	Xanthomonas oryzae pv. oryzae
GCF_003382835.1	Xanthomonas oryzae pv. oryzae
GCF_003382855.1	Xanthomonas oryzae pv. oryzae
GCF_003382895.1	Xanthomonas oryzae pv. oryzae
GCF_003382915.1	Xanthomonas oryzae pv. oryzae
GCF_003382935.1	Xanthomonas oryzae pv. oryzae
GCF_003385015.1	Stenotrophomonas maltophilia
GCF_003385135.1	Stenotrophomonas maltophilia
GCF_003409975.1	Xanthomonas nasturtii
GCF_003410095.1	Xanthomonas campestris pv. campestris
GCF_003410105.1	Xanthomonas campestris pv. raphani
GCF_003410125.1	Xanthomonas campestris pv. campestris
GCF_003410175.1	Xanthomonas campestris
GCF_003410195.1	Xanthomonas campestris pv. incanae
GCF_003410215.1	Xanthomonas campestris
GCF_003410225.1	Xanthomonas campestris
GCF_003413645.1	Xanthomonas campestris pv. campestris
GCF_003416885.1	Lysobacter sp. WF-2
GCF_003427055.1	Xanthomonas oryzae pv. oryzae
GCF_003428825.1	Stenotrophomonas sp. G4
GCF_003428965.1	Xanthomonas oryzae pv. oryzae
GCF_003515915.1	Xylella fastidiosa subsp. fastidiosa
GCF_003522605.1	Xanthomonas oryzae pv. oryzae
GCF_003550055.1	Stenotrophomonas sp. AG209
GCF_003586305.1	Lysobacter sp. C8-1
GCF_003586545.1	Stenotrophomonas sp. Pemsol
GCF_003600855.1	Xanthomonas sp. CFBP 7698
GCF_003602375.1	Xanthomonas campestris
GCF_003633905.1	Stenotrophomonas sp. CF319
GCF_003651185.1	Stenotrophomonas rhizophila
GCF_003665455.1	Xanthomonas citri pv. citri
GCF_003665475.1	Xanthomonas citri pv. citri
GCF_003697345.1	Lysobacter sp. 4284/11
GCF_003698225.1	Xanthomonas axonopodis pv. commiphoreae
GCF_003703395.1	Pseudoxanthomonas spadix
GCF_003719825.1	Lysobacter sp. ZS60
GCF_003724915.1	Xanthomonas vasicola pv. vasculorum
GCF_003724955.1	Xanthomonas vasicola pv. vasculorum
GCF_003724975.1	Xanthomonas vasicola pv. vasculorum
GCF_003724995.1	Xanthomonas vasicola pv. vasculorum
GCF_003725005.1	Xanthomonas vasicola pv. vasculorum
GCF_003725035.1	Xanthomonas vasicola pv. vasculorum
GCF_003725055.1	Xanthomonas vasicola pv. vasculorum
GCF_003725075.1	Xanthomonas vasicola pv. vasculorum
GCF_003725095.1	Xanthomonas vasicola pv. vasculorum
GCF_003725115.1	Xanthomonas vasicola pv. vasculorum
GCF_003725135.1	Xanthomonas vasicola pv. vasculorum
GCF_003725155.1	Xanthomonas vasicola pv. vasculorum
GCF_003725165.1	Xanthomonas vasicola pv. vasculorum
GCF_003725195.1	Xanthomonas vasicola pv. vasculorum
GCF_003725215.1	Xanthomonas vasicola pv. vasculorum
GCF_003725235.1	Xanthomonas vasicola pv. vasculorum
GCF_003725255.1	Xanthomonas vasicola pv. vasculorum
GCF_003725265.1	Xanthomonas vasicola pv. vasculorum
GCF_003725315.1	Xanthomonas vasicola pv. vasculorum
GCF_003725875.1	Xanthomonas vasicola pv. vasculorum
GCF_003725915.1	Xanthomonas vasicola pv. vasculorum
GCF_003725935.1	Xanthomonas vasicola pv. vasculorum
GCF_003751305.1	Stenotrophomonas rhizophila
GCF_003751565.1	Stenotrophomonas maltophilia
GCF_003789105.1	Lysobacter enzymogenes
GCF_003812985.1	Stenotrophomonas maltophilia
GCF_003813845.1	Luteimonas sp. 100069
GCF_003814555.1	Vulcaniibacterium tengchongense
GCF_003862455.1	Xanthomonas campestris pv. musacearum
GCF_003931575.1	Pseudoxanthomonas sp. SGD-10
GCF_003931635.1	Pseudoxanthomonas sp. SGNA-20
GCF_003931645.1	Pseudoxanthomonas sp. SGT-18
GCF_003931665.1	Pseudoxanthomonas sp. SGD-5-1
GCF_003932055.1	Xanthomonas oryzae pv. oryzae
GCF_003932615.1	Xanthomonas campestris pv. musacearum
GCF_003935155.1	Stenotrophomonas maltophilia
GCF_003935255.1	Stenotrophomonas maltophilia
GCF_003935325.1	Stenotrophomonas maltophilia
GCF_003935335.1	Stenotrophomonas maltophilia
GCF_003935615.1	Stenotrophomonas maltophilia
GCF_003935715.1	Stenotrophomonas sp. 278
GCF_003935735.1	Stenotrophomonas maltophilia
GCF_003935825.1	Stenotrophomonas maltophilia
GCF_003938995.1	Stenotrophomonas maltophilia
GCF_003949975.1	Xanthomonas vasicola pv. vasculorum
GCF_003957475.1	Xanthomonas axonopodis pv. eucalyptorum
GCF_003970095.1	[Pseudomonas] geniculata
GCF_003970865.1	Stenotrophomonas maltophilia
GCF_003973695.1	Xylella fastidiosa subsp. fastidiosa
GCF_003973705.1	Xylella fastidiosa subsp. fastidiosa
GCF_003984685.1	Xanthomonas arboricola pv. pruni
GCF_003984725.1	Xanthomonas arboricola pv. pruni
GCF_003992775.1	Xanthomonas vesicatoria
GCF_003992785.1	Xanthomonas euvesicatoria
GCF_003992805.1	Xanthomonas euvesicatoria
GCF_003992815.1	Xanthomonas sp. DAR33341
GCF_003992855.1	Xanthomonas vesicatoria
GCF_003992865.1	Xanthomonas vesicatoria
GCF_003992875.1	Xanthomonas vesicatoria
GCF_003992905.1	Xanthomonas vesicatoria
GCF_003992935.1	Xanthomonas vesicatoria
GCF_003992955.1	Xanthomonas vesicatoria
GCF_003992965.1	Xanthomonas sp. BRIP62409
GCF_003992975.1	Xanthomonas perforans
GCF_003993015.1	Xanthomonas perforans
GCF_003993025.1	Xanthomonas perforans
GCF_003993035.1	Xanthomonas perforans
GCF_003993055.1	Xanthomonas perforans
GCF_003993095.1	Xanthomonas perforans
GCF_003993105.1	Xanthomonas perforans
GCF_003993115.1	Xanthomonas perforans
GCF_003993135.1	Xanthomonas perforans
GCF_003993175.1	Xanthomonas euvesicatoria
GCF_003993185.1	Xanthomonas euvesicatoria
GCF_003993195.1	Xanthomonas euvesicatoria
GCF_003993225.1	Xanthomonas euvesicatoria
GCF_003993255.1	Xanthomonas euvesicatoria
GCF_003993265.1	Xanthomonas euvesicatoria
GCF_003993275.1	Xanthomonas euvesicatoria
GCF_003993315.1	Xanthomonas euvesicatoria
GCF_003993335.1	Xanthomonas euvesicatoria
GCF_003993345.1	Xanthomonas euvesicatoria
GCF_003993355.1	Xanthomonas arboricola
GCF_003993395.1	Xanthomonas arboricola
GCF_003993415.1	Xanthomonas arboricola
GCF_003993445.1	Xanthomonas euvesicatoria
GCF_003993455.1	Xanthomonas vesicatoria
GCF_003993495.1	Xanthomonas sp. BRIP62418
GCF_003993515.1	Xanthomonas sp. BRIP62415
GCF_003993525.1	Xanthomonas sp. BRIP62411
GCF_003993535.1	Xanthomonas perforans
GCF_003993575.1	Xanthomonas perforans
GCF_003993595.1	Xanthomonas euvesicatoria
GCF_003993605.1	Xanthomonas euvesicatoria
GCF_003993615.1	Xanthomonas euvesicatoria
GCF_003993655.1	Xanthomonas euvesicatoria
GCF_003993675.1	Xanthomonas euvesicatoria
GCF_003993685.1	Xanthomonas euvesicatoria
GCF_003993715.1	Xanthomonas arboricola
GCF_003993725.1	Xanthomonas euvesicatoria
GCF_003993745.1	Xanthomonas arboricola
GCF_003999445.1	Xanthomonas phaseoli pv. phaseoli
GCF_003999485.1	Xanthomonas citri pv. fuscans
GCF_003999505.1	Xanthomonas citri pv. fuscans
GCF_003999525.1	Xanthomonas sp. ISO98C4
GCF_003999545.1	Xanthomonas phaseoli pv. phaseoli
GCF_003999565.1	Xanthomonas phaseoli pv. phaseoli
GCF_003999895.1	Stenotrophomonas indicatrix
GCF_003999905.1	Stenotrophomonas indicatrix
GCF_004000475.1	Xanthomonas citri pv. fuscans
GCF_004016275.1	Xylella fastidiosa subsp. fastidiosa
GCF_004016295.1	Xylella fastidiosa subsp. fastidiosa
GCF_004016315.1	Xylella fastidiosa subsp. fastidiosa
GCF_004016365.1	Xylella fastidiosa subsp. multiplex
GCF_004016375.1	Xylella fastidiosa subsp. fastidiosa
GCF_004016405.1	Xylella fastidiosa subsp. fastidiosa
GCF_004016415.1	Xylella fastidiosa subsp. sandyi
GCF_004023385.1	Xylella fastidiosa subsp. multiplex
GCF_004023395.1	Xylella fastidiosa subsp. multiplex
GCF_004102065.1	Xanthomonas perforans
GCF_004102075.1	Xanthomonas perforans
GCF_004102085.1	Xanthomonas perforans
GCF_004102095.1	Xanthomonas perforans
GCF_004102165.1	Xanthomonas perforans
GCF_004102175.1	Xanthomonas perforans
GCF_004102205.1	Xanthomonas perforans
GCF_004102215.1	Xanthomonas perforans
GCF_004102225.1	Xanthomonas perforans
GCF_004102235.1	Xanthomonas perforans
GCF_004102275.1	Xanthomonas perforans
GCF_004102305.1	Xanthomonas perforans
GCF_004102315.1	Xanthomonas perforans
GCF_004102325.1	Xanthomonas perforans
GCF_004102335.1	Xanthomonas perforans
GCF_004102345.1	Xanthomonas perforans
GCF_004102405.1	Xanthomonas perforans
GCF_004102415.1	Xanthomonas perforans
GCF_004102425.1	Xanthomonas perforans
GCF_004102435.1	Xanthomonas perforans
GCF_004102455.1	Xanthomonas perforans
GCF_004102505.1	Xanthomonas perforans
GCF_004102515.1	Xanthomonas perforans
GCF_004102525.1	Xanthomonas perforans
GCF_004102535.1	Xanthomonas perforans
GCF_004118345.1	Stenotrophomonas sp. MA5
GCF_004118975.1	Luteimonas sp. YGD11-2
GCF_004122095.1	Pseudoxanthomonas sp. GSS15
GCF_004136375.1	Xanthomonas oryzae pv. oryzae
GCF_004136395.1	Xanthomonas oryzae pv. oryzae
GCF_004168365.1	Xanthomonadaceae bacterium AQ6-296
GCF_004216795.1	Stenotrophomonas sp. BK441
GCF_004283655.1	Pseudoxanthomonas sp. NML180594
GCF_004283755.1	Pseudoxanthomonas sp. NML130738
GCF_004284085.1	Pseudoxanthomonas sp. NML171107
GCF_004284175.1	Pseudoxanthomonas sp. NML171202
GCF_004284195.1	Pseudoxanthomonas sp. NML170316
GCF_004284595.1	Pseudoxanthomonas sp. NML140781
GCF_004284655.1	Pseudoxanthomonas sp. NML171200
GCF_004284685.1	Pseudoxanthomonas sp. NML130969
GCF_004284745.1	Pseudoxanthomonas sp. NML180370
GCF_004294545.1	Pseudoxanthomonas sp. NML160639
GCF_004299395.1	Xanthomonas oryzae pv. oryzae
GCF_004306035.1	Stenotrophomonas sp. Y
GCF_004319445.1	Xanthomonas oryzae
GCF_004319465.1	Xanthomonas oryzae
GCF_004319485.1	Xanthomonas oryzae
GCF_004319505.1	Xanthomonas oryzae
GCF_004321555.1	Xanthomonas oryzae pv. oryzae
GCF_004322815.1	Xanthomonas oryzae pv. oryzae
GCF_004322835.1	Xanthomonas oryzae pv. oryzae
GCF_900002225.1	Xanthomonas campestris pv. campestris str. CN11
GCF_900002235.1	Xanthomonas campestris pv. campestris str. CN12
GCF_900018785.1	Xanthomonas massiliensis
GCF_900034305.1	Xanthomonas campestris pv. campestris str. CN18
GCF_900036155.1	Xanthomonas campestris pv. campestris str. CFBP 6863
GCF_900039345.1	Xanthomonas campestris pv. campestris str. CN19
GCF_900039355.1	Xanthomonas campestris pv. campestris str. CFBP 4956
GCF_900044145.1	Xanthomonas campestris pv. campestris str. CFBP 1119
GCF_900092025.1	Xanthomonas bromi
GCF_900092365.1	Xanthomonas translucens pv. graminis
GCF_900092415.1	Xanthomonas translucens pv. graminis
GCF_900092425.1	Xanthomonas translucens pv. graminis ART-Xtg29
GCF_900092485.1	Xanthomonas translucens pv. graminis
GCF_900092495.1	Xanthomonas translucens pv. graminis
GCF_900092565.1	Xanthomonas translucens pv. graminis
GCF_900094325.1	Xanthomonas translucens pv. translucens DSM 18974
GCF_900095765.1	Stenotrophomonas rhizophila
GCF_900101175.1	Stenotrophomonas pavanii
GCF_900104085.1	Pseudoxanthomonas sp. CF125
GCF_900104255.1	Pseudoxanthomonas sp. CF385
GCF_900106525.1	Lysobacter enzymogenes
GCF_900107375.1	Lysobacter sp. yr284
GCF_900109775.1	Pseudoxanthomonas sp. GM95
GCF_900111475.1	Stenotrophomonas sp. SC-N050
GCF_900114355.1	Lysobacter sp. cf310
GCF_900116025.1	Stenotrophomonas sp. 92mfcol6.1
GCF_900116385.1	Pseudoxanthomonas sp. YR558
GCF_900129205.1	Thermomonas hydrothermalis
GCF_900129695.1	Xylella fastidiosa
GCF_900143175.1	Xanthomonas retroflexus
GCF_900155935.1	Lysobacter tolerans
GCF_900167055.1	Lysobacter spongiicola DSM 21749
GCF_900167565.1	Pseudoxanthomonas indica
GCF_900183975.1	Xanthomonas fragariae
GCF_900183985.1	Xanthomonas fragariae
GCF_900183995.1	Xanthomonas fragariae
GCF_900186865.1	Stenotrophomonas maltophilia
GCF_900187955.1	Stenotrophomonas sp. CC120222-04
GCF_900188015.1	Stenotrophomonas sp. YR347
GCF_900215385.1	Stenotrophomonas sp. CC120223-11
GCF_900215535.1	Pseudoxanthomonas wuyuanensis
GCF_900234415.1	Xanthomonas citri pv. fuscans
GCF_900234425.1	Xanthomonas phaseoli pv. phaseoli
GCF_900234435.1	Xanthomonas phaseoli pv. phaseoli
GCF_900234445.1	Xanthomonas phaseoli pv. phaseoli
GCF_900234455.1	Xanthomonas citri pv. fuscans
GCF_900234465.1	Xanthomonas citri pv. fuscans
GCF_900234475.1	Xanthomonas citri pv. fuscans
GCF_900234485.1	Xanthomonas citri pv. fuscans
GCF_900234495.1	Xanthomonas citri pv. fuscans
GCF_900234505.1	Xanthomonas citri pv. fuscans
GCF_900234515.1	Xanthomonas citri pv. fuscans
GCF_900234525.1	Xanthomonas phaseoli pv. phaseoli
GCF_900234535.1	Xanthomonas phaseoli pv. phaseoli
GCF_900234565.1	Xanthomonas citri pv. fuscans
GCF_900240325.1	Xanthomonas arboricola pv. fragariae
GCF_900240345.1	Xanthomonas arboricola pv. fragariae
GCF_900240355.1	Xanthomonas arboricola pv. fragariae
GCF_900240365.1	Xanthomonas arboricola pv. fragariae
GCF_900240435.1	Xanthomonas arboricola pv. fragariae
GCF_900379705.1	Xanthomonas fragariae
GCF_900379715.1	Xanthomonas fragariae
GCF_900379725.1	Xanthomonas fragariae
GCF_900379735.1	Xanthomonas fragariae
GCF_900379745.1	Xanthomonas fragariae
GCF_900379755.1	Xanthomonas fragariae
GCF_900379765.1	Xanthomonas fragariae
GCF_900379775.1	Xanthomonas fragariae
GCF_900379785.1	Xanthomonas fragariae
GCF_900379795.1	Xanthomonas fragariae
GCF_900379805.1	Xanthomonas fragariae
GCF_900379815.1	Xanthomonas fragariae
GCF_900379825.1	Xanthomonas fragariae
GCF_900379835.1	Xanthomonas fragariae
GCF_900379845.1	Xanthomonas fragariae
GCF_900379855.1	Xanthomonas fragariae
GCF_900379865.1	Xanthomonas fragariae
GCF_900379875.1	Xanthomonas fragariae
GCF_900379885.1	Xanthomonas fragariae
GCF_900379895.1	Xanthomonas fragariae
GCF_900379905.1	Xanthomonas fragariae
GCF_900379915.1	Xanthomonas fragariae
GCF_900379925.1	Xanthomonas fragariae
GCF_900379935.1	Xanthomonas fragariae
GCF_900379945.1	Xanthomonas fragariae
GCF_900379955.1	Xanthomonas fragariae
GCF_900379965.1	Xanthomonas fragariae
GCF_900379975.1	Xanthomonas fragariae
GCF_900379985.1	Xanthomonas fragariae
GCF_900379995.1	Xanthomonas fragariae
GCF_900380005.1	Xanthomonas fragariae
GCF_900380015.1	Xanthomonas fragariae
GCF_900380025.1	Xanthomonas fragariae
GCF_900380035.1	Xanthomonas fragariae
GCF_900380045.1	Xanthomonas fragariae
GCF_900380055.1	Xanthomonas fragariae
GCF_900380065.1	Xanthomonas fragariae
GCF_900380095.1	Xanthomonas fragariae
GCF_900380105.1	Xanthomonas fragariae
GCF_900380115.1	Xanthomonas fragariae
GCF_900380125.1	Xanthomonas fragariae
GCF_900380135.1	Xanthomonas fragariae
GCF_900380145.1	Xanthomonas fragariae
GCF_900380155.1	Xanthomonas fragariae
GCF_900380165.1	Xanthomonas fragariae
GCF_900380175.1	Xanthomonas fragariae
GCF_900380185.1	Xanthomonas fragariae
GCF_900380195.1	Xanthomonas fragariae
GCF_900380205.1	Xanthomonas fragariae
GCF_900380215.1	Xanthomonas fragariae
GCF_900380225.1	Xanthomonas fragariae
GCF_900380235.1	Xanthomonas fragariae
GCF_900380245.1	Xanthomonas fragariae
GCF_900475405.1	Stenotrophomonas maltophilia
GCF_900475685.1	Stenotrophomonas maltophilia
GCF_900476315.1	Xanthomonas arboricola pv. juglandis
GCF_900476395.1	Xanthomonas arboricola
GCF_900537235.1	Xanthomonas arboricola pv. juglandis
GCF_900537245.1	Xanthomonas arboricola pv. juglandis
GCF_900537265.1	Xanthomonas arboricola pv. juglandis
GCF_900636655.1	Stenotrophomonas maltophilia
GCF_900636905.1	Stenotrophomonas maltophilia

## Sheet: 3_GO_terms_RNASeq
Supplementary Table 3: GO enrichment analysis for mentioned clusters obtained from the RNA-Seq experiment
GOid	GOterm	SignificanceP	Cluster
GO:0009751	response to salicylic acid	1.4e-06	s1
GO:0009627	systemic acquired resistance	5.2e-06	s1
GO:0002237	response to molecule of bacterial origin	2.6e-05	s1
GO:0031347	regulation of defense response	0.00011	s1
GO:0050832	defense response to fungus	0.00016	s1
GO:0009759	indole glucosinolate biosynthetic process	0.0002	s1
GO:0046394	carboxylic acid biosynthetic process	0.00026	s1
GO:0002229	defense response to oomycetes	0.00032	s1
GO:1900056	negative regulation of leaf senescence	0.00068	s1
GO:0080027	response to herbivore	0.00122	s1
GO:0071456	cellular response to hypoxia	3.1e-06	s2
GO:0009901	anther dehiscence	0.00083	s2
GO:0006012	galactose metabolic process	0.0009	s2
GO:0009682	induced systemic resistance	0.00098	s2
GO:0009830	cell wall modification involved in absci...	0.00511	s2
GO:0009871	jasmonic acid and ethylene-dependent systemic resistance	0.00681	s2
GO:0009866	induced systemic resistance, ethylene mediated signaling pathway	0.00681	s2
GO:0009740	gibberellic acid mediated signaling pathway	0.0011	s3
GO:0010411	xyloglucan metabolic process	0.0013	s3
GO:1990641	response to iron ion starvation	0.0016	s3
GO:0042546	cell wall biogenesis	0.002	s3
GO:0090148	membrane fission	0.0035	s3
GO:1990110	callus formation	0.005	s3
GO:0080160	selenate transport	0.007	s3
GO:0046110	xanthine metabolic process	0.007	s3
GO:0015746	citrate transport	0.007	s3
GO:0007166	cell surface receptor signaling pathway	0.00038	s8
GO:0010446	response to alkaline pH	0.00251	s8
GO:0019509	L-methionine salvage from methylthioadenosine	0.00451	s8
GO:0007166	cell surface receptor signaling pathway	6.1e-05	c2
GO:0009751	response to salicylic acid	0.00044	c2
GO:0010035	response to inorganic substance	0.00083	c2
GO:0050832	defense response to fungus	0.00119	c2
GO:0031347	regulation of defense response	0.00376	c2
GO:0030574	collagen catabolic process	0.00651	c2
GO:0030007	cellular potassium ion homeostasis	0.0091	c2
GO:0009751	response to salicylic acid	0.00031	c4
GO:0009651	response to salt stress	0.00227	c4
GO:0010200	response to chitin	0.00246	c4
GO:1905614	negative regulation of developmental vegetative growth	0.00321	c4
GO:0001561	fatty acid alpha-oxidation	0.00642	c4
GO:0010055	atrichoblast differentiation	0.00642	c4
GO:0046110	xanthine metabolic process	0.00642	c4
GO:1902609	(R)-2-hydroxy-alpha-linolenic acid biosynthetic process	0.00642	c4
GO:0071456	cellular response to hypoxia	0.00775	c4
GO:1990547	mitochondrial phosphate ion transmembrane transport	0.00961	c4
GO:0050832	defense response to fungus	4.8e-16	c7
GO:0009751	response to salicylic acid	2.5e-14	c7
GO:0002237	response to molecule of bacterial origin	3.8e-10	c7
GO:0031347	regulation of defense response	5.9e-10	c7
GO:0009627	systemic acquired resistance	5.9e-09	c7
GO:0009611	response to wounding	3.9e-07	c7
GO:0010150	leaf senescence	7.9e-07	c7
GO:0071456	cellular response to hypoxia	2.7e-06	c7
GO:0002239	response to oomycetes	9.8e-06	c7
GO:0009753	response to jasmonic acid	3.2e-05	c7
GO:2000762	regulation of phenylpropanoid metabolic process	0.0024	c14
GO:0080184	response to phenylpropanoid	0.0024	c14
GO:0080160	selenate transport	0.0048	c14
GO:1902358	sulfate transmembrane transport	0.0072	c14
GO:0051973	positive regulation of telomerase activity	0.0072	c14
GO:0019310	inositol catabolic process	0.0096	c14
GO:0016045	detection of bacterium	0.0096	c14

## Sheet: 4_comparison_DEGs_Ma2021
Supplementary Table 4: Comparative analysis of DEGs triggered by SynCom colonization and GO enrichments from Ma et al., 2021 and this study
Cluster (Ma et al., 2021)	Cluster (this study)	Overlap sig. adjusted p	Overlap sig. p	n overlapping genes	n genes (Ma et al., 2021)	n genes (this study)	Overlapping genes	GOenrichments
Ma_cluster1	c18	5.14937e-22	2.05975e-24	25	914	49	AT4G24340(AT4G24340);AT1G10340(AT1G10340);AT3G51340(AT3G51340);AT5G39000(MDS2);AT3G46400(AT3G46400);AT1G66930(AT1G66930);AT5G14360(AT5G14360);AT5G54490(PBP1);AT4G33020(AT4G33020);AT5G48430(AT5G48430);AT4G25220(G3Pp2);AT2G32270(ZIP3);AT2G03260(AT2G03260);AT5G26320(AT5G26320);AT5G28630(AT5G28630);AT2G20520(FLA6);AT5G46050(NPF5.2);AT4G01250(WRKY22);AT3G49630(AT3G49630);AT4G34380(AT4G34380);AT5G44585…	zinc ion transmembrane transport;GO:0071577;0.00026,response to leucine;GO:0043201;0.00115,response to histidine;GO:0080052;0.00115,response to phenylalanine;GO:0080053;0.00115,regulation of defense response;GO:0031347;0.00213,inorganic ion homeostasis;GO:0098771;0.0058,negative regulation of reactive oxygen s...;GO:2000378;0.00691,dipeptide transport;GO:0042938;0.00691,tripeptide transport;GO:00…
Ma_cluster5	c7	3.26197e-17	2.60958e-19	19	229	118	AT2G25440(RLP20);AT1G26380(FOX1);AT5G57220(CYP81F2);AT5G39670(CML46);AT1G53625(AT1G53625);AT2G02930(GSTF3);AT1G13310(AT1G13310);AT2G18690(AT2G18690);AT4G11655(CASPL4A4);AT4G21380(RK3);AT2G43000(NAC042);AT4G01010(CNGC13);AT1G57630(AT1G57630);AT5G41750(AT5G41750);AT2G43570(CHI);AT1G36622(AT1G36622);AT1G36640(AT1G36640);AT1G19250(FMO1);AT2G39200(MLO12)	defense response to fungus;GO:0050832;2.2e-08,response to molecule of bacterial origin;GO:0002237;2e-07,systemic acquired resistance;GO:0009627;5e-06,regulation of defense response;GO:0031347;4e-05,response to hypoxia;GO:0001666;4.2e-05,cellular response to hypoxia;GO:0071456;4.5e-05,leaf senescence;GO:0010150;6e-05,response to salicylic acid;GO:0009751;7.1e-05,response to amitrole;GO:0072722;0.0…
Ma_cluster3	c7	5.60081e-17	6.72097e-19	20	283	118	AT1G32350(AOX1D);AT1G02930(GSTF6);AT1G21130(IGMT4);AT2G44370(AT2G44370);AT4G10500(DLO1);AT1G30730(AtBBE11);AT3G18250(AT3G18250);AT1G02920(GSTF7);AT5G64905(PROPEP3);AT3G56710(SIB1);AT4G15350(CYP705A2);AT1G16160(WAKL5);AT1G69920(GSTU12);AT5G24110(WRKY30);AT4G22470(DHyPRP1);AT1G26420(AtBBE7);AT4G04990(AT4G04990);AT4G28703(AT4G28703);AT4G20000(VQ28);AT4G33050(AT4G33050)	toxin catabolic process;GO:0009407;7.7e-06,glutathione metabolic process;GO:0006749;1.6e-05,response to salicylic acid;GO:0009751;2.6e-05,defense response to oomycetes;GO:0002229;0.0013,response to cadmium ion;GO:0046686;0.0019,leaf senescence;GO:0010150;0.0026,salicylic acid catabolic process;GO:0046244;0.0034,systemic acquired resistance;GO:0009627;0.0061,defense response to fungus;GO:0050832;0…
Ma_cluster8	c15	2.62747e-16	4.20396e-18	22	1163	48	AT1G64940(CYP89A6);AT2G18150(AT2G18150);AT5G10210(AT5G10210);AT5G13370(GH3.15);AT5G16970(AER);AT1G17020(SRG1);AT2G21640(AT2G21640);AT3G47420(G3Pp1);AT2G38823(AT2G38823);AT5G24770(VSP2);AT5G43450(AT5G43450);AT4G36430(AT4G36430);AT3G02150(PTF1);AT1G17960(AT1G17960);AT1G69230(SP1L2);AT1G66540(AT1G66540);AT3G17790(PAP17);AT3G26650(GAPA);AT4G02290(GH9B13);AT1G69880(TH8);AT3G14620(CYP72A8);AT1G69870(NP…	response to oxidative stress;GO:0006979;0.0013,auxin conjugate metabolic process;GO:0010249;0.0018,threonyl-tRNA aminoacylation;GO:0006435;0.0027,cellular phosphate ion homeostasis;GO:0030643;0.0063,positive regulation of development, hete...;GO:0045962;0.0072,reductive pentose-phosphate cycle;GO:0019253;0.0144,phosphate ion homeostasis;GO:0055062;0.0186,response to copper ion;GO:0046688;0.0232,l…
Ma_cluster1	c7	7.20315e-16	1.44063e-17	29	914	118	AT2G30660(AT2G30660);AT5G57920(AT5G57920);AT1G53708(RTFL9);AT5G44582(PROSCOOP11);AT2G47550(PMEI-PME20);AT2G29330(TRI);AT5G60950(COBL5);AT1G30990(AT1G30990);AT3G55720(BDR7);AT3G10720(PMEI-PME25);AT1G13540(AT1G13540);AT2G31865(PARG2);AT4G04570(CRK40);AT3G54150(EFD);AT2G44578(ATL89);AT4G23510(AT4G23510);AT1G67148(AT1G67148);AT1G33610(AT1G33610);AT5G65690(AT5G65690);AT5G40780(LHT1);AT3G46280(AT3G4628…	defense response to fungus;GO:0050832;3.1e-06,ATP generation from poly-ADP-D-ribose;GO:1990966;0.0021,amino acid import;GO:0043090;0.0032,response to oomycetes;GO:0002239;0.0041,pectin catabolic process;GO:0045490;0.0047,root morphogenesis;GO:0010015;0.0048,response to wounding;GO:0009611;0.0129,valine catabolic process;GO:0006574;0.0147,cell wall modification;GO:0042545;0.0151,cellulose microfib…
Ma_cluster4	c14	1.66119e-14	3.98686e-16	20	732	67	AT3G03280(AT3G03280);AT5G43540(AT5G43540);AT1G80450(AT1G80450);AT2G36210(SAUR45);AT2G21040(AT2G21040);AT1G15670(KMD2);AT2G19970(AT2G19970);AT4G12470(AZI1);AT5G20470(HDK);AT2G23170(GH3.3);AT1G06160(ORA59);AT5G59260(LecRK-II.1);AT2G43535(AT2G43535);AT1G49450(AIW2);AT5G56795(MT1B);AT5G55050(AT5G55050);AT5G63160(BT1);AT2G31480(AT2G31480);AT1G09090(RBOHB);AT5G47550(CYS5)	negative regulation of cytokinin-activat...;GO:0080037;0.0053,jasmonic acid and ethylene-dependent sys...;GO:0009861;0.0127,positive regulation of seed germination;GO:0010030;0.0172,response to fatty acid;GO:0070542;0.0221,regulation of phenylpropanoid metabolic ...;GO:2000762;0.0224,induced systemic resistance;GO:0009682;0.0238,cellular response to cold;GO:0070417;0.026,response to wounding;GO:0…
Ma_cluster8	c4	1.38666e-12	3.88265e-14	22	1163	69	AT3G24420(DLK2);AT5G13080(WRKY75);AT1G21520(AT1G21520);AT5G10180(SULTR2;1);AT3G49580(LSU1);AT1G76930(EXT4);AT2G18193(AT2G18193);AT1G05060(AT1G05060);AT2G19500(CKX2);AT3G01970(WRKY45);AT2G02060(AT2G02060);AT3G44300(NIT2);AT1G43910(AT1G43910);AT2G03760(SOT12);AT5G49700(AHL17);AT3G01420(DOX1);AT2G43510(TI1);AT4G02280(SUS3);AT5G36110(CYP716A1);AT1G71140(DTX14);AT3G48850(PHT3;2);AT2G15490(UGT73B4)	fatty acid alpha-oxidation;GO:0001561;0.0022,atrichoblast differentiation;GO:0010055;0.0022,(R)-2-hydroxy-alpha-linolenic acid biosy...;GO:1902609;0.0022,sulfate transmembrane transport;GO:1902358;0.0033,mitochondrial phosphate ion transmembran...;GO:1990547;0.0033,cellular response to nitric oxide;GO:0071732;0.0044,regulation of DNA-templated transcriptio...;GO:0043620;0.0055,detoxification of n…
Ma_cluster1	c6	6.39948e-12	2.04783e-13	16	914	43	AT1G49570(AT1G49570);AT5G48175(AT5G48175);AT1G54890(AT1G54890);AT5G40590(AT5G40590);AT1G13550(AT1G13550);AT1G02440(ARFD1A);AT5G48190(AT5G48190);AT5G24070(AT5G24070);AT3G27950(AT3G27950);AT5G64110(AT5G64110);AT2G05510(AT2G05510);AT5G25440(SZE1);AT4G14365(XBAT34);AT1G27740(RSL4);AT1G51620(AT1G51620);AT5G39580(PRX62)	response to oxidative stress;GO:0006979;0.0015,systemic acquired resistance;GO:0009627;0.0042,immune response-activating signal transd...;GO:0002757;0.007,root hair initiation;GO:0048766;0.014,defense response to fungus;GO:0050832;0.0267,regulation of jasmonic acid mediated sig...;GO:2000022;0.0312
Ma_cluster4	c20	3.19486e-11	1.15015e-12	11	732	21	AT1G78460(cHBP3);AT1G15125(AT1G15125);AT4G27260(WES1);AT2G19060(AT2G19060);AT4G24350(AT4G24350);AT3G21620(AT3G21620);AT5G67620(AT5G67620);AT1G60010(AT1G60010);AT3G51350(AT3G51350);AT3G46810(AT3G46810);AT4G22230(AT4G22230)	positive regulation of camalexin biosynt...;GO:1901183;0.0012,plant epidermis development;GO:0090558;0.0014,root morphogenesis;GO:0010015;0.0019,nucleoside metabolic process;GO:0009116;0.0136,auxin homeostasis;GO:0010252;0.0167
Ma_cluster8	c5	2.042e-10	8.16799e-12	15	1163	37	AT1G70440(SRO3);AT1G48260(CIPK17);AT1G02850(BGLU11);AT1G02220(NAC003);AT4G09300(AT4G09300);AT3G08860(PYD4);AT4G00670(AT4G00670);AT1G05560(AT1G05560);AT2G38250(AT2G38250);AT1G05680(UGT74E2);AT2G04040(DTX1);AT1G78830(MNB1);AT4G37370(CYP81D8);AT4G30270(XTH24);AT2G30140(UGT87A2)	cellular hyperosmotic salinity response;GO:0071475;0.002,para-aminobenzoic acid metabolic process;GO:0046482;0.0033,indolebutyric acid metabolic process;GO:0080024;0.0039,cadmium ion transport;GO:0015691;0.0059,cellular response to hydrogen peroxide;GO:0070301;0.0072,response to iron ion starvation;GO:1990641;0.011,response to abscisic acid;GO:0009737;0.0183,leaf senescence;GO:0010150;0.019,plant…
Ma_cluster1	c19	6.71836e-10	2.95608e-11	12	914	28	AT1G26250(EXT18);AT1G60050(UMAMIT35);AT2G25150(AT2G25150);AT1G34510(PRX8);AT1G33840(AT1G33840);AT4G28850(XTH26);AT5G38940(AT5G38940);AT2G25410(ATL22);AT1G11920(AT1G11920);AT5G24140(SQP2);AT2G16380(AT2G16380);AT1G33870(AT1G33870)	spermidine metabolic process;GO:0008216;0.0072,sterol biosynthetic process;GO:0016126;0.013,xyloglucan metabolic process;GO:0010411;0.0272,plant epidermis development;GO:0090558;0.0283,inorganic anion transport;GO:0015698;0.043,pectin catabolic process;GO:0045490;0.0434
Ma_cluster3	c4	2.38466e-09	1.14464e-10	11	283	69	AT2G40610(EXPA8);AT4G31970(CYP82C2);AT1G76930(EXT4);AT3G47380(AtPMEI11);AT2G43620(AT2G43620);AT5G06860(PGIP1);AT1G26945(KDR);AT5G22270(SIED1);AT4G23700(CHX17);AT1G21120(AT1G21120);AT5G13330(Rap2.6L)	response to salicylic acid;GO:0009751;0.0011,cellular response to freezing;GO:0071497;0.0015,response to herbicide;GO:0009635;0.0045,syncytium formation;GO:0006949;0.008,callus formation;GO:1990110;0.015,plant-type cell wall loosening;GO:0009828;0.0184,protein targeting to vacuole;GO:0006623;0.0199,indole glucosinolate metabolic process;GO:0042343;0.0199,regulation of pH;GO:0006885;0.0307,regulat…
Ma_cluster6	c1	9.50157e-09	4.94082e-10	12	461	63	AT5G51440(HSP23.5);AT1G64380(ERF61);AT4G25050(ACP4);AT1G20340(DRT112);AT1G24280(G6PD3);AT5G13930(TT4);AT4G00780(AT4G00780);AT5G52640(HSP90.1);AT2G39730(RCA);AT5G08050(RIQ1);AT4G04640(ATPC1);AT4G37760(SQE3)	chalcone biosynthetic process;GO:0009715;6e-04,polyketide biosynthetic process;GO:0030639;0.0024,granum assembly;GO:0090391;0.0036,pentose-phosphate shunt, oxidative branc...;GO:0009051;0.0054,photosynthetic electron transport in pho...;GO:0009772;0.006,cuticle development;GO:0042335;0.006,response to jasmonic acid;GO:0009753;0.0083,copper ion homeostasis;GO:0055070;0.0084,nonphotochemical quench…
Ma_cluster8	c8	2.21375e-08	1.2397e-09	12	1163	30	AT5G20790(AT5G20790);AT4G36880(CP1);AT1G73220(OCT1);AT1G35140(PHI-1);AT4G10310(HKT1);AT5G39050(PMAT1);AT5G24640(HRG2);AT5G24160(SQE6);AT3G54530(AT3G54530);AT5G16980(AT5G16980);AT2G41730(HRG1);AT4G31330(AT4G31330)	response to hydrogen peroxide;GO:0042542;0.00081,cadaverine transport;GO:0015839;0.0011,anaerobic respiration;GO:0009061;0.00496,cellular response to hypoxia;GO:0071456;0.00758,leaf senescence;GO:0010150;0.01372,sterol biosynthetic process;GO:0016126;0.01591,potassium ion transmembrane transport;GO:0071805;0.02512,response to oxidative stress;GO:0006979;0.02731,response to abscisic acid;GO:000973…
Ma_cluster5	c6	3.68404e-08	2.21042e-09	8	229	43	AT1G74080(MYB122);AT1G14540(PER4);AT4G29050(AT4G29050);AT2G30750(CYP71A12);AT1G65481(AT1G65481);AT2G28270(AT2G28270);AT2G23270(prePIP3);AT5G25250(FLOT1)	cellular response to hypoxia;GO:0071456;1.8e-05,induced systemic resistance;GO:0009682;0.008,innate immune response;GO:0045087;0.043
Ma_cluster1	c14	5.04469e-07	3.2286e-08	14	914	67	AT2G42140(AT2G42140);AT4G25790(AtCAPE4);AT1G61270(LHT3);AT1G64400(LACS3);AT5G46370(KCO2);AT1G16225(AT1G16225);AT3G07490(AGD11);AT5G06640(EXT10);AT4G20210(TPS08);AT4G20450(AT4G20450);AT4G01110(AT4G01110);AT2G34180(CIPK13);AT4G08620(SULTR1;1);AT5G26300(AT5G26300)	selenate transport;GO:0080160;0.001,sulfate transmembrane transport;GO:1902358;0.0015,stabilization of membrane potential;GO:0030322;0.003,cell morphogenesis involved in different...;GO:0000904;0.0082,sesquiterpene biosynthetic process;GO:0051762;0.012,anatomical structure maturation;GO:0071695;0.0146,potassium ion transmembrane transport;GO:0071805;0.0229,inorganic anion transport;GO:0015698;0.0…
Ma_cluster6	c9	1.86413e-06	1.26761e-07	7	461	25	AT1G44575(NPQ4);AT4G03280(PETC);AT2G36870(XTH32);AT4G23496(SP1L5);AT1G68590(PSRP3/1);AT1G67740(PSBY);AT4G21280(PSBQA)	nonphotochemical quenching;GO:0010196;1.1e-05,photoinhibition;GO:0010205;0.0039,plastid translation;GO:0032544;0.0077,cortical microtubule organization;GO:0043622;0.0174,thylakoid membrane organization;GO:0010027;0.0188,xyloglucan metabolic process;GO:0010411;0.0212
Ma_cluster8	c11	2.43272e-06	1.75156e-07	12	1163	44	AT3G25597(AT3G25597);AT2G04050(AT2G04050);AT1G52342(AT1G52342);AT3G60140(DIN2);AT4G03270(CYCD6;1);AT1G31820(PUT1);AT2G03360(AT2G03360);AT2G01610(AT2G01610);AT3G56630(CYP94D2);AT3G62740(BGLU7);AT5G02780(GSTL1);AT4G33420(AT4G33420)	polyamine transport;GO:0015846;0.0035,protein glutathionylation;GO:0010731;0.0035,hydrogen peroxide catabolic process;GO:0042744;0.016,xenobiotic detoxification by transmembra...;GO:1990961;0.0248,regulation of cyclin-dependent protein s...;GO:0000079;0.0268,mitotic cell cycle phase transition;GO:0044772;0.0292,response to water;GO:0009415;0.048
Ma_cluster4	c21	6.68229e-06	5.07854e-07	7	732	20	AT3G10870(MES17);AT2G19990(PR-1-LIKE);AT3G58190(LBD29);AT2G36690(GIM2);AT3G50460(HR2);AT1G21210(WAK4);AT1G65680(EXPB2)	indoleacetic acid conjugate metabolic pr...;GO:0033473;3e-04,unidimensional cell growth;GO:0009826;0.0086,callus formation;GO:1990110;0.009,gibberellin biosynthetic process;GO:0009686;0.0105,plant-type cell wall loosening;GO:0009828;0.0111,salicylic acid metabolic process;GO:0009696;0.015,jasmonic acid metabolic process;GO:0009694;0.0168,cell surface receptor signaling pathway;GO:0007166;0.0176,l…
Ma_cluster5	c22	6.52724e-06	5.22179e-07	5	229	20	AT3G60470(AT3G60470);AT5G26920(CBP60G);AT3G47480(CML47);AT4G11170(RMG1);AT1G66090(TN3)	cellular response to hypoxia;GO:0071456;0.00088,cellular response to molecule of bacteri...;GO:0071219;0.00221,regulation of salicylic acid biosyntheti...;GO:0080142;0.00261,positive regulation of response to water...;GO:1902584;0.00341,regulation of systemic acquired resistan...;GO:0010112;0.00461,response to ozone;GO:0010193;0.00721,positive regulation of abscisic acid-act...;GO:0009789;0.0106,…
Ma_cluster5	c18	3.73364e-05	3.13626e-06	6	229	49	AT2G24720(GLR2.2);AT5G45090(PP2-A7);AT1G58320(AT1G58320);AT2G16005(ROSY1);AT4G14630(GLP9);AT4G26560(CBL7)	calcium-mediated signaling;GO:0019722;0.00015,negative regulation of ATP-dependent act...;GO:0032780;0.001,response to alkaline pH;GO:0010446;0.00125,detection of calcium ion;GO:0005513;0.00176,intracellular sterol transport;GO:0032366;0.00226,cellular response to amino acid stimulus;GO:0071230;0.00551,positive gravitropism;GO:0009958;0.00876,cellular calcium ion homeostasis;GO:0006874;0.01646,ca…
Ma_cluster3	c6	5.49067e-05	4.83179e-06	6	283	43	AT2G43610(AT2G43610);AT4G13300(TPS13);AT2G39400(MAGL6);AT4G37060(PLP5);AT2G19190(FRK1);AT5G38910(AT5G38910)	farnesyl diphosphate metabolic process;GO:0045338;0.004,sesquiterpene biosynthetic process;GO:0051762;0.0048,sesquiterpenoid biosynthetic process;GO:0016106;0.008,response to wounding;GO:0009611;0.0132,diterpenoid biosynthetic process;GO:0016102;0.0138,terpenoid biosynthetic process;GO:0016114;0.0143
Ma_cluster5	c2	9.26813e-05	8.52668e-06	5	229	34	AT1G24140(AT3-MMP);AT4G15310(CYP702A3);AT5G47850(CCR4);AT1G44130(AT1G44130);AT1G79680(WAKL10)	collagen catabolic process;GO:0030574;0.0013,response to salicylic acid;GO:0009751;0.0047,extracellular matrix organization;GO:0030198;0.0058,cell surface receptor signaling pathway;GO:0007166;0.0147,sterol metabolic process;GO:0016125;0.0172,defense response to fungus;GO:0050832;0.0207,protein phosphorylation;GO:0006468;0.0279,systemic acquired resistance;GO:0009627;0.0344,response to molecule o…
Ma_cluster5	c13	0.000167728	1.61019e-05	4	229	19	AT5G25260(flot2);AT3G60270(AT3G60270);AT3G21352(AT3G21352);AT1G26240(EXT19)	NA
Ma_cluster1	c17	0.000169266	1.69266e-05	6	914	18	AT5G57540(XTH13);AT1G79860(ROPGEF12);AT1G54970(PRP1);AT1G50050(AT1G50050);AT1G07175(AT1G07175);AT2G18350(HB24)	regulation of pollen tube growth;GO:0080092;0.0069,xyloglucan metabolic process;GO:0010411;0.0092
Ma_cluster8	c3	0.000164469	1.71048e-05	9	1163	37	AT5G44400(AtBBE26);AT4G22950(AGL19);AT5G58330(NADP-MDH);AT3G56770(AT3G56770);AT5G38020(AT5G38020);AT3G03530(NPC4);AT1G67830(FXG1);AT4G37800(XTH7);AT5G17700(AT5G17700)	oxaloacetate metabolic process;GO:0006107;0.002,response to redox state;GO:0051775;0.0024,NADH metabolic process;GO:0006734;0.0072,malate metabolic process;GO:0006108;0.0072,phospholipid catabolic process;GO:0009395;0.0088,vernalization response;GO:0010048;0.0092,regulation of timing of transition from ...;GO:0048510;0.0164,xenobiotic detoxification by transmembra...;GO:1990961;0.0199,tricarboxyl…
Ma_cluster2	c1	0.000201288	2.17391e-05	5	147	63	AT5G07990(TT7);AT1G01420(AT1G01420);AT2G28210(ACA2);AT5G46110(APE2);AT5G08640(FLS1)	flavonoid biosynthetic process;GO:0009813;0.00037,triose phosphate transmembrane transport;GO:0035436;0.001,phosphoglycerate transmembrane transport;GO:0015713;0.00151,photosynthetic acclimation;GO:0009643;0.00276,response to carbon dioxide;GO:0010037;0.00426,response to auxin;GO:0009733;0.00502,response to light stimulus;GO:0009416;0.02526,response to UV;GO:0009411;0.03197
Ma_cluster4	c16	0.000269397	3.01724e-05	6	732	24	AT1G12845(AT1G12845);AT4G11190(AT4G11190);AT5G42900(COR27);AT1G09350(GolS3);AT2G42850(CYP718);AT3G56020(eL41v)	galactose metabolic process;GO:0006012;0.0065,response to cold;GO:0009409;0.0103,response to oxidative stress;GO:0006979;0.0133,response to absence of light;GO:0009646;0.0135,regulation of circadian rhythm;GO:0042752;0.0165,sterol metabolic process;GO:0016125;0.0172,response to virus;GO:0009615;0.0241,regulation of photoperiodism, flowering;GO:2000028;0.0251,response to red light;GO:0010114;0.026…
Ma_cluster3	c5	0.000311353	3.6117e-05	5	283	37	AT5G22300(NIT4);AT2G29460(GSTU4);AT2G32020(AT2G32020);AT1G66160(CMPG1);AT2G29120(GLR2.7)	cyanide metabolic process;GO:0019499;0.00075,detoxification of nitrogen compound;GO:0051410;0.00125,positive regulation of defense response ...;GO:1900367;0.00176,camalexin biosynthetic process;GO:0010120;0.00526,cellular response to amino acid stimulus;GO:0071230;0.00551,toxin catabolic process;GO:0009407;0.0115,glutathione metabolic process;GO:0006749;0.01473,cellular calcium ion homeostasis;GO…
Ma_cluster4	c24	0.000687166	8.24599e-05	5	732	18	AT2G41850(PGAZAT);AT5G04730(AT5G04730);AT3G59930(AT3G59930);AT1G49100(AT1G49100);AT4G33720(AtCAPE3)	cell wall modification involved in absci...;GO:0009830;0.00045,fruit dehiscence;GO:0010047;0.00196,anther dehiscence;GO:0009901;0.00376,floral organ abscission;GO:0010227;0.00451,pectin catabolic process;GO:0045490;0.01469
Ma_cluster7	c7	0.00109959	0.000136349	7	262	118	AT2G15220(AT2G15220);AT1G12130(FMOGS-OX6);AT1G11300(EGM1);AT5G57510(AT5G57510);AT2G39210(PIC30);AT3G55790(AT3G55790);AT1G26390(AtBBE4)	cellular response to hypoxia;GO:0071456;0.0022,inorganic ion import across plasma membr...;GO:0099587;0.0042,tryptophan metabolic process;GO:0006568;0.0108,recognition of pollen;GO:0048544;0.0153,response to oomycetes;GO:0002239;0.0271,indole-containing compound biosynthetic ...;GO:0042435;0.0306,glucosinolate biosynthetic process;GO:0019761;0.0359
Ma_cluster4	c25	0.00108218	0.000138519	4	732	11	AT5G33355(AT5G33355);AT4G17860(AT4G17860);AT4G26050(PIRL8);AT2G41810(AT2G41810)	mRNA cis splicing, via spliceosome;GO:0045292;0.0032,meiotic cell cycle process;GO:1903046;0.0299
Ma_cluster6	c15	0.00106755	0.000140917	6	461	48	AT5G06720(PA2);AT4G25810(XTR6);AT4G30110(HMA2);AT1G29930(CAB1);AT5G43450(AT5G43450);AT2G19310(HSP18.5)	cellular zinc ion homeostasis;GO:0006882;0.0042,photosynthesis, light harvesting in phot...;GO:0009768;0.0069,protein complex oligomerization;GO:0051259;0.0165,xyloglucan metabolic process;GO:0010411;0.0182,response to hydrogen peroxide;GO:0042542;0.0233
Ma_cluster1	c24	0.00171632	0.000233419	5	914	18	AT1G33890(IAN3);AT1G50090(BCAT7);AT3G46370(AT3G46370);AT3G53590(AT3G53590);AT4G37220(AT4G37220)	response to fructose;GO:0009750;0.0043,endoplasmic reticulum unfolded protein r...;GO:0030968;0.009,branched-chain amino acid metabolic proc...;GO:0009081;0.013,response to glucose;GO:0009749;0.0172,response to sucrose;GO:0009744;0.0189,cellular response to heat;GO:0034605;0.0224,protein phosphorylation;GO:0006468;0.0279,cell death;GO:0008219;0.049
Ma_cluster4	c18	0.00206416	0.000288983	7	732	49	AT1G61080(AT1G61080);AT3G14260(AT3G14260);AT2G03260(AT2G03260);AT1G10550(XTH33);AT4G39675(AT4G39675);AT4G01890(AT4G01890);AT1G44020(AT1G44020)	plant-type cell wall modification involv...;GO:0009831;0.002,phosphate ion transport;GO:0006817;0.009,xyloglucan metabolic process;GO:0010411;0.015,cellular response to phosphate starvatio...;GO:0016036;0.03
Ma_cluster6	c3	0.00245614	0.000353684	5	461	37	AT1G54780(TLP18.3);AT1G52230(PSAH2);AT4G27440(PORB);AT3G42725(AT3G42725);AT2G26500(PetM)	photosystem II repair;GO:0010206;0.0033,chlorophyll biosynthetic process;GO:0015995;0.0251,cellular nitrogen compound biosynthetic ...;GO:0044271;0.0352,pigment metabolic process;GO:0042440;0.0384
Ma_cluster1	c10	0.00270131	0.000399795	5	914	20	AT4G27400(AT4G27400);AT5G06990(AT5G06990);AT4G14860(OFP11);AT5G43590(AT5G43590);AT1G43140(AT1G43140)	hydrotropism;GO:0010274;0.002,plant epidermis development;GO:0090558;0.0027
Ma_cluster4	c19	0.00499858	0.000759785	5	732	28	AT1G53940(AT1G53940);AT5G19890(AT5G19890);AT4G37390(BRU6);AT4G30140(CDEF1);AT5G41300(AT5G41300)	negative regulation of auxin mediated si...;GO:0010930;6e-04,somatic embryogenesis;GO:0010262;0.005,auxin homeostasis;GO:0010252;0.0084,response to lipid;GO:0033993;0.0361,response to auxin;GO:0009733;0.047
Ma_cluster4	c17	0.0071032	0.0011081	4	732	18	AT5G52710(AT5G52710);AT2G19210(AT2G19210);AT1G13420(ST4B);AT3G04330(AT3G04330)	sulfation;GO:0051923;0.0017,response to cytokinin;GO:0009735;0.0139,hormone metabolic process;GO:0042445;0.0145,ion transport;GO:0006811;0.0486
Ma_cluster10	c8	0.00714416	0.00114307	2	46	30	AT5G49130(bige1b);AT5G05340(PRX52)	NA
Ma_cluster5	c19	0.00960772	0.00157567	3	229	28	AT5G22555(AT5G22555);AT5G62420(AT5G62420);AT2G45550(CYP76C4)	NA
Ma_cluster1	c23	0.0105905	0.00177921	3	914	8	AT4G13420(HAK5);AT4G29450(AT4G29450);AT4G11393(DEFL202)	NA
Ma_cluster1	c13	0.0179646	0.00308992	4	914	19	AT4G18940(AT4G18940);AT1G13480(AT1G13480);AT2G38870(AT2G38870);AT3G04320(AT3G04320)	cyclic nucleotide metabolic process;GO:0009187;3e-04
Ma_cluster8	c9	0.0194946	0.00343104	5	1163	25	AT5G64510(TIN1);AT3G21520(DMP1);AT1G79510(AT1G79510);AT5G54770(THI1);AT3G27400(AT3G27400)	membrane fission;GO:0090148;0.00025,oxazole or thiazole biosynthetic process;GO:0018131;0.00025,thiamine biosynthetic process;GO:0009228;0.00125,endoplasmic reticulum membrane organizat...;GO:0090158;0.00351,endoplasmic reticulum unfolded protein r...;GO:0030968;0.00901,pollen wall assembly;GO:0010208;0.01249,membrane fusion;GO:0061025;0.01819,response to nematode;GO:0009624;0.02141,pectin catabo…
Ma_cluster1	c21	0.0209025	0.00376245	4	914	20	AT4G14780(AT4G14780);AT4G07820(AT4G07820);AT2G44340(VQ18);AT3G32040(AtGGPS10)	NA
Ma_cluster4	c7	0.0228102	0.00419709	9	732	118	AT3G11370(AT3G11370);AT3G50470(HR3);AT1G72930(TIR);AT1G24320(AT1G24320);AT5G40780(LHT1);AT1G76430(PHT1;9);AT3G50480(HR4);AT5G26690(HIPP02);AT5G41290(AT5G41290)	response to symbiotic bacterium;GO:0009609;7e-04,arsenate ion transmembrane transport;GO:1901684;0.0011,amino acid import;GO:0043090;0.0011,response to symbiotic fungus;GO:0009610;0.0035,response to salicylic acid;GO:0009751;0.0095,phosphate ion transport;GO:0006817;0.0126,protein N-linked glycosylation;GO:0006487;0.0161,amino acid transmembrane transport;GO:0003333;0.0206,defense response to fun…
Ma_cluster1	c20	0.024083	0.00452761	4	914	21	AT4G13390(EXT12);AT5G57400(AT5G57400);AT4G25310(AT4G25310);AT4G01970(AT4G01970)	plant-type cell wall organization;GO:0009664;0.028
Ma_cluster2	c14	0.0286374	0.00549838	3	147	67	AT1G25440(BBX15);AT4G05100(MYB74);AT1G11740(AT1G11740)	NA
Ma_cluster8	c12	0.0454764	0.00891337	5	1163	31	AT3G49760(bZIP5);AT4G37050(PLP4);AT3G54520(AT3G54520);AT4G33666(AT4G33666);AT5G48850(ATSDI1)	regulation of sulfur utilization;GO:0006792;2e-04,cellular response to sulfur starvation;GO:0010438;0.0022,regulation of glucosinolate biosynthetic...;GO:0010439;0.0026,secondary metabolite biosynthetic proces...;GO:0044550;0.0395,cellular chemical homeostasis;GO:0055082;0.0477

## Sheet: 5_dssA_dssB_CDS
Supplementary Table 5: R179 coding sequences of dssA and dssB
gene	sequence
dssA	ATGTTCGCTTACTACCTTCAACTCGGCCTGCGCAGTTTGCGGCGCAACCCCATGCTCACGGCGCTGATGGTGATGGCGGTGGGCTTTGGCGTGGCCGCGTCGATGATCACCTGGTCGGTGTTCCGCGCGGTGTCGGGTGATCCGATCCCGGCCAAATCCTCGCAGCTGTACACGGTGCTGATCGACAACCGCGGTCCGCAGTACAACGACAACGGCGAGCCGCCCGAGGCACTCACCTATACCGACGCCACCGCCCTGGTCGCGGCGCGCAAGGCCACGCACCAGACACTGTTCTACAACGTGGCGCCGTCGGTGCTGCCCGAGGGCAACCAGAGTCTGCCGTTCATCGCCGATGGCTACGCCACCAACGCCGACTTCTTCAACATGTTCGACGTGCCG…
dssB	ATGAGCAACCAGAATAAAAACCGCAATCCGGGCTGGCGCCATACCGCGCTGGCGCTGGCCTTGAGCATGAGCCTTGGCGGTGTCGCCATGGCCCAGTCCACCACCGGCTCGATCTTCGGCCAGGCACCGGCCGCCGCTGGCGAAACCGTCGTTGCCACCAACACCTCCGGCCTGACCCGCGAAGTTGCCGTCGACAGTTCCGGTCGCTTCCAGATCAGCAACGTGCCGGTGGGTGTCTACACGGTCTCGCTCAAGAAGGACGGAGCCGTCGTCGATTCCCGCAAGGTCTCCCTGGCACCCGGCGCCGGCAGCACGGTCACGTTCAATACCGAAACGACCTCGCTCGGCGCGGTTACCGTGCAGGCCAATGCCTTGCCGGCCATCGACGTCTCCAGCGTC…

## Sheet: 6_Oligonucleotides
Supplementary Table 6: Oligonucleotides used in this study
ID	Sequence (5`-3`)		Reference
JO001	GATCCTCTAGAGTCGACCTG	for TAIL-PCR: Tn5-specific	Merrel et al., 2002
JO004	ACGATGGACTCCAGABNBNNNGGTT	for TAIL PCR: random + adapter	Jia et al., 2017
JO005	ACGATGGACTCCAGA	for TAIL PCR: adapter-specific	Jia et al., 2017
JO028	CAACACCTTCTTCACGAGGC	for TAIL-PCR: Tn5-specific	this study
JO105	AAAggtctcAcgacACCTATGCGCTGCGCGATTTCA	flanking region dssA	this study
JO106	AAAggtctcActccGTCGAGTTCCGGGATGGGGGGA	flanking region dssA	this study
JO107	AAAggtctcTGGAGGGCCAGACCATCATGCA	flanking region dssA	this study
JO108	AAAggtctcTatggGTTTTCGGTGAGGAAGTAGCTTAG	flanking region dssA	this study
JO127	CAAACCACGTCAAATAATCAATTATG	pOGG2-sequencing	Schulze et al., 2012
JO128	CTTGTCCTTTAACGAGGATTGTTAC	pOGG2-sequencing	Schulze et al., 2012
JO147	GCGATAAGCAACTAAAGACTTTCTC	genotyping dssA deletion	this study
JO148	ATTTCGAACTGGGTCACCATC	genotyping dssA deletion	this study
JO182	TGATCACGCTGACCGAAGACA	genotyping dssB deletion	this study
JO183	AGATCGTCGAGGATCTTGAATTG	genotyping dssB deletion	this study
JO184	tttGGTCTCaCGACCTTGCACAGTGGCATTCG	flanking region dssB	this study
JO185	AAAAggtctcTTGGTAATGAATCTCCCCGGATGA	flanking region dssB	this study
JO186	AAAggtctcAaccaTCGCACGGCTTGACTGAAACATGA	flanking region dssB	this study
JO195	AAAggtctcAatggGTGTCTGCTTGCGCAGATTGACCA	flanking region dssB	this study
KW035	GCTTGTACCGAGCACACTTCTG	RT-qPCR: FRK1	Ma et al., 2021
KW036	CAGTCACTATGCCATAAACAATCTGTT	RT-qPCR: FRK1	Ma et al., 2021
KW027	GACGCTTCATCTCGTCC	RT-qPCR: UBQ5	Ma et al., 2021
KW028	GTAAACGTAGGTGAGTCC	RT-qPCR: UBQ5	Ma et al., 2021
799F	AACaGGATTAGATACCCtG	V5-V7 16S rRNA sequencing
1192R	ACGTCATCCCCACCTTCC	V5-V7 16S rRNA sequencing

## Sheet: 7_dssAB orthogroup prediction
Supplementary Table 7: Bacterial genomes used for dssA and dssB orthogroup prediction
Bacterial strain	Bacterial genus	Reference
		genomes downloaded from NCBI (Sayers et al., 2019)
At-R-SPHERE culture collection	n.a.	Bai et al., 2015
Arenimonas donghaensis DSM 18148	Arenimonas	GCF_000743535.1
Arenimonas oryziterrae DSM 21050	Arenimonas	GCF_000420545.1
Luteimonas huabeiensis HB2	Luteimonas	GCF_000559025.1
Lysobacter antibioticus HS124	Lysobacter	GCF_000336385.2
Lysobacter gummosus	Lysobacter	GCF_001442805.1
Lysobacter silvestris	Lysobacter	GCF_002895945.1
Pseudoxanthomonas indica	Pseudoxanthomonas	GCF_900167565.1
Pseudoxanthomonas mexicana	Pseudoxanthomonas	GCF_001556105.1
Stenotrophomonas maltophilia R551-3	Stenotrophomonas	GCF_000020665.1
Stenotrophomonas rhizophila	Stenotrophomonas	GCF_001704155.1
Vulcaniibacterium tengchongense	Vulcaniibacterium	GCF_003814555.1
Xylella fastidiosa 9a5c	Xylella	GCF_000006725.1
Xanthomonas campestris pv campestris	Xanthomonas	GCF_000012105.1
Xanthomonas campestris pv vesicatoria	Xanthomonas	GCF_000009165.1
Xanthomonas oryzae pv oryzae	Xanthomonas	GCF_000019585.2
Xanthomonas citri pv citri str. 306	Xanthomonas	GCF_000007165.1
Xanthomonas floridensis	Xanthomonas	GCF_001642575.1
Xanthomonas maliensis	Xanthomonas	GCF_000401255.1
Xanthomonas massiliensis	Xanthomonas	GCF_900018785.1
Chlamy 24	Stenotrophomonas	Cr-SPHERE (Duran et al., 2022)
Chlamy 123	Stenotrophomonas	Cr-SPHERE (Duran et al., 2022)
L131	Xanthomonas	At-R-SPHERE (Bai et al., 2015)
L70	Xanthomonas	At-R-SPHERE (Bai et al., 2015)
L148	Xanthomonas	At-R-SPHERE (Bai et al., 2015)
S772	Rhodanobacter	At-R-SPHERE (Bai et al., 2015)
S773	Rhodanobacter	At-R-SPHERE (Bai et al., 2015)
MF92	Xanthomonas	Lebeis et al., 2015
MF178	Xanthomonas	Lebeis et al., 2015
Lj18	Dyella	Lj-SPHERE (Wippel et al., 2021)
Lj21	Pseudoxanthomonas	Lj-SPHERE (Wippel et al., 2021)
Lj60	Pseudoxanthomonas	Lj-SPHERE (Wippel et al., 2021)
Lj68	Pseudoxanthomonas	Lj-SPHERE (Wippel et al., 2021)
Lj73	Pseudoxanthomonas	Lj-SPHERE (Wippel et al., 2021)
Lj77	Pseudoxanthomonas	Lj-SPHERE (Wippel et al., 2021)
Lj125	Pseudoxanthomonas	Lj-SPHERE (Wippel et al., 2021)
Lj143	Pseudoxanthomonas	Lj-SPHERE (Wippel et al., 2021)
Lj156	Pseudoxanthomonas	Lj-SPHERE (Wippel et al., 2021)
Lj165	Pseudoxanthomonas	Lj-SPHERE (Wippel et al., 2021)
Lj173	Pseudoxanthomonas	Lj-SPHERE (Wippel et al., 2021)
Lj193	Pseudoxanthomonas	Lj-SPHERE (Wippel et al., 2021)
Lj197	Pseudoxanthomonas	Lj-SPHERE (Wippel et al., 2021)

## Sheet: 8_MAP
Supplementary Table 8: Xanthomonadales within the Microbe Atlas Project
MAP_taxon_ID	norm_percentage_samples_soil_plant
99_6477	98.0697
99_7818	95.4943
99_181116	95.1433
99_7022	93.5652
99_6960	93.4955
99_2600	93.2074
99_6597	92.9802
99_25833	91.8475
99_5872	91.8291
99_5329	91.3531
99_5079	91.3391
99_3996	90.6195
99_5541	90.4723
99_2461	90.3359
99_2870	89.6714
99_577	88.8448
99_5367	87.9421
99_5004	87.7232
99_22552	87.3257
99_21672	86.4658
99_4044	86.295
99_6021	83.062
99_545	82.1601
99_3305	81.4347
99_2026	81.2238
99_5966	80.9648
99_7346	80.4581
99_1975	79.2406
99_399	78.8873
99_7339	76.9891
99_4103	76.8258
99_100308	76.2914
99_5723	72.0957
99_2601	70.8905
99_6585	66.1002
99_7898	65.7997
99_92	65.7428
99_1497	65.2297
99_37411	64.5232
99_22597	63.8466
99_4236	61.1239
99_383	59.5688
99_5025	58.6818
99_47266	57.9897
99_6468	57.4686
99_4059	56.9757
99_33786	54.1575
99_186	53.8479
99_51885	53.8007
99_5925	52.1425
99_3356	51.616
99_6503	51.4513
99_4737	47.5996
99_205	46.7521
99_31	44.7885
99_8287	40.3038
99_2232	36.076

## Sheet: 9_MAGs
Supplementary Table 9: Xanthomonadales within indicated matagenome studies
Environment	Reference	Xanthomonadales_MAGs	Xanthomonadales_species-level_units	Total_MAGs	Total_species-level_units	Percentage_Xanthomonadales_MAGs	Percentage_Xanthomonadales_species-level_units
Soil	https://doi.org/10.1038/s41467-023-43000-z	620	374	40039	21076	0.0154849	0.0177453
Leafy greens	https://doi.org/10.1038/s41597-020-00617-9	110	N/A	910	N/A	0.120879	N/A
Lake	https://doi.org/10.1038/s41564-023-01435-6	0	0	1184	1008	0	0
Ocean	https://doi.org/10.1038/s41586-022-04862-3	7	6	26309	5098	0.000266069	0.00117693
Rumen	https://doi.org/10.1038/s41587-019-0202-3	0	N/A	4941	N/A	0	N/A
Human	https://doi.org/10.1038/s41587-020-0603-3	69	10	287002	4645	0.000240416	0.00215285

## Sheet: 10_dssA_orthologs
Supplementary Table 10: dssA orthologs in Xanthomonadales genomes
>Chlamy123_gene_2321
ATGTTCGCCTACTACGCCCGACTGGCGGTGCGCAGCTTCCGCCGCAACAAGGTACTGACCGCGCTGATGGTGGTCGCCATCGCGCTGGGCATCGGTGCTTCGATGACCACCCTGACCGTGTTCCACGTGCTGTCCGGCGACCCGATCCCTGACAAGAGCGACCGCCTGTTCTACGTACAGGTCGATCCGCGCCCGCGCTCGGGTTACCTGACCGGCGAAGAGCCGGAGACCCAGATGACCCGCTTCGATGCCGAGACGCTGCTGCGCGAGAAGCGTGGCGAGCGCCAGGCGATGATGAGTGCGGGCGCCGTCACCGTCGAGCCGGAAGGCAGCACGTTGAAGCCGTTCAACATCGACACCCGCTGGACCTCGGCCGACTTCTTCCCGATGTTCAACGTG…
>Chlamy123_gene_2766
GTGGATTTCTATTACCTTTCTCTTGCGCTGAAACGATTCAGGCAGCGCATCGGTGTCCATATGGCCATCGCTCTCATGCTCGGTGTAGGCGTGGGAACCGCAATGGTGATGCTGTCCATTGTTCTCCAGGCATCATCAGATCCCGCTCCCGGCCGTAGTGGGTCGCTTTTCCGCCCGCACTTGGACGTCCGGCCGACCGTTCAGCGAGCAGGAGACCCCGATTCCGGTCAAGCGCTGACCTGGCCTGATGCCAAAGCACTTCTGAACCAAGGCACGGCGTGGTCGCAGGCTGCCATGGCGGGCGGCGCCGTGACGCTTCTGAAACCCGGACAGTTCAGCGCCAGACTCCGTGCCAGATACGCAACGTCGGAGGTCTTCAACGTGTTGGGGATCGCCATC…
>Chlamy130_gene_1836
ATGCTCGCCTACTACTTCCGACTGGCACTGCGCAGCTTCCGGCGCAACCGCGTGCTGACCGCGCTCATGGTGCTCGCCATCGCGCTCGGCATCGGCGCCTCGATGACCACGTTGACGGTGTTCCATGTCCTGTCCGGCGACCCGATTCCGCACAAGAGCGACCGCCTGTTCTCGGTGCAGGTCGATCCGCGGACGATGCTGGGCTACCAGCCCGGCGAAGAGCCCGAAGACCAGATGACGCGCTTCGATGCCGAAGCACTGCTGCGCGAACGCCAGGCCAAGCACCAGGCGGTGATGACCGGCGGCGGGGTCACGATCGAACCGGACAAGGCCGCGCTGCGTCCCTTCGATACCGATGCGCGCTACACCTCCAACGACTTCTTTGCGATGTTTGACACG…
>Chlamy192_gene_2322
ATGTTCGCCTACTACGCCCGACTGGCGGTGCGCAGCTTCCGCCGCAACAAGGTACTGACCGCGCTGATGGTGGTCGCCATCGCGCTGGGCATCGGTGCTTCGATGACCACCCTGACCGTGTTCCACGTGCTGTCCGGCGACCCGATCCCTGACAAGAGCGACCGCCTGTTCTACGTACAGGTCGATCCGCGCCCGCGCTCGGGTTACCTGACCGGCGAAGAGCCGGAGACCCAGATGACCCGCTTCGATGCCGAGACGCTGCTGCGCGAGAAGCGTGGCGAGCGCCAGGCGATGATGAGTGCGGGCGCCGTCACCGTCGAGCCGGAAGGCAGCACGTTGAAGCCGTTCAACATCGACACCCGCTGGACCTCGGCCGACTTCTTCCCGATGTTCAACGTG…
>Chlamy192_gene_2767
GTGGATTTCTATTACCTTTCTCTTGCGCTGAAACGATTCAGGCAGCGCATCGGTGTCCATATGGCCATCGCTCTCATGCTCGGTGTAGGCGTGGGAACCGCAATGGTGATGCTGTCCATTGTTCTCCAGGCATCATCAGATCCCGCTCCCGGCCGTAGTGGGTCGCTTTTCCGCCCGCACTTGGACGTCCGGCCGACCGTTCAGCGAGCAGGAGACCCCGATTCCGGTCAAGCGCTGACCTGGCCTGATGCCAAAGCACTTCTGAACCAAGGCACGGCGTGGTCGCAGGCTGCCATGGCGGGCGGCGCCGTGACGCTTCTGAAACCCGGACAGTTCAGCGCCAGACTCCGTGCCAGATACGCAACGTCGGAGGTCTTCAACGTGTTGGGGATCGCCATC…
>Chlamy211_gene_1592
ATGTTCGCCTACTACGCCCGACTGGCGGTGCGCAGCTTCCGCCGCAACAAGGTACTGACCGCGCTGATGGTGGTCGCCATCGCGCTGGGCATCGGTGCTTCGATGACCACCCTGACCGTGTTCCACGTGCTGTCCGGCGACCCGATCCCTGACAAGAGCGACCGCCTGTTCTACGTACAGGTCGATCCGCGCCCGCGCTCGGGTTACCTGACCGGCGAAGAGCCGGAGACCCAGATGACCCGCTTCGATGCCGAGACGCTGCTGCGCGAGAAGCGTGGCGAGCGCCAGGCGATGATGAGTGCGGGCGCCGTCACCGTCGAGCCGGAAGGCAGCACGTTGAAGCCGTTCAACATCGACACCCGCTGGACCTCGGCCGACTTCTTCCCGATGTTCAACGTG…
>Chlamy211_gene_2037
GTGGATTTCTATTACCTTTCTCTTGCGCTGAAACGATTCAGGCAGCGCATCGGTGTCCATATGGCCATCGCTCTCATGCTCGGTGTAGGCGTGGGAACCGCAATGGTGATGCTGTCCATTGTTCTCCAGGCATCATCAGATCCCGCTCCCGGCCGTAGTGGGTCGCTTTTCCGCCCGCACTTGGACGTCCGGCCGACCGTTCAGCGAGCAGGAGACCCCGATTCCGGTCAAGCGCTGACCTGGCCTGATGCCAAAGCACTTCTGAACCAAGGCACGGCGTGGTCGCAGGCTGCCATGGCGGGCGGCGCCGTGACGCTTCTGAAACCCGGACAGTTCAGCGCCAGACTCCGTGCCAGATACGCAACGTCGGAGGTCTTCAACGTGTTGGGGATCGCCATC…
>Chlamy24_gene_1386
ATGCTCGCCTACTACTTCCGACTGGCACTGCGCAGCTTCCGGCGCAACCGCGTGCTGACCGCGCTCATGGTGCTCGCCATCGCGCTCGGCATCGGCGCCTCGATGACCACGTTGACGGTGTTCCATGTCCTGTCCGGCGACCCGATTCCGCACAAGAGCGACCGCCTGTTCTCGGTGCAGGTCGATCCGCGGACGATGCTGGGCTACCAGCCCGGCGAAGAGCCCGAAGACCAGATGACGCGCTTCGATGCCGAAGCACTGCTGCGCGAACGCCAGGCCAAGCACCAGGCGGTGATGACCGGCGGCGGGGTCACGATCGAACCGGACAAGGCCGCGCTGCGTCCCTTCGATACCGATGCGCGCTACACCTCCAACGACTTCTTTGCGATGTTTGACACG…
>Chlamy39_gene_1341
ATGCTCGCCTACTACTTCCGACTGGCACTGCGCAGCTTCCGGCGCAACCGCGTGCTGACCGCGCTCATGGTGCTCGCCATCGCGCTCGGCATCGGCGCCTCGATGACCACGTTGACGGTGTTCCATGTCCTGTCCGGCGACCCGATTCCGCACAAGAGCGACCGCCTGTTCTCGGTGCAGGTCGATCCGCGGACGATGCTGGGCTACCAGCCCGGCGAAGAGCCCGAAGACCAGATGACGCGCTTCGATGCCGAAGCACTGCTGCGCGAACGCCAGGCCAAGCACCAGGCGGTGATGACCGGCGGCGGGGTCACGATCGAACCGGACAAGGCCGCGCTGCGTCCCTTCGATACCGATGCGCGCTACACCTCCAACGACTTCTTTGCGATGTTTGACACG…
>Chlamy71_gene_1836
ATGCTCGCCTACTACTTCCGACTGGCACTGCGCAGCTTCCGGCGCAACCGCGTGCTGACCGCGCTCATGGTGCTCGCCATCGCGCTCGGCATCGGCGCCTCGATGACCACGTTGACGGTGTTCCATGTCCTGTCCGGCGACCCGATTCCGCACAAGAGCGACCGCCTGTTCTCGGTGCAGGTCGATCCGCGGACGATGCTGGGCTACCAGCCCGGCGAAGAGCCCGAAGACCAGATGACGCGCTTCGATGCCGAAGCACTGCTGCGCGAACGCCAGGCCAAGCACCAGGCGGTGATGACCGGCGGCGGGGTCACGATCGAACCGGACAAGGCCGCGCTGCGTCCCTTCGATACCGATGCGCGCTACACCTCCAACGACTTCTTTGCGATGTTTGACACG…
>Chlamy91_gene_1836
ATGCTCGCCTACTACTTCCGACTGGCACTGCGCAGCTTCCGGCGCAACCGCGTGCTGACCGCGCTCATGGTGCTCGCCATCGCGCTCGGCATCGGCGCCTCGATGACCACGTTGACGGTGTTCCATGTCCTGTCCGGCGACCCGATTCCGCACAAGAGCGACCGCCTGTTCTCGGTGCAGGTCGATCCGCGGACGATGCTGGGCTACCAGCCCGGCGAAGAGCCCGAAGACCAGATGACGCGCTTCGATGCCGAAGCACTGCTGCGCGAACGCCAGGCCAAGCACCAGGCGGTGATGACCGGCGGCGGGGTCACGATCGAACCGGACAAGGCCGCGCTGCGTCCCTTCGATACCGATGCGCGCTACACCTCCAACGACTTCTTTGCGATGTTTGACACG…
>Chlamy93_gene_1836
ATGCTCGCCTACTACTTCCGACTGGCACTGCGCAGCTTCCGGCGCAACCGCGTGCTGACCGCGCTCATGGTGCTCGCCATCGCGCTCGGCATCGGCGCCTCGATGACCACGTTGACGGTGTTCCATGTCCTGTCCGGCGACCCGATTCCGCACAAGAGCGACCGCCTGTTCTCGGTGCAGGTCGATCCGCGGACGATGCTGGGCTACCAGCCCGGCGAAGAGCCCGAAGACCAGATGACGCGCTTCGATGCCGAAGCACTGCTGCGCGAACGCCAGGCCAAGCACCAGGCGGTGATGACCGGCGGCGGGGTCACGATCGAACCGGACAAGGCCGCGCTGCGTCCCTTCGATACCGATGCGCGCTACACCTCCAACGACTTCTTTGCGATGTTTGACACG…
>GCF_000007145|lcl|NC_003902.1_cds_WP_011035812.1_571
ATGTTCGGCTATTACTTCAATCTCGCGGTGCGCAGCTTCCGCCGCAACAAGGTGCTCACCGCACTGATGGTGCTCGCCATCGCGCTGGGCATCGGCGCCAGCATGACCACGTTGACGGTGTTCTACATTCTGTCTGGCGATCCGATCCCCGGAAAAAGTGGCGTGCTGTTCCATCCCCAACTGGATGCGCGCTCATTGGGCTATCAAGACGACGACGCACTGAATCAATTGACGCGTTTCGATGCCGAAGCACTACTCCGCGAGAAACGCGGAGACCGGCAGGCGCTGATGAGCGCCGGCACCGTTCCCTTGGAGCCGGAGAACAAATCGTTGCGTCCAATGATGCTGGACACACGGTACACATCCGTTGATTTCTTTTCGATGTTCAACGTGCCGTTT…
>GCF_000007165|lcl|NC_003919.1_cds_WP_005914719.1_3627
ATGTTCGGCTACTACTTTCATCTTGCCGTGCGCAGCTTCCGCCGCAACAAGGTGCTCACCGCATTGATGGTGCTGGCCATTGCGCTGGGCATCGGCGCCAGCATGACCACCTTGACGGTGTTCTATGTGTTGTCGGGCGACCCGATCCCGCAGAAGAGCGACCGGTTGTTCTATGTGCAGGTGGATGCGGAACCGAAGTCCGGCTATCAGCCGGGAGACGAGCCCGATTACCAGTCCACCCGCTTCGACGCCGAGGCGCTGCTGCGTGAGAAGCGTGCCATGCGTCAGGCGATGATGTCAGGCGGAAGTGTCGCGATCGAGCCACAGCGCAGCGGATTAAGTCCTTTCAAGCTGAACGCTCGTTTCACTTCGGCCGATTTCTTTGCGATGTTCGACGTG…
>GCF_000009165|lcl|NC_007508.1_cds_WP_011348649.1_3657
ATGTTCGGCTACTACTTCAATCTCGCGGTACGCAGCTTCCGCCGCAACAAGGTGCTGACCGCACTGATGGTGCTGGCCATCGCGCTGGGTATCGGCGCCAGCATGACCACGCTGACGGTGTTCCATGTGTTGTCGGGCGACCCGATTCCGCAAAAGAGCGATCGGTTGTTCTATGTGCAGGTGGATGCGGAACCGAAGTCCGGCTATCAGCCGGGAGACGAGCCCGATTACCAGTCCACCCGCTTCGACGCCGAGGCGCTGCTGCGTGAGAAGCGCGCCATGCGTCAGGCGATGATGTCAGGCGGAAGTGTCGCGATCGAGCCACAGCGCAGTGGATTGAGCCCTTTCAAGCTAAACGCTCGTTTCACTTCGGCCGATTTCTTTGCGATGTTCGACGTG…
>GCF_000012105|lcl|NC_007086.1_cds_WP_011035812.1_3647
ATGTTCGGCTATTACTTCAATCTCGCGGTGCGCAGCTTCCGCCGCAACAAGGTGCTCACCGCACTGATGGTGCTCGCCATCGCGCTGGGCATCGGCGCCAGCATGACCACGTTGACGGTGTTCTACATTCTGTCTGGCGATCCGATCCCCGGAAAAAGTGGCGTGCTGTTCCATCCCCAACTGGATGCGCGCTCATTGGGCTATCAAGACGACGACGCACTGAATCAATTGACGCGTTTCGATGCCGAAGCACTACTCCGCGAGAAACGCGGAGACCGGCAGGCGCTGATGAGCGCCGGCACCGTTCCCTTGGAGCCGGAGAACAAATCGTTGCGTCCAATGATGCTGGACACACGGTACACATCCGTTGATTTCTTTTCGATGTTCAACGTGCCGTTT…
>GCF_000020665|lcl|NC_011071.1_cds_WP_012512164.1_3504
ATGTTCGCCTACTACGCCCGATTGGCGGTGCGCAGCTTCCGCCGCAACAAGATACTGACCGCGCTGATGGTGGTTGCCATCGCGCTGGGCATCGGCGCCTCGATGACCACCCTGACCGTGTTCCATGTGCTGTCGGGCGACCCGATTCCCGGCAAGAGCGACCGCCTGTTCTATGTCCAGCTGGATGCGGCGACCGGTGCCTATGTCGCTGGCGAGGAACCGGAAACCCAACTGACCCGATTCGATGGTGAAGCGCTGCTGCGCGAAGCCAAGGGTGAACGCCAAGCGCTGATGAGCGGCGGCGGCGGCACCATCGAACCCGACAGCAGCACCCTCAAGCCCTTCAGCATTGATACCCGCTGGACGTCGGCCGACTTCTTCCCGATGTTCGAAGTGCCG…
>GCF_000020665|lcl|NC_011071.1_cds_WP_232274000.1_3932
ATGCTCTACTACATCCAGCTTTCGCTCGCCCGATTCAAGCAGCGAATCGGCACTCATCTGGCAATCGCTCTCATGCTGGGTGCGGGGGTAGGGATCACCACCGTGATGCTTTCCATTGTTCTCCAGGCATCGTCGGATCCCGCTCCAGGCCGGAGCTCGGCATTGTTCCGCCCCTACCTTGACGCGCGTCCAGATGCACTGCGCAGTGGCTCTCCGGATCCTGGCCAGGCACTGACCTGGCCAGACGCGAAGGTGCTTCTGAACCAAGGCCGGACGTGGAAGCAGGCAGCAATGGCAGGGGGCGCGGTGACGCTCTCCCGGCCGGGAGAGCCCAGCGCAAGACTGCGTGCCAGGTTCGCCACGTCCGAAGTCTTCAGTGTCCTTGGCATTGCCGTTGTT…
>GCF_000070605|lcl|NC_010688.1_cds_WP_012439307.1_3648
ATGTTCGGCTATTACTTCAATCTCGCGGTGCGCAGCTTCCGCCGCAACAAGGTGCTCACCGCACTGATGGTGCTCGCCATCGCGCTGGGCATCGGCGCCAGCATGACCACGTTGACGGTGTTCTACATTCTGTCTGGCGATCCGATCCCCGGAAAAAGTGGCGTGCTGTTCCATCCCCAACTGGATGCGCGCTCATTGGGCTATCAAGACGACGACGCACTGAATCAATTGACGCGTTTCGATGCCGAAGCACTACTCCGCGAGAAACGCGGAGACCGGCAGGCGCTGATGAGCGCCGGCACCGTTCCCTTGGAGCCGGAGAACAAATCGTTGCGTCCAATGATGCTGGACACACGGTACACATCCGTTGATTTCTTTTCGATGTTCAACGTGCCGTTT…
>GCF_000072485|lcl|NC_010943.1_cds_WP_005411119.1_3864
ATGTTCGCCTACTATGCCCGATTGGCGGCGCGCAGTTTCCGCCGCAACAAGGTCCTGACCGCGCTGATGGTGATCGCCATCGCGCTCGGCATCGGTGCCTCGATGACCACGTTGACCGTATTCCACGTGCTGTCCGGCGACCCGATTCCGGGCAAGAGTGACCGCCTGTTCTACGTGCAGCTCGATGCCGCGACCGGCGCCTATGTCGCCGGCGAGGAACCGGAAACCCAGCTGACCCGCTTCGACGGTGAAGCGCTGCTGCGCGAAGCCAAGGGTGAACGCCAGGCGCTGATGAGCGGCGGCGGCGGCACCATCGAACCGGACAACAGCACGCTCAAGCCCTTCAGCATCGACACCCGCTGGACCTCGGCCGATTTCTTCCCGATGTTCGAGGTGCCC…
>GCF_000072485|lcl|NC_010943.1_cds_WP_044571075.1_4302
ATGATGCTCTACTACATCCAGCTTTCGCTTGCCCGATTCAAGCAACGGATCGGCACTCATCTGGCAATCGCTCTCATGCTGGGTGCGGGGGTGGGGATCACGACCGTGATGCTCTCCATTGTTCTCCAGGCATCGTCGGATCCCGCGCCGGGCCGGAGCTCCGCATTGTTCCGCCCGTACCTTGATGCGCGTCCAGATGCTCTGCGCAGTGGTTCCCCGGATCCGGGACAGGCACTGACCTGGCCGGATGCGAAGGCGCTTCTGGGCCAGGGGAGGTCGTGGAAGCAGGCCGCCATGGCGGGCGGGGCGGTGACGCTCTCCCGGCCGGGAGCCGCCAGCGCAAGGCTGCGTGCGAGGTTCGCAACGTCCGAAGTGTTCAGTGTTCTTGGCATTGCTGTT…
>GCF_000087965|lcl|NC_013722.1_cds_WP_012917366.1_2849
ATGCTCGGCTATTACCTGCATCTGGCGCTACGCAGCCTGCGCCGCAGCCCGGTGCTCACCACGCTGATGGTGCTGTCCATCGCCGTGGGCATCGGCGCGGCCATGACCACGCTGACGGTGATGCGCTTGCTGTCCGGCGATCCACTGCCCGGACACAGCCAGCGGATCTTCTATCCGCAGGTCGACCCGCGCCCGCCCGGCAGCCAAGCCCGGCAGCCGCTCGACAAACTCGACTACCTCACCGCGATGGATCTGTGGAAGAACGCGCACGCCGATCGCCAGGCCATGGTCGCCGAGAGTGAGATCAAGTTGCGCGCAGCCGACGGCACCGGCCCGGCGTTCATGACCCAACTGTTGTCCACGCAAGCGGATTTTTTCCCGATGTTTCAGGTGCCGTTC…
>GCF_000087965|lcl|NC_013722.1_cds_WP_012917368.1_2851
ATGCCACTGCCATACGCCGTTGAACTCGGAATACGCGGCGCACGTCGCCATCCGCGCACCATGCTACTGACCATGCTGACGCTCGCGCTCGGCCTGGCTGCGGTGATGACGATGCTGACACTGCTGAAGGTGCTCTCCGCCGATCCATTACCAGGACTCAGCCAGCAGTTGTATCTGGGCTGGGTGGATTCGCGCGAGGCCGCCACCGACAACACGCTCGACGAACCACACCCACTGCCGCCATCACAGTGGAAAATAGCCGATGTTCAACGCTTCATGGCGTCACATCCGGACATCCCACAGACCGCACTGGCTTCCAGCCAGTTCACGATCACCAACGAAGATCAGCGCCAGAGCGCATCTGTTGGTGGCGTGGCGGCATTGGGTCCGATGCCCCGC…
>GCF_000087965|lcl|NC_013722.1_cds_WP_045757236.1_1210
ATGTTTAGCTACTACCTGACTTTGGTAAAGCAAAACATCTTGGCGTCAAAGGTGATGACCCTGGCGCTGGCGGTTGCACTTGCTTTGGGTGTTGGTGCAAGCATGACAATGCTCACGGTAGTTCGGGTGCTGTCATGGGACCCCATGCCAGGTCGCAGCACTCACTTGTTTCACCCCTACTTCGATCCTTTGCCTCGCTCTTATGAAGCGAAAGCCTCGCTCGATCCCCGCAACTCAGTGAGTTGGGTCGATGCCAAAGAGATCATGCGCAGACTTCCGGCACCGTCGAGCGCTGCCATGGCCACAGGTCACCTGCTTGTGGCGGCACAGAATGGGGTAGATGCGCCATTTTTTGTTGATGGCCAGTATGCAACCCCCGACATTTTTGGCATGTTTGGG…
>GCF_000158575|lcl|NZ_DS999412.1_cds_WP_008266729.1_1014
ATGTTCGCCTACTACGCCCGACTGGCGGCGCGCAGCTTCCGCCGCAACAAGGTTCTGACCGCGCTGATGGTGGTTGCCATCGCACTCGGCATCGGCGCCTCGATGACCACGCTGACCGTCTTCCACGTGCTGTCCGGCGACCCGATTCCCGGCAAGAGCGACCGCCTGTTCTACGTGCAGCTCGATGCCGCGACCGGCGCCTACGTTGCCGGCGAGGAGCCGGAAACCCAGCTGACCCGGTTCGACGGTGAAGCGCTGCTGCGCGAAGCCAAGGGTGAGCGCCAGGCGCTGATGAGCGGCGGCGGCGGCACCATCGAGCCGGACAACAGCACCCTCAAGCCCTTCAGCATCGACACCCGCTGGACCTCGGCCGACTTCTTCCCGATGTTCGAGGTGCCC…
>GCF_000159795|lcl|NZ_GG699316.1_cds_WP_010371969.1_1104
ATGTTCGGCTACTACTTCAATCTTGCGCTGCGCAGCTTCCGCCGCAATAGGGTGCTTACCGCATTGATGGTGCTGGCCATCGCACTCGGCATCGGCGCCAGCATGACCACGCTGACGGTGTTCTATGTGTTGTCTGGCGATCCGATTCCGCAGAAGAGCGACCGGTTGTTCAACGTGCTGGTCGACCCACAACCGAAGGCAGGTTTTCAGCCAGGCGAAGAGCCGGACGATCAAGTCACCCGCTTCGATGCCGAAGCGCTACTACGTGAAAAGCGCGCCAAACGCCAGGCACTGATGACCGGCGGGCAAGTGGCCATCGAGCCAGACAAGAACGGCATCGCCGCGTTCAAGTCGGAGGTTCGCTTTACTTCGGCCGATTTCTTTCCGATGTTCGAAGCA…
>GCF_000168315|lcl|NC_017267.2_cds_WP_014504686.1_3447
ATGTTTGGCTACTACTTCACTCTCGCGCTGCGCAGCTTCCGTCGCAACAAGATCCTCACCGCGCTGATGGTGCTGGCGATCGCGCTGGGCATCGGCGCCAGCATGACCACGTTGACGGTGTTCTGTGTGCTGTCTGGCGATCCGATTCCGCAGAAGAGCGATCGGTTGTTCAATGTGCTGGTCGACCCGCAGCCGAAGGCCGGTTTTCTGCCAGGCGAAGAGCCGGATGGCCAAGTGACCCGCTTCGATGCCGAAGCGCTACTACGCGAGAAGCGCGCCAAGCACCAAGCCTTGATGACAGGCGGCAGCCTGACAATCGAACCGGCAAAAAGCGGGCTGAGCGCCTTCAAATCCGAAGCACGCTACACCTCGGCCGATTTCTTTCCGATGTTCCAGACA…
>GCF_000168315|lcl|NC_017267.2_cds_WP_014504688.1_3449
ATGTTGGGATACTGTCTGAAGCTTGCGTGGCATAGCCTACTGCGCACTCCGATCACCAGCACATTGATGGTGCTGGCGATCGGGCTCGGCATCGGCGCAAGCATGACCATGCTGACGGTATTACACGCCATGTCGCGCGACCCGCTCCCGGGCAAGAGTCAGGTGCTGTATACCCCACATCTGGATCCGTTGCCGAACGAATTTGCACGCGAATCGGAATGGGCCAACCCTTCAGACAACCTGACATGGCCCGATGCGATGGCATTGCTGCGCTCAAGCACGGCGGTGCATCAGGCAGCCATGGCCGGTGGAGGATCAGTGGTTTGGCCCGTGCGGGCCGGCAGTTCAGCCATCAAGTTGGAGGGCCGTTACACAACCGCGGATTTCTTCGCCATGTTT…
>GCF_000168315|lcl|NC_017267.2_cds_WP_014504840.1_3613
ATGTTTAGCTACTACCTGACTTTGGCAAAGCAAAACCTGTGGACGTCAAAGGCGATGACGCTGGCGCTGGTCGTTGCACTTGCGCTGGGCGTGGGCGCAAGCATGACGATGCTTACGGTGGTCCGGGTGCTGTCATGGGACCCTATGCCAGGTCGGAGCACTCATTTGTTTCATCCGTACTTCGATCCTTTGCCTCGCGCCTATGAAGCGAAAGCGTCGCTTGATCCTCGCAACTCAGTGAGTTGGGTCGATGCCAAAGAGATCATGCAAAGACTTCCAGCACCGGCGAGCGCAGCGATGGCCACAGGTCACTTGCTGGTGGCGGCTCAGGATGGGGTAGACGCGCCATTTTTTGTTGATGGGCAGTATGCAACCCCCGATATCTTTCAGATGTTTGGG…
>GCF_000175135|lcl|NZ_ACPX01000128.1_cds_WP_042674865.1_3533
GGCATTGGCGCCAGCATGACCACGCTGACGGTGTTCTATGTGTTGTCGGGCGACCCGATTCCGCAGAAGAGCGATCGGTTGTTCAATGTATTGGTCGACCCGCAGCCGAAGGCCGGTTTTCAGCCAGGCGAAGAACCGGACGATCAAGTGACCCGCTTCGATGCCGAGGCATTGCTGCGTGAGAAACGCGGCAAGCGGCAGGCCATGATGACCGGCGGCAACCTGGCGATCGAACCGGAAAAGAGCGGGCTGAGCGCCTTCAAGTCGGAAGCGCGCTACACCTCGGCCGATTTCTTTCCGATGTTCGAGCCGCCCTTCCTGTATGGACAGGCTTGGTCGCACAACAGCGACGACCGCCACGAACGTGTCGTGGTCATTACCAGGACGCTCAACGACAAA…
>GCF_000175155|lcl|NZ_ACPY01000241.1_cds_WP_007974286.1_756
ATGTTCGGCTATTACTTCACTCTGGCGGTGCGCAGCTTCCGCCGCAACAAGGTGCTTACCGCACTGATGGTGCTGGCCATCGCGCTTGGCATTGGCGCCAGCATGACCACGCTGACGGTGTTCTATGTGTTGTCGGGCGACCCGATTCCGCAGAAGAGCGATCGGTTGTTCAATGTATTGGTCGACCCGCAGCCGAAGGCCGGTTTTCAGCCAGGCGAAGAACCGGACGATCAAGTGACCCGCTTCGATGCCGAGGCATTGCTGCGTGAGAAACGCGGCAAGCGGCAGGCCATGATGACCGGCGGCAACCTGGCGATCGAACCGGAAAAGAGCGGGCTGAGCGCCTTCAAGTCGGAAGCGCGCTACACCTCGGCCGATTTCTTTCCGATGTTCGAGCCG…
>GCF_000185965|lcl|NC_014924.1_cds_WP_013536150.1_2487
ATGTTCGCCTACTACTTCAACCTGGCCCTGCGCAGCTTCCGCCGCGACAAGGCCCTGACCGCGCTGATGGTGCTGGCCATCGCCCTGGGCATCGGCGCGTGCATGACCACGCTGACCGTGTTCCACGTGCTGTCCGGCGACCCGATCCCGACCAAGAGCGACCGCCTGTTCTACGTCCAGCTCGACCCGGCCGAGATGATGGGTTACACCCCCGGCGAGGAACCCTCCGCCCAGGTCACCCGCTACGACGCCGAGGCCCTGCTGCGCGAGAAGCGTGGCCTGCGGCAGGCGATGATGACCGGCGGCAACGTCTCGGTAACGCCCGAGCGTGACGGCCTGCCGCCGTTCCTGGGCACCGCGCGCTACACCAGCGCCGACTTCTTCCCGATGTTCGAGACC…
>GCF_000192025|lcl|NZ_AEQV01000086.1_cds_WP_005993158.1_2398
ATGTTCGGCTATTACTTCACTCTGGCGGTGCGCAGTTTCCGCCGCAACAAGGTGCTCACCGCACTGATGGTGCTGGCCATCGCGCTCGGCATCGGCGCCAGCATGACCACGTTGACGGTGTTCTATGTGTTGTCGGGCGACCCGATTCCGCAGAAAAGCGATCGGCTGTTTTATGTGCAGGTCGATGCGCACCCGAAGTCCGGCTATCAGCCGGGAGAGGAACCCGATTACCAGTCCACCCGTTTCGACGCCGAAGCGCTGCTGCGTGAGAAGCGCGCCATGCGCCAGGCAATAATGACTGGTGGAGATGTCGCGATCGAGCCACAGCGCAGCGGGATGACCCCCTTCAAGTTGAATGCGCGTTATAGCTCGGCCGATTTCTTCCCGATGTTCGACGTA…
>GCF_000192045|lcl|NZ_CP019725.1_cds_WP_008571029.1_3127
ATGTTCGGCTACTACTTCAATCTCGCGGTACGCAGCTTCCGCCGCAACAAGGTGCTCACCGCATTGATGGTGCTGGCCATTGCGCTGGGCATCGGCGCCAGCATGACCACCTTGACGGTGTTCTATGTGTTGTCGGGCGACCCGATCCCGCAGAAGAGCGACCGGTTGTTCTATGTGCAGGTGGATGCGGAACCGAAGTCCGGCTATCAGCCGGGAGACGAGCCCGATTACCAGTCCACCCGCTTCGACGCCGAGGCGCTGCTGCGTGAGAAGCGTGCCATGCGTCAGGCGATGATGTCAGGCGGAAGTGTCGCGATCGAGCCACAGCGCAGCGGGTTAAGTCCTTTCAAGCTGAACGCTCGTTTCACTTCGGCCGATTTCTTTGCGATGTTCGACGTG…
>GCF_000192065|lcl|NZ_AEQX01000203.1_cds_WP_006450437.1_2939
ATGTTCGGTTATTACTTCACTCTCGCGGTCCGCAGCTTCCGCCGCAACAAGATCCTCACCGCGCTGATGGTGCTGGCGATCGCTCTGGGCATCGGCGCCAGCATGACCACGCTGACGGTGTTCTACATCCTGTCTGGCGATCCGATACCTCAAAAAAGCGAACGACTCTTCATCCCGCAAATCGATGCGCGCTCGCCGGGCCATCAAAGCACGGAAGCCCTGGAGCAATTGACACGCTTCGATGCCGAAAACTTACTGCGTGAGAAGCGCGGAGACCTTCAAGCGATGATGAGCGGCGGAAGCGTCCCGTTGGAGCCAGATAATTCTTCGGTGCGCCCGATGAAACTGGAGGCGCGCTATACCTCCGCCGATTTCTTCCCGATGTTCAATCCGCCATTT…
>GCF_000221965|lcl|NC_017271.1_cds_WP_014506519.1_641
ATGTTCGGCTATTACTTCAACCTTGCAGTGCGCAGCTTCCGGCGCAACAAGGTGCTCACCGCACTGATGGTGCTCGCCATCGCGCTGGGCATCGGCGCCAGCATGACCACGTTGACGGTGTTCTACGTGCTCTCGGGCGATCCGATCCCGCAGAAGAGCGATCGTTTGTTCAATGTCTTGGTCGATCCGATGCCCAAGGCCAGCTTTCAACCAGGTGACGAGCCCGATGACCAGGTGACACGCTTCGATGCGGAAACCCTGCTACGCGAGAAGCGCGCAAAACACCAGGCCATGATGACTGGTGGACGTGTGGCGATCGAACCGCCCAAGAGCGGAATGACGGCATTCAAGACAGAGGCACGCTACACATCGGCCGATTTTTTCCCCATGTTTGCCACG…
>GCF_000223885|lcl|NC_015947.1_cds_WP_014038559.1_3552
ATGTTCGCCTACTACGCCCGATTGGCGGCGCGCAGCTTCCGCCGCAACAAGGTACTGACCGCACTGATGGTGGTCGCCATCGCGCTCGGCATCGGTGCTTCGATGACCACGCTGACGGTGTTCCACGTGCTGTCCGGCGACCCGATTCCCGGCAAGAGCGATCGCCTGTTCTACGTGCAGCTCGACGCCGCGACCGGTGCCTACGTCGCCGGCGAAGAGCCGGAAACCCAGTTGACCCGCTTCGACGGTGAAGCCCTGCTGCGCGAAGCCAAGGGCGAGCGCCAGGCGCTGATGAGCGGTGGCGGCGGCACCATCGAGCCGGACAACAGCACCCTCAAGCCCTTCAGCATCGACACCCGCTGGACCTCGGCCGATTTCTTCCCGATGTTCGAGGTGCCC…
>GCF_000223885|lcl|NC_015947.1_cds_WP_042358983.1_3603
ATGCGCAGGCTGGTCTACTGCGCGCAGGTGGCGCTGCACAATACACTGCGGAGCAAGGCCATCACCGCCTTGATGGTGCTGGCCATCGCGGTGGGAATTGGAGCCAGCATGACCACCTTGACCGTGGTCTACCTGCTGTCCGGCGATCCCTTGCCCGGGCGCAGCGGCGATCTCTACTACCCCCAGCTTGATGCCAATCCGAACTCGAAGGGCCGCGAGCCGTACGACGTGCTGGACTATCGCTCGGCCTTCGACCTGTGGTCGTCGGGGCGCGCGGACCAGCAGACACTGGTGGTTACCAATCCGGTCAAGCTGCGGCCGGATCAGGGCAGCGCGCCACCGGTCATCCGCTCATCGATCTCCACCACCACCGACTTCGCGACGATGTTCGCGGTGCCG…
>GCF_000225915|lcl|NC_016010.1_cds_WP_014091117.1_3417
ATGTTCGGCTACTACTTCAATCTTGCGGTACGCAGCTTCCGCCGCAACAAGGTGCTGACCGCACTGATGGTGCTGGCCATCGCGCTGGGTATCGGCGCCAGCATGACCACGCTGACGGTGTTCCATGTGTTGTCGGGCGACCCGATTCCGCAAAAGAGCGATCGGTTGTTCTATGTGCAGGTGGATGCGGAACCGAAGTCCGGCTATCAGCCGGGAGACGAGCCCGATTACCAGTCCACCCGCTTCGACGCCGAGGCGCTGCTGCGTGAGAAGCGCGCCATGCGTCAGGCAATCATGACTGGCGGATACGCCATACTCGAGCCGCAGCGCAATGGGCTGAGCCCGTTCCTGCTGAACTTGCGCTACACATCGGCCGATTTCTTCGCGATGTTCGACACG…
>GCF_000225975|lcl|NZ_AGDB01000165.1_cds_WP_010341895.1_2519
ATGTTCGGATACTACTTCGACCTGGCGCTGCGAAGCTTCAAGCGGAACCGGATGCTGACTGCGCTGATGGTACTGGCGATTGCGCTGGGTATCGGCGCGAGCATGACGACACTGACGGTGTTCTACATCCTTTCTGGTGATCCTTTGCCCGGCCGGAGCCAGACGTTGTTTTATCCCCAGCTGGATCCGGCCGACAAGGAAAACTTCATGCCTGGCGAAGAGCCCGAGGACCAGATGACGCGGTACGATGCGGAGACGTTGCTGCGCCAGGCGCGCGGCGACCGCCAGGCGGTGATGAAGCGCGGCAGCGTGGTGGTCAGGCCTGAACGTGTGGAGTTAGGTTCATTCTCGGTGGATGCACGTTACACGTCCGGCGACTTCTTTCCGATGTTCGCCACG…
>GCF_000225975|lcl|NZ_AGDB01000384.1_cds_WP_010343795.1_728
ATGCTGAACCATTATCTGCTGCTGGCCTGGCGCAGCCTGCGGCGCACGCCGATCGCCACCGCGCTGATGGTGCTGGCGATCGGCCTGGGCATCGGCGCGAGCATGACCATGCTGACGGTGCTGCACGTGATGTCGCGCGACCCGCTGCCGGACAGGAGCGGTGCGCTCTACACCCCGCATCTGGATCCGTTGCCGAGCAGCTACCCGGACAACCAGGAGTGGGGCGATCCGGCCGACAACCTCACCTGGCCCGACGCCATGGCGCTGCTGCGTGCCGCACCCGCCACACCGCAGGCGGCGATGGCCGGCGGGCAGGTCTTGCTGTGGCCGCCGCGCGCGGCGCAAGCGCCGCTCGACCTGAGCGGCCGCTACACCAGCGCCGGGTTCTTCGCCCTGTTC…
>GCF_000225975|lcl|NZ_AGDB01000384.1_cds_WP_010343797.1_730
ATGTTCGGCTACTACTGCAAACTGGCGCTGCACAGCTTCGGTCGCAACCGCCTGCTGACCGCACTGATGGTACTGGCGATCGCGGTCGGCATCGGCGCGTCGATGACCACGCTGACCGTGTTCCACGTGCTGGCGGCCGATCCCATTCCCGGCAAGAGCGCGCAGCTGTTCAACGTCGAACTCAACGTCGAGCCGGACGACCGTTACGATCCGAACGACACCGACCCGCAGCAACTGACCCGCCGCGATGCCGAGGCGCTGCTGCGCGACAGGCGCGGCGACCGCCAGGCGATGATGTCGGCCGGCAGCGTGACGGTGGTGCCGGCGCAGCCGCAGCTGACCCCGTTCGGCGCCGAAGCGCGCTACACCAGCGCCGACTTCTTTCCGATGTTCGCGGTG…
>GCF_000225975|lcl|NZ_AGDB01000384.1_cds_WP_010343799.1_732
ATGTTCGGCTACTACGTCCGCCTCGCCTTGCGCAGCTTCCGCCGCAACACCGTCCTCACCGCGCTGATGGTGCTGGCCATCGCCTTGGGCATCGGCGCCAGCATGACCACGCTGACCGTGTTCTACGTGCTCTCCGGCGACCCGATTCCGCAGAAGAGCGATCGCCTGTTCTACGTGCAGGTGGATGCGCAGCCCAAGGCCGGTTTCCAGCCGGGCGAGGAACCGGATTCGCAGAACACGCGCTTCGATGCCGAGGCGCTGCTGCGCGAGAAGCGCGCCAAGCGCCAGGCGCTGATGACCGGCGGCAGCGTGGCGATCGAACCGACCAAGAGCGGTCTGAAGCCGTTCAAGTCGGAAGTGCGCTTCACGTCGGCGGACTTCTTTCCGATGTTCGACACG…
>GCF_000225975|lcl|NZ_AGDB01000384.1_cds_WP_010343801.1_734
ATGTTCGCCTACTACCTCCGCCTGGCGCTGCGCAGCTTCGGCCGCAACCGCATCCTCACCGCGCTGATGGTGCTGGCCGTGGCGCTGGGCATCGGCGCGTCGATGACCATGCTGACCGTGCTGCATACGCTCTCCGGCGACCCGCTGCCCGGGCGCAGCGCCACGCTGTTCCATCCACAACTGGATCCGCGTCCGCGCAACCTGCCCAGCGCCGACCCCGAGCCGCCGGACGAGCTGACCTGGCAGGACGCGACCGCGCTGTATCGGGCGCAGGCGGCGCCGGCGCAGACCATGACCAGCGCGAACTGGCTGCCGGTGCGCCAGACCGTGCCCAACAGCCCCCTGCGCATGCTCACCACGCGCGCCGCCACGGCCGACCTGTTCGGCATGTTCGGCATG…
>GCF_000225975|lcl|NZ_AGDB01000384.1_cds_WP_010343803.1_736
ATGCTCGGCTACTACTTCCAGCAAGCGTGGCGCAGCCTGCGCCGCAGCCCGGTACTCACCGCGCTGATGGTGCTGTCCATCGCCGTGGGCATCGGCGCGGCGATGACCACGCTGACGGTGATGCGGTTGCTCTCCGGCGACCCTCTGCCGGGGCGCAGCCAGCAGATCTTCTTCGCGCAACTGGATCCGCGCCCCAGCAACGGCGCCAACCAGAAGCCGTACGACAAGCTCGACTACCCCTCGGCCATGGACCTGTGGAAGCGCGCGCGCGCCGATCGCCAGGCCATGGTCGCCGAGAGCGAGATCAAGCTGCGTGCGCCGGACAGCGCCGCACCGGCCTTCATGACCCAGTTGCTGATGACCCAGGCCGATTTCTTCCCGATGTTCCAGGTGCCGTTC…
>GCF_000233635|lcl|NZ_AGFQ01000496.1_cds_WP_010377708.1_3150
ATGTTCGGCTACTACTTCAATCTTGCGCTGCGCAGCTTCCGCCGCAATAGGGTGCTTACCGCATTGATGGTGCTGGCCATCGCACTCGGCATCGGCGCCAGCATGACCACGCTGACGGTGTTCTATGTGTTGTCTGGCGATCCGATTCCGCAGAAGAGCGACCGGTTGTTCAACGTGCTGGTCGACCCACAACCGAAGGCAGGTTTTCAGCCAGGCGAAGAGCCGGACGATCAAGTCACCCGCTTCGATGCCGAAGCGCTACTACGTGAAAAGCGCGCCAAACGCCAGGCACTGATGACCGGCGGGCAAGTGGCCATCGAGCCAGACAAGAACGGCATCGCCGCGTTCAAGTCGGTGGTTCGCTTTACTTCGGCCGATTTCTTTCCGATGTTCGAAGCA…
>GCF_000233915|lcl|NC_016147.2_cds_WP_014161749.1_2727
ATGTTCACCTACTACTGCAACCTTGCGTTACGCAGCTTCAAACGCAACAAGGTGCTGACCGCGCTGATGGTGCTGGCCATCGCGCTGGGCATCGGCGCCTCGATGACCACGCTGACGGTGTTCCACGTGCTGTCGGGCGATCCGATCCCGGCCAAGAGCGAGCGGCTGTTCCGCGTGCAGCTGGATCCGGAAGGGATCGACGGCTATACACCCGGCGAGGAGCCGCAGCGGGACCTTAACCGCTACGACGGCGAGACCCTGCTGCTGCAGAAGCAGGGCAAGCGCCAGGCGCTGATGAGCGGCGGCAGCGTCACGGTCGAACCGGCCGGCGGCGCACTGCGGCCTTTCATGCTGGATGCGCGCTACACCTCGGCCGATTTCTTCGCGATGTTCGAGGTG…
>GCF_000233915|lcl|NC_016147.2_cds_WP_014161751.1_2729
ATGAACTACGCCCTCGAAACCGGACTGCGCGGCCTGCGCCGCCACCCCCGCACCATGGTCCTGTCGATTCTCACCCTGGCCCTGGGCCTGGCCTCGGTGATGACCATGCTCAGCCTGCTGGCGATGCTCGCGGCCGATCCGCTGCCGGGCTTGAGCCAGCAGTTGTACCTGGGCTGGGTGGATTCGCGCGAGGCGGCGAAAGGCACGGCGGACCCGAGCGCGGGAGATCCCGAATATCTTTGGAAAACCCGCGATGTGGAGGCGTTGATCGCCGCACGGCCCCAGATCAGGCAAACAGCAGTGGTCACCTCGTTCTTCAGCCTGGCCGGCGCAGACGGGCGCAAGAGCGTCGACTCGGTCAACGGCATCGCGGCGATCGGGCCGTTCGGCGCGATGTTC…
>GCF_000237025|lcl|NZ_AGRB01000102.1_cds_WP_019337909.1_1764
GTGATCTTCTATTACGTTTCTCTGTCGCTTAAGCGCTTTCGGCAGCGCCTCCGGACGCACATTGCCGTCGCTCTCATGCTCGGTGCGGGAGTGGGAACCGCCATGGTGATGCTGTCCATTGTGCTGCAGGCATCCTCCGATCCGGTCCCGGGACGCAGCGGGTCGCTCTTCCGTCCACACCTGGACGTGCGCCCGGGAGCACAGCACGCGGCGGCACCTGATCCTGGGCAGGGGTTGACCTGGCCTGATGCCAAAGCCCTGCTGGACCAAGGGTATGCCTGGAATCAGGCGGCCATGGCCGGTGGTGCCGTGACCCTGCTGAAACCCGGGCAATCAAGCGCCCGGCTGCGTGCCAGATACGCAACGTCAGGAGTGTTCGGCGTGCTCGGGATCACTCTG…
>GCF_000237025|lcl|NZ_AGRB01000147.1_cds_WP_010481337.1_199
ATGTTCGCCTACTACGCCCGACTGGCGGTGCGCAGCTTCCGCCGCAACAAGGTCCTGACCGCGCTGATGGTGGTTGCCATCGCGCTCGGCATCGGCGCCTCGATGACCACCCTGACCGTGTTCCACGTGCTGTCCGGTGACCCGATTCCCGGCAAGAGCGACCGCCTGTTCTACGTCCAGCTCGACGCCGCGACCGGCGCCTACGTCGCCGGCGAGGAGCCGGAAACCCAGCTGACCCGCTTCGACGGTGAAGCCCTGCTGCGCGAAGCCAAGGGCGAGCGCCAGGCGCTGATGAGCGGCGGCGGCGGCACCATCGAACCGGACAACAGCACCCTCAAGCCCTTCAGCATCGACACCCGCTGGACCTCGGCCGACTTCTTCCCGATGTTCGAGGTGCCC…
>GCF_000258575|lcl|NZ_AJLO02000041.1_cds_WP_010481337.1_518
ATGTTCGCCTACTACGCCCGACTGGCGGTGCGCAGCTTCCGCCGCAACAAGGTCCTGACCGCGCTGATGGTGGTTGCCATCGCGCTCGGCATCGGCGCCTCGATGACCACCCTGACCGTGTTCCACGTGCTGTCCGGTGACCCGATTCCCGGCAAGAGCGACCGCCTGTTCTACGTCCAGCTCGACGCCGCGACCGGCGCCTACGTCGCCGGCGAGGAACCGGAAACCCAGCTGACCCGCTTCGACGGTGAAGCCCTGCTGCGCGAAGCCAAGGGCGAGCGCCAGGCGCTGATGAGCGGCGGCGGCGGCACCATCGAACCGGACAACAGCACCCTCAAGCCCTTCAGCATCGACACCCGCTGGACCTCGGCCGACTTCTTCCCGATGTTCGAGGTGCCC…
>GCF_000259445|lcl|NZ_AJJO01000021.1_cds_WP_016848801.1_301
ATGTTCGGCTACTACTTTCATCTTGCCGTGCGCAGCTTCCGCCGCAACAAGGTGCTCACCGCATTGATGGTGCTGGCCATTGCGCTGGGCATCGGCGCCAGCATGACCACCTTGACGGTGTTCTATGTGTTGTCGGGCGACCCGATCCCGCAGAAGAGCGACCGGTTGTTCTATGTGCAGGTGGATGCGGAACCGAAGTCCGGCTATCAGCCGGGAGACGAGCCCGATTACCAGTCCACCCGCTTCGACGCCGAGGCGCTGCTGCGTGAGAAGCGTGCCATGCGTCAGGCGATGATGTCAGGCGGACGTGTCGCGATCGAGCCACAGCGCAGCGGGTTAAGTCCTTTCAAGCTGAACGCTCGTTTCACTTCGGCCGATTTCTTTGCGATGTTCGACGTG…
>GCF_000263335|lcl|NZ_CAHO01000010.1_cds_WP_003484028.1_1041
ATGTTCGGCTACTACTTTCATCTTGCCGTGCGCAGCTTCCGCCGCAACAAGGTGCTCACCGCATTGATGGTGCTGGCCATTGCGCTGGGCATCGGCGCCAGCATGACCACCTTGACGGTGTTCTATGTGTTGTCGGGCGACCCGATCCCGCAGAAGAGTGATCGGTTGTTCAATGTATTGGTCGACCCGCAGCCGAAGGCCGGTTTTCAGCCAGGCGAAGAACCGGACGATCAAGTGACCCGCTTCGATGCCGAGGCATTGCTGCGTGAGAAACGCGGCAAGCGGCAGGCCATGATGACCGGCGGCAACCTGGCGATCGAACCGGAAAAGAGCGGGCTGAGCGCCTTCAAGTCGGAAGCGCGCTACACCTCGGCCGATTTCTTTCCGATGTTCGAGCCG…
>GCF_000263835|lcl|NZ_AJVO01000114.1_cds_WP_016945133.1_3480
ATGTTCGGCTATTACTTCAATCTCGCGGTGCGCAGCTTCCGCCGCAACAAGGTGCTTACCGCACTGATGGTGCTCGCCATCGCGCTGGGCATCGGCGCCAGCATGACCACGTTGACGGTGTTCTACATTCTGTCTGGCGATCCGATCCCCGGAAAAAGTGGCGTGCTGTTCCATCCCCAACTGGATGCGCGCTCATTGGGCTATCAAGACGACGACGCACTGAATCAATTGACGCGGTTTGATGCCGAGGCATTGCTCCGGGAGAAGCGTGGTGATCAGCAAGCGCTGATGAGCGCCGGCACCGTTCCCTTGGAGCCGGAGAACAAATCGTTGCGTCCAATGATGCTGGACACACGGTACACATCCGTTGATTTCTTTTCGATGTTCAACGTGCCGTTT…
>GCF_000265565|lcl|NZ_AKEM01000055.1_cds_WP_017171966.1_1060
CTCAGGGCGGGGGGACGTCGGCTGGACTACAACAAGGTGGTTCCCAGCGACATCCGCCTGCAGCTGTGGCTGGCCATGGGCTTTCTGCTGGTGTGCCTGCTCAACACGGTCGGCCTGTTGCTGGCGAAATTCCTACGCCGCAGCGGAGAGATTGGTGTGCGGCGCGCGCTTGGAGCCTCGCGCGGCACAATCTTTGCGCAGTGTCTGGTGGAGGCAGGGACCATCGGCCTGGCCGGCGGCATCGGCGGACTTGTGCTGGCATGGCTGGGGCTGTGGGCCGTGCGTCAGCAACCGGTGGATTACGCCGCGCTGGCGCACCTGGATCTCACGATGCTGCTGCTGACGTTCGCCATTGCGATCGCGGCGAGCCTGCTCGCCGGCATCCTGCCTTCCTGGCGC…
>GCF_000265565|lcl|NZ_AKEM01000071.1_cds_WP_017157225.1_2147
ATGTTCGGCTACTACTTCAATCTTGCGGTGCGCAGCTTCCGTCGCAACAAGGTCCTCACCGCATTGATGGTGCTGGCCATTGCGCTGGGCATCGGCGCCAGCATGACCACGTTGACGGTGTTCCATGTGTTGTCGGGCGACCCGATTCCGCAGAAGAGCGATCGGTTGTTCTATGTGCAGGTCGATGCGCAACCGAAGTCCGGCTATCAACCGGGAGACGAGCCCGATTACCAGTCCACCCGCTTCGACGCCGAGGCGCTGCTGCGTGGGAAGCGCGCCATGCGTCAGGCGATGATGTCAGGCGGCAGTGTCGCGATCGAGCCACAGCGCAGCGGATTGAGTCCTTTCAAGCTGAACGCTCGTTTCACTTCGGCCGATTTCTTTGCGATGTTCGATGTG…
>GCF_000265585|lcl|NZ_AKEL01000011.1_cds_A1AU_RS0100890_169
CTGGACTACAACAAGGTGGTTCCCAGCGACGTCCGCCTGCAGCTGTGGCTGGCCATGGGCTTTCTGCTGGTGTGCCTGCTCAACACGGTCGGCCTGTTGCTGGCGAAATTCCTACGCCGCAGCGGAGAGATTGGTGTGCGGCGCGCGCTTGGAGCCTCGCGCGGCACAATCTTTGCGCAGTGTCTGGTGGAGGCAGGGACCATCGGCCTGGCCGGCGGCATCGGCGGACTTGTGCTGGCATGGCTGGGGCTGTGGGCCGTGCGTCAGCAACCGGTGGATTACGCCGCGCTGGCGCACCTGGATCTCACGATGCTGCTGCTGACGTTCGCCATTGCGATCGCGGCGAGCCTGCTCGCCGGCATCCTGCCTTCCTGGCGCGCCATCCAGGTCGCACCGGCG…
>GCF_000265585|lcl|NZ_AKEL01000127.1_cds_A1AU_RS23460_4238
ATGTTCGGCTACTACTTCAATCTTGCGGTGCGCAGCTTCCGTCGCAACAAGGTCCTCACCGCATTGATGGTGCTGGCCATTGCGCTGGGCATCGGCGCCAGCATGACCACGTTGACGGTGTTCCATGTGTTGTCGGGCGACCCGATTCCGCAGAAGAGCGATCGGTTGTTCTATGTGCAGGTCGATGCGCAACCGAAGTCCGGCTATCAACCGGGAGACGAGCCCGATTACCAGTCCACCCGCTTCGACGCCGAGGCGCTGCTGCGTGGGAAGCGCGCCATGCGTCAGGCGATGATGTCAGGCGGCAGTGTCGCGATCGAGCCACAGCGCAGCGGATTGAGTCCTTTCAAGCTGAACGCTCGTTTCACTTCGGCCGATTTCTTTGCGATGTTCGATGTG…
>GCF_000265605|lcl|NZ_AKEH01000116.1_cds_A1G7_RS0108400_1620
CTGGACTACAACAAGGTGGTTCCCAGCGACGTCCGCCTGCAGCTGTGGCTGGCCATGGGCTTTCTGCTGGTGTGCCTGCTCAACACGGTCGGCCTGTTGCTGGCGAAATTCCTACGCCGCAGCGGAGAGATTGGTGTGCGGCGCGCGCTTGGAGCCTCGCGCGGCACAATCTTTGCGCAGTGTCTGGTGGAGGCAGGGACCATCGGCCTGGCCGGCGGCATCGGCGGACTTGTGCTGGCATGGCTGGGGCTGTGGGCCGTGCGTCAGCAACCGGTGGATTACGCCGCGCTGGCGCACCTGGATCTCACGATGCTGCTGCTGACGTTCGCCATTGCGATCGCGGCGAGCCTGCTCGCCGGCATCCTGCCTTCCTGGCGCGCCATCCAGGTCGCACCGGCG…
>GCF_000265605|lcl|NZ_AKEH01000149.1_cds_A1G7_RS24335_3701
ATGTTCGGCTACTACTTCAATCTTGCGGTGCGCAGCTTCCGTCGCAACAAGGTCCTCACCGCATTGATGGTGCTGGCCATTGCGCTGGGCATCGGCGCCAGCATGACCACGTTGACGGTGTTCCATGTGTTGTCGGGCGACCCGATTCCGCAGAAGAGCGATCGGTTGTTCTATGTGCAGGTCGATGCGCAACCGAAGTCCGGCTATCAACCGGGAGACGAGCCCGATTACCAGTCCACCCGCTTCGACGCCGAGGCGCTGCTGCGTGGGAAGCGCGCCATGCGTCAGGCGATGATGTCAGGCGGCAGTGTCGCGATCGAGCCACAGCGCAGCGGATTGAGTCCTTTCAAGCTGAACGCTCGTTTCACTTCGGCCGATTTCTTTGCGATGTTCGATGTG…
>GCF_000265625|lcl|NZ_AKDJ01000042.1_cds_WP_017155228.1_597
AGGGCGGGGGGACGTCGGCTGGACTACAACAAGGTGGTTCCCAGCGACGTCCGCCTGCAGCTGTGGCTGGCCATGGGCTTTCTGCTGGTGTGCCTGCTCAACACGGTCGGCCTGTTGCTGGCGAAATTCCTACGCCGCAGCGGAGAGATTGGTGTGCGGCGCGCGCTTGGAGCCTCGCGCGGCACAATCTTTGCGCAGTGTCTGGTGGAGGCAGGGACCATCGGCCTGGCCGGCGGCATCGGCGGACTTGTGCTGGCATGGCTGGGGCTGTGGGCCGTGCGTCAGCAACCGGTGGATTACGCCGCGCTGGCGCACCTGGATCTCACGATGCTGCTGCTGACGTTCGCCATTGCGATCGCGGCGAGCCTGCTCGCCGGCATCCTGCCTTCCTGGCGCGCC…
>GCF_000265625|lcl|NZ_AKDJ01000285.1_cds_WP_017161848.1_3542
ATGTTCTGCTACTACTTCAATCTTGCGGTGCGCAGCTTCCGTCGCAACAAGGTCCTCACCGCATTGATGGTGCTGGCCATTGCGCTGGGCATCGGCGCCAGCATGACCACGTTGACGGTGTTCCATGTGTTGTCGGGCGACCCGATTCCGCAGAAGAGCGATCGGTTGTTCTATGTGCAGGTCGATGCGCAACCGAAGTCCGGCTATCAACCGGGAGACGAGCCCGATTACCAGTCCACCCGCTTCGACGCCGAGGCGCTGCTGCGTGGGAAGCGCGCCATGCGTCAGGCGATGATGTCAGGCGGCAGTGTCGCGATCGAGCCACAGCGCAGCGGATTGAGTCCTTTCAAGCTGAACGCTCGTTTCACTTCGGCCGATTTCTTTGCGATGTTCGATGTG…
>GCF_000265645|lcl|NZ_AKDI01000196.1_cds_WP_017155228.1_2370
AGGGCGGGGGGACGTCGGCTGGACTACAACAAGGTGGTTCCCAGCGACGTCCGCCTGCAGCTGTGGCTGGCCATGGGCTTTCTGCTGGTGTGCCTGCTCAACACGGTCGGCCTGTTGCTGGCGAAATTCCTACGCCGCAGCGGAGAGATTGGTGTGCGGCGCGCGCTTGGAGCCTCGCGCGGCACAATCTTTGCGCAGTGTCTGGTGGAGGCAGGGACCATCGGCCTGGCCGGCGGCATCGGCGGACTTGTGCTGGCATGGCTGGGGCTGTGGGCCGTGCGTCAGCAACCGGTGGATTACGCCGCGCTGGCGCACCTGGATCTCACGATGCTGCTGCTGACGTTCGCCATTGCGATCGCGGCGAGCCTGCTCGCCGGCATCCTGCCTTCCTGGCGCGCC…
>GCF_000265645|lcl|NZ_AKDI01000272.1_cds_WP_017162662.1_3206
ATGTTCTGCTACTACTTCAATCTTGCGGTGCGCAGCTTCCGTCGCAACAAGGTCCTCACCGCATTGATGGTGCTGGCCATTGCGCTGGGCATCGGCGCCAGCATGACCACGTTGACGGTGTTCCATGTGTTGTCGGGCGACCCGATTCCGCAGAAGAGCGATCGGTTGTTCTATGTGCAGGTCGATGCGCAACCGAAGTCCGGCTATCAACCGGGAGACGAGCCCGATTACCAGTCCACCCGCTTCGACGCCGAGGCGCTGCTGCGTGGGAAGCGCGCCATGCGTCAGGCGATGATGTCAGGCGGCAGTGTCGCGATCGAGCCACAGCGCAGCGGATTGAGTCCTTTCAAGCTGAACGCTCGTTTCACTTCGGCCGATTTCTTTGCGATGTTCGATGTG…
>GCF_000265665|lcl|NZ_AKDZ01000279.1_cds_WP_017161848.1_1158
ATGTTCTGCTACTACTTCAATCTTGCGGTGCGCAGCTTCCGTCGCAACAAGGTCCTCACCGCATTGATGGTGCTGGCCATTGCGCTGGGCATCGGCGCCAGCATGACCACGTTGACGGTGTTCCATGTGTTGTCGGGCGACCCGATTCCGCAGAAGAGCGATCGGTTGTTCTATGTGCAGGTCGATGCGCAACCGAAGTCCGGCTATCAACCGGGAGACGAGCCCGATTACCAGTCCACCCGCTTCGACGCCGAGGCGCTGCTGCGTGGGAAGCGCGCCATGCGTCAGGCGATGATGTCAGGCGGCAGTGTCGCGATCGAGCCACAGCGCAGCGGATTGAGTCCTTTCAAGCTGAACGCTCGTTTCACTTCGGCCGATTTCTTTGCGATGTTCGATGTG…
>GCF_000265665|lcl|NZ_AKDZ01000459.1_cds_WP_017168366.1_1836
GGACGTCGGCTGGACTACAACAAGGTGGTTCCCAGCGACGTCCGCCTGCAGCTGTGGCTGGCCATGGGCTTTCTGCTGGTGTGCCTGCTCAACACGGTCGGCCTGTTGCTGGCGAAATTCCTACGCCGCAGCGGAGAGATTGGTGTGCGGCGCGCGCTTGGAGCCTCGCGCGGCACAATCTTTGCGCAGTGTCTGGTGGAGGCAGGGACCATCGGCCTGGCCGGCGGCATCGGCGGACTTGTGCTGGCATGGCTGGGGCTGTGGGCCGTGCGTCAGCAACCGGTGGATTACGCCGCGCTGGCGCACCTGGATCTCACGATGCTGCTGCTGACGTTCGCCATTGCGATCGCGGCGAGCCTGCTCGCCGGCATCCTGCCTTCCTGGCGCGCCATCCAGGTC…
>GCF_000265685|lcl|NZ_AKEB01000067.1_cds_WP_017161848.1_1453
ATGTTCTGCTACTACTTCAATCTTGCGGTGCGCAGCTTCCGTCGCAACAAGGTCCTCACCGCATTGATGGTGCTGGCCATTGCGCTGGGCATCGGCGCCAGCATGACCACGTTGACGGTGTTCCATGTGTTGTCGGGCGACCCGATTCCGCAGAAGAGCGATCGGTTGTTCTATGTGCAGGTCGATGCGCAACCGAAGTCCGGCTATCAACCGGGAGACGAGCCCGATTACCAGTCCACCCGCTTCGACGCCGAGGCGCTGCTGCGTGGGAAGCGCGCCATGCGTCAGGCGATGATGTCAGGCGGCAGTGTCGCGATCGAGCCACAGCGCAGCGGATTGAGTCCTTTCAAGCTGAACGCTCGTTTCACTTCGGCCGATTTCTTTGCGATGTTCGATGTG…
>GCF_000265685|lcl|NZ_AKEB01000130.1_cds_A1EU_RS0119920_3834
CTGGACTACAACAAGGTGGTTCCCAGCGACGTCCGCCTGCAGCTGTGGCTGGCCATGGGCTTTCTGCTGGTGTGCCTGCTCAACACGGTCGGCCTGTTGCTGGCGAAATTCCTACGCCGCAGCGGAGAGATTGGTGTGCGGCGCGCGCTTGGAGCCTCGCGCGGCACAATCTTTGCGCAGTGTCTGGTGGAGGCAGGGACCATCGGCCTGGCCGGCGGCATCGGCGGACTTGTGCTGGCATGGCTGGGGCTGTGGGCCGTGCGTCAGCAACCGGTGGATTACGCCGCGCTGGCGCACCTGGATCTCACGATGCTGCTGCTGACGTTCGCCATTGCGATCGCGGCGAGCCTGCTCGCCGGCATCCTGCCTTCCTGGCGCGCCATCCAGGTCGCACCGGCG…
>GCF_000265705|lcl|NZ_AKEG01000102.1_cds_WP_017157225.1_342
ATGTTCGGCTACTACTTCAATCTTGCGGTGCGCAGCTTCCGTCGCAACAAGGTCCTCACCGCATTGATGGTGCTGGCCATTGCGCTGGGCATCGGCGCCAGCATGACCACGTTGACGGTGTTCCATGTGTTGTCGGGCGACCCGATTCCGCAGAAGAGCGATCGGTTGTTCTATGTGCAGGTCGATGCGCAACCGAAGTCCGGCTATCAACCGGGAGACGAGCCCGATTACCAGTCCACCCGCTTCGACGCCGAGGCGCTGCTGCGTGGGAAGCGCGCCATGCGTCAGGCGATGATGTCAGGCGGCAGTGTCGCGATCGAGCCACAGCGCAGCGGATTGAGTCCTTTCAAGCTGAACGCTCGTTTCACTTCGGCCGATTTCTTTGCGATGTTCGATGTG…
>GCF_000265705|lcl|NZ_AKEG01000192.1_cds_WP_017155228.1_760
AGGGCGGGGGGACGTCGGCTGGACTACAACAAGGTGGTTCCCAGCGACGTCCGCCTGCAGCTGTGGCTGGCCATGGGCTTTCTGCTGGTGTGCCTGCTCAACACGGTCGGCCTGTTGCTGGCGAAATTCCTACGCCGCAGCGGAGAGATTGGTGTGCGGCGCGCGCTTGGAGCCTCGCGCGGCACAATCTTTGCGCAGTGTCTGGTGGAGGCAGGGACCATCGGCCTGGCCGGCGGCATCGGCGGACTTGTGCTGGCATGGCTGGGGCTGTGGGCCGTGCGTCAGCAACCGGTGGATTACGCCGCGCTGGCGCACCTGGATCTCACGATGCTGCTGCTGACGTTCGCCATTGCGATCGCGGCGAGCCTGCTCGCCGGCATCCTGCCTTCCTGGCGCGCC…
>GCF_000265725|lcl|NZ_AKEA01000070.1_cds_WP_017162859.1_2896
ATGTTCTGCTACTACTTCAATCTTGCGGTGCGCAGCTTCCGTCGCAACAAGGTCCTCACCGCATTGATGGTGCTGGCCATTGCGCTGGGCATCGGCGCCAGCATGACCACGTTGACGGTGTTCCATGTGTTGTCGGGCGACCCGATTCCGCAGAAGAGCGATCGGTTGTTCTATGTGCAGGTCGATGCGCAACCGAAGTCCGGCTATCAACCGGGAGACGAGCCCGATTACCAGTCCACCCGCTTCGACGCCGAGGCGCTGCTGCGTGGGAAGCGCGCCATGCGTCAGGCGATGATGTCAGGCGGCAGTGTCGCGATCGAGCCACAGCGCAGCGGATTGAGTCCTTTCAAGCTGAACGCTCGTTTCACTTCGGCCGATTTCTTTGCGATGTTCGATGTG…
>GCF_000265725|lcl|NZ_AKEA01000103.1_cds_WP_017160677.1_3755
CTCAGGGCGGGGGGACGTCGGCTGGACTACAACAAGGTGGTTCCCAGCGACGTCCGCCTGCAGCTGTGGCTGGCCATGGGCTTTCTGCTGGTGTGCCTGCTCAACACGGTCGGCCTGTTGCTGGCGAAATTCCTACGCCGCAGCGGAGAGATTGGTGTGCGGCGCGCGCTTGGAGCCTCGCGCGGCACAATCTTTGCGCAGTGTCTGGTGGAGGCAGGGACCATCGGCCTGGCCGGCGGCATCGGCGGACTTGTGCTGGCATGGCTGGGGCTGTGGGCCGTGCGTCAGCAACCGGTGGATTACGCCGCGCTGGCGCACCTGGATCTCACGATGCTGCTGCTGACGTTCGCCATTGCGATCGCGGCGAGCCTGCTCGCCGGCATCCTGCCTTCCTGGCGC…
>GCF_000265745|lcl|NZ_AKDY01000043.1_cds_WP_017155228.1_1716
AGGGCGGGGGGACGTCGGCTGGACTACAACAAGGTGGTTCCCAGCGACGTCCGCCTGCAGCTGTGGCTGGCCATGGGCTTTCTGCTGGTGTGCCTGCTCAACACGGTCGGCCTGTTGCTGGCGAAATTCCTACGCCGCAGCGGAGAGATTGGTGTGCGGCGCGCGCTTGGAGCCTCGCGCGGCACAATCTTTGCGCAGTGTCTGGTGGAGGCAGGGACCATCGGCCTGGCCGGCGGCATCGGCGGACTTGTGCTGGCATGGCTGGGGCTGTGGGCCGTGCGTCAGCAACCGGTGGATTACGCCGCGCTGGCGCACCTGGATCTCACGATGCTGCTGCTGACGTTCGCCATTGCGATCGCGGCGAGCCTGCTCGCCGGCATCCTGCCTTCCTGGCGCGCC…
>GCF_000265745|lcl|NZ_AKDY01000069.1_cds_WP_017161848.1_2730
ATGTTCTGCTACTACTTCAATCTTGCGGTGCGCAGCTTCCGTCGCAACAAGGTCCTCACCGCATTGATGGTGCTGGCCATTGCGCTGGGCATCGGCGCCAGCATGACCACGTTGACGGTGTTCCATGTGTTGTCGGGCGACCCGATTCCGCAGAAGAGCGATCGGTTGTTCTATGTGCAGGTCGATGCGCAACCGAAGTCCGGCTATCAACCGGGAGACGAGCCCGATTACCAGTCCACCCGCTTCGACGCCGAGGCGCTGCTGCGTGGGAAGCGCGCCATGCGTCAGGCGATGATGTCAGGCGGCAGTGTCGCGATCGAGCCACAGCGCAGCGGATTGAGTCCTTTCAAGCTGAACGCTCGTTTCACTTCGGCCGATTTCTTTGCGATGTTCGATGTG…
>GCF_000265765|lcl|NZ_AKCX01000088.1_cds_WP_017157225.1_775
ATGTTCGGCTACTACTTCAATCTTGCGGTGCGCAGCTTCCGTCGCAACAAGGTCCTCACCGCATTGATGGTGCTGGCCATTGCGCTGGGCATCGGCGCCAGCATGACCACGTTGACGGTGTTCCATGTGTTGTCGGGCGACCCGATTCCGCAGAAGAGCGATCGGTTGTTCTATGTGCAGGTCGATGCGCAACCGAAGTCCGGCTATCAACCGGGAGACGAGCCCGATTACCAGTCCACCCGCTTCGACGCCGAGGCGCTGCTGCGTGGGAAGCGCGCCATGCGTCAGGCGATGATGTCAGGCGGCAGTGTCGCGATCGAGCCACAGCGCAGCGGATTGAGTCCTTTCAAGCTGAACGCTCGTTTCACTTCGGCCGATTTCTTTGCGATGTTCGATGTG…
>GCF_000265765|lcl|NZ_AKCX01000157.1_cds_A35G_RS0121485_4139
CTGGACTACAACAAGGTGGTTCCCAGCGACGTCCGCCTGCAGCTGTGGCTGGCCATGGGCTTTCTGCTGGTGTGCCTGCTCAACACGGTCGGCCTGTTGCTGGCGAAATTCCTACGCCGCAGCGGAGAGATTGGTGTGCGGCGCGCGCTTGGAGCCTCGCGCGGCACAATCTTTGCGCAGTGTCTGGTGGAGGCAGGGACCATCGGCCTGGCCGGCGGCATCGGCGGACTTGTGCTGGCATGGCTGGGGCTGTGGGCCGTGCGTCAGCAACCGGTGGATTACGCCGCGCTGGCGCACCTGGATCTCACGATGCTGCTGCTGACGTTCGCCATTGCGATCGCGGCGAGCCTGCTCGCCGGCATCCTGCCTTCCTGGCGCGCCATCCAGGTCGCACCGGCG…
>GCF_000265785|lcl|NZ_AKCW01000073.1_cds_WP_017155228.1_671
AGGGCGGGGGGACGTCGGCTGGACTACAACAAGGTGGTTCCCAGCGACGTCCGCCTGCAGCTGTGGCTGGCCATGGGCTTTCTGCTGGTGTGCCTGCTCAACACGGTCGGCCTGTTGCTGGCGAAATTCCTACGCCGCAGCGGAGAGATTGGTGTGCGGCGCGCGCTTGGAGCCTCGCGCGGCACAATCTTTGCGCAGTGTCTGGTGGAGGCAGGGACCATCGGCCTGGCCGGCGGCATCGGCGGACTTGTGCTGGCATGGCTGGGGCTGTGGGCCGTGCGTCAGCAACCGGTGGATTACGCCGCGCTGGCGCACCTGGATCTCACGATGCTGCTGCTGACGTTCGCCATTGCGATCGCGGCGAGCCTGCTCGCCGGCATCCTGCCTTCCTGGCGCGCC…
>GCF_000265785|lcl|NZ_AKCW01000114.1_cds_WP_017157225.1_2951
ATGTTCGGCTACTACTTCAATCTTGCGGTGCGCAGCTTCCGTCGCAACAAGGTCCTCACCGCATTGATGGTGCTGGCCATTGCGCTGGGCATCGGCGCCAGCATGACCACGTTGACGGTGTTCCATGTGTTGTCGGGCGACCCGATTCCGCAGAAGAGCGATCGGTTGTTCTATGTGCAGGTCGATGCGCAACCGAAGTCCGGCTATCAACCGGGAGACGAGCCCGATTACCAGTCCACCCGCTTCGACGCCGAGGCGCTGCTGCGTGGGAAGCGCGCCATGCGTCAGGCGATGATGTCAGGCGGCAGTGTCGCGATCGAGCCACAGCGCAGCGGATTGAGTCCTTTCAAGCTGAACGCTCGTTTCACTTCGGCCGATTTCTTTGCGATGTTCGATGTG…
>GCF_000265805|lcl|NZ_AKCY01000024.1_cds_WP_017158785.1_255
ATGTTCTGCTACTACTTCAATCTTGCGGTGCGCAGCTTCCGTCGCAACAAGGTCCTCACCGCATTGATGGTGCTGGCCATTGCGCTGGGCATCGGCGCCAGCATGACCACGTTGACGGTGTTCCATGTGTTGTCGGGCGACCCGATTCCGCAGAAGAGCGATCGGTTGTTCTATGTGCAGGTCGATGCGCAACCGAAGTCCGGCTATCAACCGGGAGACGAGCCCGATTACCAGTCCACCCGCTTCGACGCCGAGGCGCTGCTGCGTGGGAAGCGCGCCATGCGTCAGGCGATGATGTCAGGCGGCAGTGTCGCGATCGAGCCACAGCGCAGCGGATTGAGTCCTTTCAAGCTGAACGCTCGTTTCACTTCGGCCGATTTCTTTGCGATGTTCGATGTG…
>GCF_000265805|lcl|NZ_AKCY01000107.1_cds_A35I_RS0119885_3829
CTGGACTACAACAAGGTGGTTCCCAGCGACGTCCGCCTGCAGCTGTGGCTGGCCATGGGCTTTCTGCTGGTGTGCCTGCTCAACACGGTCGGCCTGTTGCTGGCGAAATTCCTACGCCGCAGCGGAGAGATTGGTGTGCGGCGCGCGCTTGGAGCCTCGCGCGGCACAATCTTTGCGCAGTGTCTGGTGGAGGCAGGGACCATCGGCCTGGCCGGCGGCATCGGCGGACTTGTGCTGGCATGGCTGGGGCTGTGGGCCGTGCGTCAGCAACCGGTGGATTACGCCGCGCTGGCGCACCTGGATCTCACGATGCTGCTGCTGACGTTCGCCATTGCGATCGCGGCGAGCCTGCTCGCCGGCATCCTGCCTTCCTGGCGCGCCATCCAGGTCGCACCGGCG…
>GCF_000265825|lcl|NZ_AKCZ01000002.1_cds_A1AQ_RS0100020_2
CTGGACTACAACAAGGTGGTTCCCAGCGACGTCCGCCTGCAGCTGTGGCTGGCCATGGGCTTTCTGCTGGTGTGCCTGCTCAACACGGTCGGCCTGTTGCTGGCGAAATTCCTACGCCGCAGCGGAGAGATTGGTGTGCGGCGCGCGCTTGGAGCCTCGCGCGGCACAATCTTTGCGCAGTGTCTGGTGGAGGCAGGGACCATCGGCCTGGCCGGCGGCATCGGCGGACTTGTGCTGGCATGGCTGGGGCTGTGGGCCGTGCGTCAGCAACCGGTGGATTACGCCGCGCTGGCGCACCTGGATCTCACGATGCTGCTGCTGACGTTCGCCATTGCGATCGCGGCGAGCCTGCTCGCCGGCATCCTGCCTTCCTGGCGCGCCATCCAGGTCGCACCGGCG…
>GCF_000265825|lcl|NZ_AKCZ01000028.1_cds_A1AQ_RS00095_296
ATGTTCGGCTACTACTTCAATCTTGCGGTGCGCAGCTTCCGTCGCAACAAGGTCCTCACCGCATTGATGGTGCTGGCCATTGCGCTGGGCATCGGCGCCAGCATGACCACGTTGACGGTGTTCCATGTGTTGTCGGGCGACCCGATTCCGCAGAAGAGCGATCGGTTGTTCTATGTGCAGGTCGATGCGCAACCGAAGTCCGGCTATCAACCGGGAGACGAGCCCGATTACCAGTCCACCCGCTTCGACGCCGAGGCGCTGCTGCGTGGGAAGCGCGCCATGCGTCAGGCGATGATGTCAGGCGGCAGTGTCGCGATCGAGCCACAGCGCAGCGGATTGAGTCCTTTCAAGCTGAACGCTCGTTTCACTTCGGCCGATTTCTTTGCGATGTTCGATGTG…
>GCF_000265845|lcl|NZ_AKDA01000101.1_cds_WP_017160665.1_1722
ATGTTCTGCTACTACTTCAATCTTGCGGTGCGCAGCTTCCGTCGCAACAAGGTCCTCACCGCATTGATGGTGCTGGCCATTGCGCTGGGCATCGGCGCCAGCATGACCACGTTGACGGTGTTCCATGTGTTGTCGGGCGACCCGATTCCGCAGAAGAGCGATCGGTTGTTCTATGTGCAGGTCGATGCGCAACCGAAGTCCGGCTATCAACCGGGAGACGAGCCCGATTACCAGTCCACCCGCTTCGACGCCGAGGCGCTGCTGCGTGGGAAGCGCGCCATGCGTCAGGCGATGATGTCAGGCGGCAGTGTCGCGATCGAGCCACAGCGCAGCGGATTGAGTCCTTTCAAGCTGAACGCTCGTTTCACTTCGGCCGATTTCTTTGCGATGTTCGATGTG…
>GCF_000265845|lcl|NZ_AKDA01000110.1_cds_WP_017160677.1_2279
CTCAGGGCGGGGGGACGTCGGCTGGACTACAACAAGGTGGTTCCCAGCGACGTCCGCCTGCAGCTGTGGCTGGCCATGGGCTTTCTGCTGGTGTGCCTGCTCAACACGGTCGGCCTGTTGCTGGCGAAATTCCTACGCCGCAGCGGAGAGATTGGTGTGCGGCGCGCGCTTGGAGCCTCGCGCGGCACAATCTTTGCGCAGTGTCTGGTGGAGGCAGGGACCATCGGCCTGGCCGGCGGCATCGGCGGACTTGTGCTGGCATGGCTGGGGCTGTGGGCCGTGCGTCAGCAACCGGTGGATTACGCCGCGCTGGCGCACCTGGATCTCACGATGCTGCTGCTGACGTTCGCCATTGCGATCGCGGCGAGCCTGCTCGCCGGCATCCTGCCTTCCTGGCGC…
>GCF_000265865|lcl|NZ_AKDB01000426.1_cds_WP_017155228.1_3163
AGGGCGGGGGGACGTCGGCTGGACTACAACAAGGTGGTTCCCAGCGACGTCCGCCTGCAGCTGTGGCTGGCCATGGGCTTTCTGCTGGTGTGCCTGCTCAACACGGTCGGCCTGTTGCTGGCGAAATTCCTACGCCGCAGCGGAGAGATTGGTGTGCGGCGCGCGCTTGGAGCCTCGCGCGGCACAATCTTTGCGCAGTGTCTGGTGGAGGCAGGGACCATCGGCCTGGCCGGCGGCATCGGCGGACTTGTGCTGGCATGGCTGGGGCTGTGGGCCGTGCGTCAGCAACCGGTGGATTACGCCGCGCTGGCGCACCTGGATCTCACGATGCTGCTGCTGACGTTCGCCATTGCGATCGCGGCGAGCCTGCTCGCCGGCATCCTGCCTTCCTGGCGCGCC…
>GCF_000265865|lcl|NZ_AKDB01000476.1_cds_WP_017161495.1_3519
ATGTTCTGCTACTACTTCAATCTTGCGGTGCGCAGCTTCCGTCGCAACAAGGTCCTCACCGCATTGATGGTGCTGGCCATTGCGCTGGGCATCGGCGCCAGCATGACCACGTTGACGGTGTTCCATGTGTTGTCGGGCGACCCGATTCCGCAGAAGAGCGATCGGTTGTTCTATGTGCAGGTCGATGCGCAACCGAAGTCCGGCTATCAACCGGGAGACGAGCCCGATTACCAGTCCACCCGCTTCGACGCCGAGGCGCTGCTGCGTGGGAAGCGCGCCATGCGTCAGGCGATGATGTCAGGCGGCAGTGTCGCGATCGAGCCACAGCGCAGCGGATTGAGTCCTTTCAAGCTGAACGCTCGTTTCACTTCGGCCGATTTCTTTGCGATGTTCGATGTG…
>GCF_000265885|lcl|NZ_AKDC01000068.1_cds_WP_017161848.1_2858
ATGTTCTGCTACTACTTCAATCTTGCGGTGCGCAGCTTCCGTCGCAACAAGGTCCTCACCGCATTGATGGTGCTGGCCATTGCGCTGGGCATCGGCGCCAGCATGACCACGTTGACGGTGTTCCATGTGTTGTCGGGCGACCCGATTCCGCAGAAGAGCGATCGGTTGTTCTATGTGCAGGTCGATGCGCAACCGAAGTCCGGCTATCAACCGGGAGACGAGCCCGATTACCAGTCCACCCGCTTCGACGCCGAGGCGCTGCTGCGTGGGAAGCGCGCCATGCGTCAGGCGATGATGTCAGGCGGCAGTGTCGCGATCGAGCCACAGCGCAGCGGATTGAGTCCTTTCAAGCTGAACGCTCGTTTCACTTCGGCCGATTTCTTTGCGATGTTCGATGTG…
>GCF_000265885|lcl|NZ_AKDC01000082.1_cds_A1CG_RS0116285_3112
CTGGACTACAACAAGGTGGTTCCCAGCGACGTCCGCCTGCAGCTGTGGCTGGCCATGGGCTTTCTGCTGGTGTGCCTGCTCAACACGGTCGGCCTGTTGCTGGCGAAATTCCTACGCCGCAGCGGAGAGATTGGTGTGCGGCGCGCGCTTGGAGCCTCGCGCGGCACAATCTTTGCGCAGTGTCTGGTGGAGGCAGGGACCATCGGCCTGGCCGGCGGCATCGGCGGACTTGTGCTGGCATGGCTGGGGCTGTGGGCCGTGCGTCAGCAACCGGTGGATTACGCCGCGCTGGCGCACCTGGATCTCACGATGCTGCTGCTGACGTTCGCCATTGCGATCGCGGCGAGCCTGCTCGCCGGCATCCTGCCTTCCTGGCGCGCCATCCAGGTCGCACCGGCG…
>GCF_000265905|lcl|NZ_AKDD01000220.1_cds_WP_017155228.1_1095
AGGGCGGGGGGACGTCGGCTGGACTACAACAAGGTGGTTCCCAGCGACGTCCGCCTGCAGCTGTGGCTGGCCATGGGCTTTCTGCTGGTGTGCCTGCTCAACACGGTCGGCCTGTTGCTGGCGAAATTCCTACGCCGCAGCGGAGAGATTGGTGTGCGGCGCGCGCTTGGAGCCTCGCGCGGCACAATCTTTGCGCAGTGTCTGGTGGAGGCAGGGACCATCGGCCTGGCCGGCGGCATCGGCGGACTTGTGCTGGCATGGCTGGGGCTGTGGGCCGTGCGTCAGCAACCGGTGGATTACGCCGCGCTGGCGCACCTGGATCTCACGATGCTGCTGCTGACGTTCGCCATTGCGATCGCGGCGAGCCTGCTCGCCGGCATCCTGCCTTCCTGGCGCGCC…
>GCF_000265905|lcl|NZ_AKDD01000474.1_cds_WP_017161848.1_3519
ATGTTCTGCTACTACTTCAATCTTGCGGTGCGCAGCTTCCGTCGCAACAAGGTCCTCACCGCATTGATGGTGCTGGCCATTGCGCTGGGCATCGGCGCCAGCATGACCACGTTGACGGTGTTCCATGTGTTGTCGGGCGACCCGATTCCGCAGAAGAGCGATCGGTTGTTCTATGTGCAGGTCGATGCGCAACCGAAGTCCGGCTATCAACCGGGAGACGAGCCCGATTACCAGTCCACCCGCTTCGACGCCGAGGCGCTGCTGCGTGGGAAGCGCGCCATGCGTCAGGCGATGATGTCAGGCGGCAGTGTCGCGATCGAGCCACAGCGCAGCGGATTGAGTCCTTTCAAGCTGAACGCTCGTTTCACTTCGGCCGATTTCTTTGCGATGTTCGATGTG…
>GCF_000265925|lcl|NZ_AKDE01000032.1_cds_WP_017162662.1_840
ATGTTCTGCTACTACTTCAATCTTGCGGTGCGCAGCTTCCGTCGCAACAAGGTCCTCACCGCATTGATGGTGCTGGCCATTGCGCTGGGCATCGGCGCCAGCATGACCACGTTGACGGTGTTCCATGTGTTGTCGGGCGACCCGATTCCGCAGAAGAGCGATCGGTTGTTCTATGTGCAGGTCGATGCGCAACCGAAGTCCGGCTATCAACCGGGAGACGAGCCCGATTACCAGTCCACCCGCTTCGACGCCGAGGCGCTGCTGCGTGGGAAGCGCGCCATGCGTCAGGCGATGATGTCAGGCGGCAGTGTCGCGATCGAGCCACAGCGCAGCGGATTGAGTCCTTTCAAGCTGAACGCTCGTTTCACTTCGGCCGATTTCTTTGCGATGTTCGATGTG…
>GCF_000265925|lcl|NZ_AKDE01000056.1_cds_A1CK_RS0111990_2303
CTGGACTACAACAAGGTGGTTCCCAGCGACGTCCGCCTGCAGCTGTGGCTGGCCATGGGCTTTCTGCTGGTGTGCCTGCTCAACACGGTCGGCCTGTTGCTGGCGAAATTCCTACGCCGCAGCGGAGAGATTGGTGTGCGGCGCGCGCTTGGAGCCTCGCGCGGCACAATCTTTGCGCAGTGTCTGGTGGAGGCAGGGACCATCGGCCTGGCCGGCGGCATCGGCGGACTTGTGCTGGCATGGCTGGGGCTGTGGGCCGTGCGTCAGCAACCGGTGGATTACGCCGCGCTGGCGCACCTGGATCTCACGATGCTGCTGCTGACGTTCGCCATTGCGATCGCGGCGAGCCTGCTCGCCGGCATCCTGCCTTCCTGGCGCGCCATCCAGGTCGCACCGGCG…
>GCF_000265945|lcl|NZ_AKDF01000074.1_cds_A1CM_RS0117110_3304
CTGGACTACAACAAGGTGGTTCCCAGCGACGTCCGCCTGCAGCTGTGGCTGGCCATGGGCTTTCTGCTGGTGTGCCTGCTCAACACGGTCGGCCTGTTGCTGGCGAAATTCCTACGCCGCAGCGGAGAGATTGGTGTGCGGCGCGCGCTTGGAGCCTCGCGCGGCACAATCTTTGCGCAGTGTCTGGTGGAGGCAGGGACCATCGGCCTGGCCGGCGGCATCGGCGGACTTGTGCTGGCATGGCTGGGGCTGTGGGCCGTGCGTCAGCAACCGGTGGATTACGCCGCGCTGGCGCACCTGGATCTCACGATGCTGCTGCTGACGTTCGCCATTGCGATCGCGGCGAGCCTGCTCGCCGGCATCCTGCCTTCCTGGCGCGCCATCCAGGTCGCACCGGCG…
>GCF_000265945|lcl|NZ_AKDF01000083.1_cds_WP_017162859.1_3439
ATGTTCTGCTACTACTTCAATCTTGCGGTGCGCAGCTTCCGTCGCAACAAGGTCCTCACCGCATTGATGGTGCTGGCCATTGCGCTGGGCATCGGCGCCAGCATGACCACGTTGACGGTGTTCCATGTGTTGTCGGGCGACCCGATTCCGCAGAAGAGCGATCGGTTGTTCTATGTGCAGGTCGATGCGCAACCGAAGTCCGGCTATCAACCGGGAGACGAGCCCGATTACCAGTCCACCCGCTTCGACGCCGAGGCGCTGCTGCGTGGGAAGCGCGCCATGCGTCAGGCGATGATGTCAGGCGGCAGTGTCGCGATCGAGCCACAGCGCAGCGGATTGAGTCCTTTCAAGCTGAACGCTCGTTTCACTTCGGCCGATTTCTTTGCGATGTTCGATGTG…
>GCF_000265965|lcl|NZ_AKDG01000425.1_cds_WP_017157225.1_3821
ATGTTCGGCTACTACTTCAATCTTGCGGTGCGCAGCTTCCGTCGCAACAAGGTCCTCACCGCATTGATGGTGCTGGCCATTGCGCTGGGCATCGGCGCCAGCATGACCACGTTGACGGTGTTCCATGTGTTGTCGGGCGACCCGATTCCGCAGAAGAGCGATCGGTTGTTCTATGTGCAGGTCGATGCGCAACCGAAGTCCGGCTATCAACCGGGAGACGAGCCCGATTACCAGTCCACCCGCTTCGACGCCGAGGCGCTGCTGCGTGGGAAGCGCGCCATGCGTCAGGCGATGATGTCAGGCGGCAGTGTCGCGATCGAGCCACAGCGCAGCGGATTGAGTCCTTTCAAGCTGAACGCTCGTTTCACTTCGGCCGATTTCTTTGCGATGTTCGATGTG…
>GCF_000265985|lcl|NZ_AKDH01000024.1_cds_WP_017160677.1_469
CTCAGGGCGGGGGGACGTCGGCTGGACTACAACAAGGTGGTTCCCAGCGACGTCCGCCTGCAGCTGTGGCTGGCCATGGGCTTTCTGCTGGTGTGCCTGCTCAACACGGTCGGCCTGTTGCTGGCGAAATTCCTACGCCGCAGCGGAGAGATTGGTGTGCGGCGCGCGCTTGGAGCCTCGCGCGGCACAATCTTTGCGCAGTGTCTGGTGGAGGCAGGGACCATCGGCCTGGCCGGCGGCATCGGCGGACTTGTGCTGGCATGGCTGGGGCTGTGGGCCGTGCGTCAGCAACCGGTGGATTACGCCGCGCTGGCGCACCTGGATCTCACGATGCTGCTGCTGACGTTCGCCATTGCGATCGCGGCGAGCCTGCTCGCCGGCATCCTGCCTTCCTGGCGC…
>GCF_000265985|lcl|NZ_AKDH01000125.1_cds_A1CQ_RS01295_4057
ATGTTCGGCTACTACTTCAATCTTGCGGTGCGCAGCTTCCGTCGCAACAAGGTCCTCACCGCATTGATGGTGCTGGCCATTGCGCTGGGCATCGGCGCCAGCATGACCACGTTGACGGTGTTCCATGTGTTGTCGGGCGACCCGATTCCGCAGAAGAGCGATCGGTTGTTCTATGTGCAGGTCGATGCGCAACCGAAGTCCGGCTATCAACCGGGAGACGAGCCCGATTACCAGTCCACCCGCTTCGACGCCGAGGCGCTGCTGCGTGGGAAGCGCGCCATGCGTCAGGCGATGATGTCAGGCGGCAGTGTCGCGATCGAGCCACAGCGCAGCGGATTGAGTCCTTTCAAGCTGAACGCTCGTTTCACTTCGGCCGATTTCTTTGCGATGTTCGATGTG…
>GCF_000266005|lcl|NZ_AKDM01000102.1_cds_A1E1_RS0119130_3670
CTGGACTACAACAAGGTGGTTCCCAGCGACGTCCGCCTGCAGCTGTGGCTGGCCATGGGCTTTCTGCTGGTGTGCCTGCTCAACACGGTCGGCCTGTTGCTGGCGAAATTCCTACGCCGCAGCGGAGAGATTGGTGTGCGGCGCGCGCTTGGAGCCTCGCGCGGCACAATCTTTGCGCAGTGTCTGGTGGAGGCAGGGACCATCGGCCTGGCCGGCGGCATCGGCGGACTTGTGCTGGCATGGCTGGGGCTGTGGGCCGTGCGTCAGCAACCGGTGGATTACGCCGCGCTGGCGCACCTGGATCTCACGATGCTGCTGCTGACGTTCGCCATTGCGATCGCGGCGAGCCTGCTCGCCGGCATCCTGCCTTCCTGGCGCGCCATCCAGGTCGCACCGGCG…
>GCF_000266005|lcl|NZ_AKDM01000125.1_cds_A1E1_RS01275_4044
ATGTTCTGCTACTACTTCAATCTTGCGGTGCGCAGCTTCCGTCGCAACAAGGTCCTCACCGCATTGATGGTGCTGGCCATTGCGCTGGGCATCGGCGCCAGCATGACCACGTTGACGGTGTTCCATGTGTTGTCGGGCGACCCGATTCCGCAGAAGAGCGATCGGTTGTTCTATGTGCAGGTCGATGCGCAACCGAAGTCCGGCTATCAACCGGGAGACGAGCCCGATTACCAGTCCACCCGCTTCGACGCCGAGGCGCTGCTGCGTGGGAAGCGCGCCATGCGTCAGGCGATGATGTCAGGCGGCAGTGTCGCGATCGAGCCACAGCGCAGCGGATTGAGTCCTTTCAAGCTGAACGCTCGTTTCACTTCGGCCGATTTCTTTGCGATGTTCGATGTG…
>GCF_000266025|lcl|NZ_AKDN01000054.1_cds_WP_017161848.1_1309
ATGTTCTGCTACTACTTCAATCTTGCGGTGCGCAGCTTCCGTCGCAACAAGGTCCTCACCGCATTGATGGTGCTGGCCATTGCGCTGGGCATCGGCGCCAGCATGACCACGTTGACGGTGTTCCATGTGTTGTCGGGCGACCCGATTCCGCAGAAGAGCGATCGGTTGTTCTATGTGCAGGTCGATGCGCAACCGAAGTCCGGCTATCAACCGGGAGACGAGCCCGATTACCAGTCCACCCGCTTCGACGCCGAGGCGCTGCTGCGTGGGAAGCGCGCCATGCGTCAGGCGATGATGTCAGGCGGCAGTGTCGCGATCGAGCCACAGCGCAGCGGATTGAGTCCTTTCAAGCTGAACGCTCGTTTCACTTCGGCCGATTTCTTTGCGATGTTCGATGTG…
>GCF_000266025|lcl|NZ_AKDN01000235.1_cds_A1E3_RS0114185_2724
CTGGACTACAACAAGGTGGTTCCCAGCGACGTCCGCCTGCAGCTGTGGCTGGCCATGGGCTTTCTGCTGGTGTGCCTGCTCAACACGGTCGGCCTGTTGCTGGCGAAATTCCTACGCCGCAGCGGAGAGATTGGTGTGCGGCGCGCGCTTGGAGCCTCGCGCGGCACAATCTTTGCGCAGTGTCTGGTGGAGGCAGGGACCATCGGCCTGGCCGGCGGCATCGGCGGACTTGTGCTGGCATGGCTGGGGCTGTGGGCCGTGCGTCAGCAACCGGTGGATTACGCCGCGCTGGCGCACCTGGATCTCACGATGCTGCTGCTGACGTTCGCCATTGCGATCGCGGCGAGCCTGCTCGCCGGCATCCTGCCTTCCTGGCGCGCCATCCAGGTCGCACCGGCG…
>GCF_000266045|lcl|NZ_AKDO01000108.1_cds_WP_017157225.1_3796
ATGTTCGGCTACTACTTCAATCTTGCGGTGCGCAGCTTCCGTCGCAACAAGGTCCTCACCGCATTGATGGTGCTGGCCATTGCGCTGGGCATCGGCGCCAGCATGACCACGTTGACGGTGTTCCATGTGTTGTCGGGCGACCCGATTCCGCAGAAGAGCGATCGGTTGTTCTATGTGCAGGTCGATGCGCAACCGAAGTCCGGCTATCAACCGGGAGACGAGCCCGATTACCAGTCCACCCGCTTCGACGCCGAGGCGCTGCTGCGTGGGAAGCGCGCCATGCGTCAGGCGATGATGTCAGGCGGCAGTGTCGCGATCGAGCCACAGCGCAGCGGATTGAGTCCTTTCAAGCTGAACGCTCGTTTCACTTCGGCCGATTTCTTTGCGATGTTCGATGTG…
>GCF_000266045|lcl|NZ_AKDO01000118.1_cds_A1E5_RS0120870_4015
CTGGACTACAACAAGGTGGTTCCCAGCGACGTCCGCCTGCAGCTGTGGCTGGCCATGGGCTTTCTGCTGGTGTGCCTGCTCAACACGGTCGGCCTGTTGCTGGCGAAATTCCTACGCCGCAGCGGAGAGATTGGTGTGCGGCGCGCGCTTGGAGCCTCGCGCGGCACAATCTTTGCGCAGTGTCTGGTGGAGGCAGGGACCATCGGCCTGGCCGGCGGCATCGGCGGACTTGTGCTGGCATGGCTGGGGCTGTGGGCCGTGCGTCAGCAACCGGTGGATTACGCCGCGCTGGCGCACCTGGATCTCACGATGCTGCTGCTGACGTTCGCCATTGCGATCGCGGCGAGCCTGCTCGCCGGCATCCTGCCTTCCTGGCGCGCCATCCAGGTCGCACCGGCG…
>GCF_000266065|lcl|NZ_AKDP01000280.1_cds_WP_017157225.1_1330
ATGTTCGGCTACTACTTCAATCTTGCGGTGCGCAGCTTCCGTCGCAACAAGGTCCTCACCGCATTGATGGTGCTGGCCATTGCGCTGGGCATCGGCGCCAGCATGACCACGTTGACGGTGTTCCATGTGTTGTCGGGCGACCCGATTCCGCAGAAGAGCGATCGGTTGTTCTATGTGCAGGTCGATGCGCAACCGAAGTCCGGCTATCAACCGGGAGACGAGCCCGATTACCAGTCCACCCGCTTCGACGCCGAGGCGCTGCTGCGTGGGAAGCGCGCCATGCGTCAGGCGATGATGTCAGGCGGCAGTGTCGCGATCGAGCCACAGCGCAGCGGATTGAGTCCTTTCAAGCTGAACGCTCGTTTCACTTCGGCCGATTTCTTTGCGATGTTCGATGTG…
>GCF_000266085|lcl|NZ_AKDQ01000117.1_cds_WP_017161848.1_3652
ATGTTCTGCTACTACTTCAATCTTGCGGTGCGCAGCTTCCGTCGCAACAAGGTCCTCACCGCATTGATGGTGCTGGCCATTGCGCTGGGCATCGGCGCCAGCATGACCACGTTGACGGTGTTCCATGTGTTGTCGGGCGACCCGATTCCGCAGAAGAGCGATCGGTTGTTCTATGTGCAGGTCGATGCGCAACCGAAGTCCGGCTATCAACCGGGAGACGAGCCCGATTACCAGTCCACCCGCTTCGACGCCGAGGCGCTGCTGCGTGGGAAGCGCGCCATGCGTCAGGCGATGATGTCAGGCGGCAGTGTCGCGATCGAGCCACAGCGCAGCGGATTGAGTCCTTTCAAGCTGAACGCTCGTTTCACTTCGGCCGATTTCTTTGCGATGTTCGATGTG…
>GCF_000266085|lcl|NZ_AKDQ01000123.1_cds_WP_017155228.1_3731
AGGGCGGGGGGACGTCGGCTGGACTACAACAAGGTGGTTCCCAGCGACGTCCGCCTGCAGCTGTGGCTGGCCATGGGCTTTCTGCTGGTGTGCCTGCTCAACACGGTCGGCCTGTTGCTGGCGAAATTCCTACGCCGCAGCGGAGAGATTGGTGTGCGGCGCGCGCTTGGAGCCTCGCGCGGCACAATCTTTGCGCAGTGTCTGGTGGAGGCAGGGACCATCGGCCTGGCCGGCGGCATCGGCGGACTTGTGCTGGCATGGCTGGGGCTGTGGGCCGTGCGTCAGCAACCGGTGGATTACGCCGCGCTGGCGCACCTGGATCTCACGATGCTGCTGCTGACGTTCGCCATTGCGATCGCGGCGAGCCTGCTCGCCGGCATCCTGCCTTCCTGGCGCGCC…
>GCF_000266105|lcl|NZ_AKDR01000061.1_cds_WP_017158676.1_1888
GTGGTTCCCAGCGACGTCCGCCTGCAGCTGTGGCTGGCCATGGGCTTTCTGCTGGTGTGCCTGCTCAACACGGTCGGCCTGTTGCTGGCGAAATTCCTACGCCGCAGCGGAGAGATTGGTGTGCGGCGCGCGCTTGGAGCCTCGCGCGGCACAATCTTTGCGCAGTGTCTGGTGGAGGCAGGGACCATCGGCCTGGCCGGCGGCATCGGCGGACTTGTGCTGGCATGGCTGGGGCTGTGGGCCGTGCGTCAGCAACCGGTGGATTACGCCGCGCTGGCGCACCTGGATCTCACGATGCTGCTGCTGACGTTCGCCATTGCGATCGCGGCGAGCCTGCTCGCCGGCATCCTGCCTTCCTGGCGCGCCATCCAGGTCGCACCGGCGCTGCAGTTGAAGTCG…
>GCF_000266105|lcl|NZ_AKDR01000111.1_cds_3550
ATGTTCGGCTACTACTTCAATCTTGCGGTGCGCAGCTTCCGTCGCAACAAGGTCCTCACCGCATTGATGGTGCTGGCCATTGCGCTGGGCATCGGCGCCAGCATGACCACGTTGACGGTGTTCCATGTGTTGTCGGGCGACCCGATTCCGCAGAAGAGCGATCGGTTGTTCTATGTGCAGGTCGATGCGCAACCGAAGTCCGGCTATCAACCGGGAGACGAGCCCGATTACCAGTCCACCCGCTTCGACGCCGAGGCGCTGCTGCGTGGGAAGCGCGCCATGCGTCAGGCGATGATGTCAGGCGGCAGTGTCGCGATCGAGCCACAGCGCAGCGGATTGAGTCCTTTCAAGCTGAACGCTCGTTTCACTTCGGCCGATTTCTTTGCGATGTTCGATGTG…
>GCF_000266125|lcl|NZ_AKDS01000043.1_cds_WP_017155228.1_231
AGGGCGGGGGGACGTCGGCTGGACTACAACAAGGTGGTTCCCAGCGACGTCCGCCTGCAGCTGTGGCTGGCCATGGGCTTTCTGCTGGTGTGCCTGCTCAACACGGTCGGCCTGTTGCTGGCGAAATTCCTACGCCGCAGCGGAGAGATTGGTGTGCGGCGCGCGCTTGGAGCCTCGCGCGGCACAATCTTTGCGCAGTGTCTGGTGGAGGCAGGGACCATCGGCCTGGCCGGCGGCATCGGCGGACTTGTGCTGGCATGGCTGGGGCTGTGGGCCGTGCGTCAGCAACCGGTGGATTACGCCGCGCTGGCGCACCTGGATCTCACGATGCTGCTGCTGACGTTCGCCATTGCGATCGCGGCGAGCCTGCTCGCCGGCATCCTGCCTTCCTGGCGCGCC…
>GCF_000266125|lcl|NZ_AKDS01000423.1_cds_WP_017161848.1_3731
ATGTTCTGCTACTACTTCAATCTTGCGGTGCGCAGCTTCCGTCGCAACAAGGTCCTCACCGCATTGATGGTGCTGGCCATTGCGCTGGGCATCGGCGCCAGCATGACCACGTTGACGGTGTTCCATGTGTTGTCGGGCGACCCGATTCCGCAGAAGAGCGATCGGTTGTTCTATGTGCAGGTCGATGCGCAACCGAAGTCCGGCTATCAACCGGGAGACGAGCCCGATTACCAGTCCACCCGCTTCGACGCCGAGGCGCTGCTGCGTGGGAAGCGCGCCATGCGTCAGGCGATGATGTCAGGCGGCAGTGTCGCGATCGAGCCACAGCGCAGCGGATTGAGTCCTTTCAAGCTGAACGCTCGTTTCACTTCGGCCGATTTCTTTGCGATGTTCGATGTG…
>GCF_000266145|lcl|NZ_AKDT01000087.1_cds_WP_017160677.1_2288
CTCAGGGCGGGGGGACGTCGGCTGGACTACAACAAGGTGGTTCCCAGCGACGTCCGCCTGCAGCTGTGGCTGGCCATGGGCTTTCTGCTGGTGTGCCTGCTCAACACGGTCGGCCTGTTGCTGGCGAAATTCCTACGCCGCAGCGGAGAGATTGGTGTGCGGCGCGCGCTTGGAGCCTCGCGCGGCACAATCTTTGCGCAGTGTCTGGTGGAGGCAGGGACCATCGGCCTGGCCGGCGGCATCGGCGGACTTGTGCTGGCATGGCTGGGGCTGTGGGCCGTGCGTCAGCAACCGGTGGATTACGCCGCGCTGGCGCACCTGGATCTCACGATGCTGCTGCTGACGTTCGCCATTGCGATCGCGGCGAGCCTGCTCGCCGGCATCCTGCCTTCCTGGCGC…
>GCF_000266145|lcl|NZ_AKDT01000103.1_cds_A1EE_RS00990_3271
ATGTTCTGCTACTACTTCAATCTTGCGGTGCGCAGCTTCCGTCGCAACAAGGTCCTCACCGCATTGATGGTGCTGGCCATTGCGCTGGGCATCGGCGCCAGCATGACCACGTTGACGGTGTTCCATGTGTTGTCGGGCGACCCGATTCCGCAGAAGAGCGATCGGTTGTTCTATGTGCAGGTCGATGCGCAACCGAAGTCCGGCTATCAACCGGGAGACGAGCCCGATTACCAGTCCACCCGCTTCGACGCCGAGGCGCTGCTGCGTGGGAAGCGCGCCATGCGTCAGGCGATGATGTCAGGCGGCAGTGTCGCGATCGAGCCACAGCGCAGCGGATTGAGTCCTTTCAAGCTGAACGCTCGTTTCACTTCGGCCGATTTCTTTGCGATGTTCGATGTG…
>GCF_000266165|lcl|NZ_AKDU01000013.1_cds_WP_017160677.1_202
CTCAGGGCGGGGGGACGTCGGCTGGACTACAACAAGGTGGTTCCCAGCGACGTCCGCCTGCAGCTGTGGCTGGCCATGGGCTTTCTGCTGGTGTGCCTGCTCAACACGGTCGGCCTGTTGCTGGCGAAATTCCTACGCCGCAGCGGAGAGATTGGTGTGCGGCGCGCGCTTGGAGCCTCGCGCGGCACAATCTTTGCGCAGTGTCTGGTGGAGGCAGGGACCATCGGCCTGGCCGGCGGCATCGGCGGACTTGTGCTGGCATGGCTGGGGCTGTGGGCCGTGCGTCAGCAACCGGTGGATTACGCCGCGCTGGCGCACCTGGATCTCACGATGCTGCTGCTGACGTTCGCCATTGCGATCGCGGCGAGCCTGCTCGCCGGCATCCTGCCTTCCTGGCGC…
>GCF_000266165|lcl|NZ_AKDU01000080.1_cds_WP_017161848.1_1768
ATGTTCTGCTACTACTTCAATCTTGCGGTGCGCAGCTTCCGTCGCAACAAGGTCCTCACCGCATTGATGGTGCTGGCCATTGCGCTGGGCATCGGCGCCAGCATGACCACGTTGACGGTGTTCCATGTGTTGTCGGGCGACCCGATTCCGCAGAAGAGCGATCGGTTGTTCTATGTGCAGGTCGATGCGCAACCGAAGTCCGGCTATCAACCGGGAGACGAGCCCGATTACCAGTCCACCCGCTTCGACGCCGAGGCGCTGCTGCGTGGGAAGCGCGCCATGCGTCAGGCGATGATGTCAGGCGGCAGTGTCGCGATCGAGCCACAGCGCAGCGGATTGAGTCCTTTCAAGCTGAACGCTCGTTTCACTTCGGCCGATTTCTTTGCGATGTTCGATGTG…
>GCF_000266185|lcl|NZ_AKDV01000130.1_cds_A1EI_RS0106320_1203
CTGGACTACAACAAGGTGGTTCCCAGCGACGTCCGCCTGCAGCTGTGGCTGGCCATGGGCTTTCTGCTGGTGTGCCTGCTCAACACGGTCGGCCTGTTGCTGGCGAAATTCCTACGCCGCAGCGGAGAGATTGGTGTGCGGCGCGCGCTTGGAGCCTCGCGCGGCACAATCTTTGCGCAGTGTCTGGTGGAGGCAGGGACCATCGGCCTGGCCGGCGGCATCGGCGGACTTGTGCTGGCATGGCTGGGGCTGTGGGCCGTGCGTCAGCAACCGGTGGATTACGCCGCGCTGGCGCACCTGGATCTCACGATGCTGCTGCTGACGTTCGCCATTGCGATCGCGGCGAGCCTGCTCGCCGGCATCCTGCCTTCCTGGCGCGCCATCCAGGTCGCACCGGCG…
>GCF_000266185|lcl|NZ_AKDV01000356.1_cds_WP_017161848.1_3664
ATGTTCTGCTACTACTTCAATCTTGCGGTGCGCAGCTTCCGTCGCAACAAGGTCCTCACCGCATTGATGGTGCTGGCCATTGCGCTGGGCATCGGCGCCAGCATGACCACGTTGACGGTGTTCCATGTGTTGTCGGGCGACCCGATTCCGCAGAAGAGCGATCGGTTGTTCTATGTGCAGGTCGATGCGCAACCGAAGTCCGGCTATCAACCGGGAGACGAGCCCGATTACCAGTCCACCCGCTTCGACGCCGAGGCGCTGCTGCGTGGGAAGCGCGCCATGCGTCAGGCGATGATGTCAGGCGGCAGTGTCGCGATCGAGCCACAGCGCAGCGGATTGAGTCCTTTCAAGCTGAACGCTCGTTTCACTTCGGCCGATTTCTTTGCGATGTTCGATGTG…
>GCF_000266205|lcl|NZ_AKDW01000105.1_cds_A1EK_RS0118455_3567
ATGTTCGGCTACTACTTCAATCTTGCGGTGCGCAGCTTCCGTCGCAACAAGGTCCTCACCGCATTGATGGTGCTGGCCATTGCGCTGGGCATCGGCGCCAGCATGACCACGTTGACGGTGTTCCATGTGTTGTCGGGCGACCCGATTCCGCAGAAGAGCGATCGGTTGTTCTATGTGCAGGTCGATGCGCAACCGAAGTCCGGCTATCAACCGGGAGACGAGCCCGATTACCAGTCCACCCGCTTCGACGCCGAGGCGCTGCTGCGTGGGAAGCGCGCC
>GCF_000266205|lcl|NZ_AKDW01000129.1_cds_A1EK_RS0120920_4046
CTGGACTACAACAAGGTGGTTCCCAGCGACGTCCGCCTGCAGCTGTGGCTGGCCATGGGCTTTCTGCTGGTGTGCCTGCTCAACACGGTCGGCCTGTTGCTGGCGAAATTCCTACGCCGCAGCGGAGAGATTGGTGTGCGGCGCGCGCTTGGAGCCTCGCGCGGCACAATCTTTGCGCAGTGTCTGGTGGAGGCAGGGACCATCGGCCTGGCCGGCGGCATCGGCGGACTTGTGCTGGCATGGCTGGGGCTGTGGGCCGTGCGTCAGCAACCGGTGGATTACGCCGCGCTGGCGCACCTGGATCTCACGATGCTGCTGCTGACGTTCGCCATTGCGATCGCGGCGAGCCTGCTCGCCGGCATCCTGCCTTCCTGGCGCGCCATCCAGGTCGCACCGGCG…
>GCF_000266225|lcl|NZ_AKDX01000090.1_cds_WP_017162859.1_1924
ATGTTCTGCTACTACTTCAATCTTGCGGTGCGCAGCTTCCGTCGCAACAAGGTCCTCACCGCATTGATGGTGCTGGCCATTGCGCTGGGCATCGGCGCCAGCATGACCACGTTGACGGTGTTCCATGTGTTGTCGGGCGACCCGATTCCGCAGAAGAGCGATCGGTTGTTCTATGTGCAGGTCGATGCGCAACCGAAGTCCGGCTATCAACCGGGAGACGAGCCCGATTACCAGTCCACCCGCTTCGACGCCGAGGCGCTGCTGCGTGGGAAGCGCGCCATGCGTCAGGCGATGATGTCAGGCGGCAGTGTCGCGATCGAGCCACAGCGCAGCGGATTGAGTCCTTTCAAGCTGAACGCTCGTTTCACTTCGGCCGATTTCTTTGCGATGTTCGATGTG…
>GCF_000266225|lcl|NZ_AKDX01000129.1_cds_WP_017160677.1_3712
CTCAGGGCGGGGGGACGTCGGCTGGACTACAACAAGGTGGTTCCCAGCGACGTCCGCCTGCAGCTGTGGCTGGCCATGGGCTTTCTGCTGGTGTGCCTGCTCAACACGGTCGGCCTGTTGCTGGCGAAATTCCTACGCCGCAGCGGAGAGATTGGTGTGCGGCGCGCGCTTGGAGCCTCGCGCGGCACAATCTTTGCGCAGTGTCTGGTGGAGGCAGGGACCATCGGCCTGGCCGGCGGCATCGGCGGACTTGTGCTGGCATGGCTGGGGCTGTGGGCCGTGCGTCAGCAACCGGTGGATTACGCCGCGCTGGCGCACCTGGATCTCACGATGCTGCTGCTGACGTTCGCCATTGCGATCGCGGCGAGCCTGCTCGCCGGCATCCTGCCTTCCTGGCGC…
>GCF_000266245|lcl|NZ_AKED01000068.1_cds_A1EY_RS00670_2114
ATGTTCTGCTACTACTTCAATCTTGCGGTGCGCAGCTTCCGTCGCAACAAGGTCCTCACCGCATTGATGGTGCTGGCCATTGCGCTGGGCATCGGCGCCAGCATGACCACGTTGACGGTGTTCCATGTGTTGTCGGGCGACCCGATTCCGCAGAAGAGCGATCGGTTGTTCTATGTGCAGGTCGATGCGCAACCGAAGTCCGGCTATCAACCGGGAGACGAGCCCGATTACCAGTCCACCCGCTTCGACGCCGAGGCGCTGCTGCGTGGGAAGCGCGCCATGCGTCAGGCGATGATGTCAGGCGGCAGTGTCGCGATCGAGCCACAGCGCAGCGGATTGAGTCCTTTCAAGCTGAACGCTCGTTTCACTTCGGCCGATTTCTTTGCGATGTTCGATGTG…
>GCF_000266245|lcl|NZ_AKED01000100.1_cds_A1EY_RS0118115_3496
CTGGACTACAACAAGGTGGTTCCCAGCGACGTCCGCCTGCAGCTGTGGCTGGCCATGGGCTTTCTGCTGGTGTGCCTGCTCAACACGGTCGGCCTGTTGCTGGCGAAATTCCTACGCCGCAGCGGAGAGATTGGTGTGCGGCGCGCGCTTGGAGCCTCGCGCGGCACAATCTTTGCGCAGTGTCTGGTGGAGGCAGGGACCATCGGCCTGGCCGGCGGCATCGGCGGACTTGTGCTGGCATGGCTGGGGCTGTGGGCCGTGCGTCAGCAACCGGTGGATTACGCCGCGCTGGCGCACCTGGATCTCACGATGCTGCTGCTGACGTTCGCCATTGCGATCGCGGCGAGCCTGCTCGCCGGCATCCTGCCTTCCTGGCGCGCCATCCAGGTCGCACCGGCG…
>GCF_000266265|lcl|NZ_AKEE01000033.1_cds_A1G1_RS0101635_324
CTGGACTACAACAAGGTGGTTCCCAGCGACGTCCGCCTGCAGCTGTGGCTGGCCATGGGCTTTCTGCTGGTGTGCCTGCTCAACACGGTCGGCCTGTTGCTGGCGAAATTCCTACGCCGCAGCGGAGAGATTGGTGTGCGGCGCGCGCTTGGAGCCTCGCGCGGCACAATCTTTGCGCAGTGTCTGGTGGAGGCAGGGACCATCGGCCTGGCCGGCGGCATCGGCGGACTTGTGCTGGCATGGCTGGGGCTGTGGGCCGTGCGTCAGCAACCGGTGGATTACGCCGCGCTGGCGCACCTGGATCTCACGATGCTGCTGCTGACGTTCGCCATTGCGATCGCGGCGAGCCTGCTCGCCGGCATCCTGCCTTCCTGGCGCGCCATCCAGGTCGCACCGGCG…
>GCF_000266265|lcl|NZ_AKEE01000037.1_cds_A1G1_RS00115_426
ATGTTCTGCTACTACTTCAATCTTGCGGTGCGCAGCTTCCGTCGCAACAAGGTCCTCACCGCATTGATGGTGCTGGCCATTGCGCTGGGCATCGGCGCCAGCATGACCACGTTGACGGTGTTCCATGTGTTGTCGGGCGACCCGATTCCGCAGAAGAGCGATCGGTTGTTCTATGTGCAGGTCGATGCGCAACCGAAGTCCGGCTATCAACCGGGAGACGAGCCCGATTACCAGTCCACCCGCTTCGACGCCGAGGCGCTGCTGCGTGGGAAGCGCGCCATGCGTCAGGCGATGATGTCAGGCGGCAGTGTCGCGATCGAGCCACAGCGCAGCGGATTGAGTCCTTTCAAGCTGAACGCTCGTTTCACTTCGGCCGATTTCTTTGCGATGTTCGATGTG…
>GCF_000266285|lcl|NZ_AKEF01000074.1_cds_WP_017155228.1_3089
AGGGCGGGGGGACGTCGGCTGGACTACAACAAGGTGGTTCCCAGCGACGTCCGCCTGCAGCTGTGGCTGGCCATGGGCTTTCTGCTGGTGTGCCTGCTCAACACGGTCGGCCTGTTGCTGGCGAAATTCCTACGCCGCAGCGGAGAGATTGGTGTGCGGCGCGCGCTTGGAGCCTCGCGCGGCACAATCTTTGCGCAGTGTCTGGTGGAGGCAGGGACCATCGGCCTGGCCGGCGGCATCGGCGGACTTGTGCTGGCATGGCTGGGGCTGTGGGCCGTGCGTCAGCAACCGGTGGATTACGCCGCGCTGGCGCACCTGGATCTCACGATGCTGCTGCTGACGTTCGCCATTGCGATCGCGGCGAGCCTGCTCGCCGGCATCCTGCCTTCCTGGCGCGCC…
>GCF_000266285|lcl|NZ_AKEF01000100.1_cds_A1G3_RS01195_3620
ATGTTCTGCTACTACTTCAATCTTGCGGTGCGCAGCTTCCGTCGCAACAAGGTCCTCACCGCATTGATGGTGCTGGCCATTGCGCTGGGCATCGGCGCCAGCATGACCACGTTGACGGTGTTCCATGTGTTGTCGGGCGACCCGATTCCGCAGAAGAGCGATCGGTTGTTCTATGTGCAGGTCGATGCGCAACCGAAGTCCGGCTATCAACCGGGAGACGAGCCCGATTACCAGTCCACCCGCTTCGACGCCGAGGCGCTGCTGCGTGGGAAGCGCGCCATGCGTCAGGCGATGATGTCAGGCGGCAGTGTCGCGATCGAGCCACAGCGCAGCGGATTGAGTCCTTTCAAGCTGAACGCTCGTTTCACTTCGGCCGATTTCTTTGCGATGTTCGATGTG…
>GCF_000266305|lcl|NZ_AKEI01000138.1_cds_WP_017158785.1_723
ATGTTCTGCTACTACTTCAATCTTGCGGTGCGCAGCTTCCGTCGCAACAAGGTCCTCACCGCATTGATGGTGCTGGCCATTGCGCTGGGCATCGGCGCCAGCATGACCACGTTGACGGTGTTCCATGTGTTGTCGGGCGACCCGATTCCGCAGAAGAGCGATCGGTTGTTCTATGTGCAGGTCGATGCGCAACCGAAGTCCGGCTATCAACCGGGAGACGAGCCCGATTACCAGTCCACCCGCTTCGACGCCGAGGCGCTGCTGCGTGGGAAGCGCGCCATGCGTCAGGCGATGATGTCAGGCGGCAGTGTCGCGATCGAGCCACAGCGCAGCGGATTGAGTCCTTTCAAGCTGAACGCTCGTTTCACTTCGGCCGATTTCTTTGCGATGTTCGATGTG…
>GCF_000266305|lcl|NZ_AKEI01000425.1_cds_WP_017170834.1_2233
GCGGGGGGACGTCGGCTGGACTACAACAAGGTGGTTCCCAGCGACGTCCGCCTGCAGCTGTGGCTGGCCATGGGCTTTCTGCTGGTGTGCCTGCTCAACACGGTCGGCCTGTTGCTGGCGAAATTCCTACGCCGCAGCGGAGAGATTGGTGTGCGGCGCGCGCTTGGAGCCTCGCGCGGCACAATCTTTGCGCAGTGTCTGGTGGAGGCAGGGACCATCGGCCTGGCCGGCGGCATCGGCGGACTTGTGCTGGCATGGCTGGGGCTGTGGGCCGTGCGTCAGCAACCGGTGGATTACGCCGCGCTGGCGCACCTGGATCTCACGATGCTGCTGCTGACGTTCGCCATTGCGATCGCGGCGAGCCTGCTCGCCGGCATCCTGCCTTCCTGGCGCGCCATC…
>GCF_000266325|lcl|NZ_AKEJ01000063.1_cds_WP_017157225.1_1743
ATGTTCGGCTACTACTTCAATCTTGCGGTGCGCAGCTTCCGTCGCAACAAGGTCCTCACCGCATTGATGGTGCTGGCCATTGCGCTGGGCATCGGCGCCAGCATGACCACGTTGACGGTGTTCCATGTGTTGTCGGGCGACCCGATTCCGCAGAAGAGCGATCGGTTGTTCTATGTGCAGGTCGATGCGCAACCGAAGTCCGGCTATCAACCGGGAGACGAGCCCGATTACCAGTCCACCCGCTTCGACGCCGAGGCGCTGCTGCGTGGGAAGCGCGCCATGCGTCAGGCGATGATGTCAGGCGGCAGTGTCGCGATCGAGCCACAGCGCAGCGGATTGAGTCCTTTCAAGCTGAACGCTCGTTTCACTTCGGCCGATTTCTTTGCGATGTTCGATGTG…
>GCF_000266325|lcl|NZ_AKEJ01000099.1_cds_WP_017160677.1_3529
CTCAGGGCGGGGGGACGTCGGCTGGACTACAACAAGGTGGTTCCCAGCGACGTCCGCCTGCAGCTGTGGCTGGCCATGGGCTTTCTGCTGGTGTGCCTGCTCAACACGGTCGGCCTGTTGCTGGCGAAATTCCTACGCCGCAGCGGAGAGATTGGTGTGCGGCGCGCGCTTGGAGCCTCGCGCGGCACAATCTTTGCGCAGTGTCTGGTGGAGGCAGGGACCATCGGCCTGGCCGGCGGCATCGGCGGACTTGTGCTGGCATGGCTGGGGCTGTGGGCCGTGCGTCAGCAACCGGTGGATTACGCCGCGCTGGCGCACCTGGATCTCACGATGCTGCTGCTGACGTTCGCCATTGCGATCGCGGCGAGCCTGCTCGCCGGCATCCTGCCTTCCTGGCGC…
>GCF_000266345|lcl|NZ_AKEK01000042.1_cds_A1GC_RS0103665_702
ATGTTCGGCTACTACTTCAATCTTGCGGTGCGCAGCTTCCGTCGCAACAAGGTCCTCACCGCATTGATGGTGCTGGCCATTGCGCTGGGCATCGGCGCCAGCATGACCACGTTGACGGTGTTCCATGTGTTGTCGGGCGACCCGATTCCGCAGAAGAGCGATCGGTTGTTCTATGTGCAGGTCGATGCGCAACCGAAGTCCGGCTATCAACCGGGAGACGAGCCCGATTACCAGTCCACCCGCTTCGACGCCGAGGCGCTGCTGCGTGGGAAGCGCGCCATGCGTCAGGCGATGATGTCAGGCGGCAGTGTCGCGATCGAGCCACAGCGCAGCGGATTGAGTCCTTTCAAGCTGAACGCTCGTTTCACTTCGGCCGATTTCTTTGCGATGTTCGATGTG…
>GCF_000266345|lcl|NZ_AKEK01000300.1_cds_A1GC_RS0119580_3779
CTGGACTACAACAAGGTGGTTCCCAGCGACGTCCGCCTGCAGCTGTGGCTGGCCATGGGCTTTCTGCTGGTGTGCCTGCTCAACACGGTCGGCCTGTTGCTGGCGAAATTCCTACGCCGCAGCGGAGAGATTGGTGTGCGGCGCGCGCTTGGAGCCTCGCGCGGCACAATCTTTGCGCAGTGTCTGGTGGAGGCAGGGACCATCGGCCTGGCCGGCGGCATCGGCGGACTTGTGCTGGCATGGCTGGGGCTGTGGGCCGTGCGTCAGCAACCGGTGGATTACGCCGCGCTGGCGCACCTGGATCTCACGATGCTGCTGCTGACGTTCGCCATTGCGATCGCGGCGAGCCTGCTCGCCGGCATCCTGCCTTCCTGGCGCGCCATCCAGGTCGCACCGGCG…
>GCF_000266365|lcl|NZ_AKEQ01000073.1_cds_WP_017171966.1_1515
CTCAGGGCGGGGGGACGTCGGCTGGACTACAACAAGGTGGTTCCCAGCGACATCCGCCTGCAGCTGTGGCTGGCCATGGGCTTTCTGCTGGTGTGCCTGCTCAACACGGTCGGCCTGTTGCTGGCGAAATTCCTACGCCGCAGCGGAGAGATTGGTGTGCGGCGCGCGCTTGGAGCCTCGCGCGGCACAATCTTTGCGCAGTGTCTGGTGGAGGCAGGGACCATCGGCCTGGCCGGCGGCATCGGCGGACTTGTGCTGGCATGGCTGGGGCTGTGGGCCGTGCGTCAGCAACCGGTGGATTACGCCGCGCTGGCGCACCTGGATCTCACGATGCTGCTGCTGACGTTCGCCATTGCGATCGCGGCGAGCCTGCTCGCCGGCATCCTGCCTTCCTGGCGC…
>GCF_000266365|lcl|NZ_AKEQ01000125.1_cds_WP_017157225.1_3935
ATGTTCGGCTACTACTTCAATCTTGCGGTGCGCAGCTTCCGTCGCAACAAGGTCCTCACCGCATTGATGGTGCTGGCCATTGCGCTGGGCATCGGCGCCAGCATGACCACGTTGACGGTGTTCCATGTGTTGTCGGGCGACCCGATTCCGCAGAAGAGCGATCGGTTGTTCTATGTGCAGGTCGATGCGCAACCGAAGTCCGGCTATCAACCGGGAGACGAGCCCGATTACCAGTCCACCCGCTTCGACGCCGAGGCGCTGCTGCGTGGGAAGCGCGCCATGCGTCAGGCGATGATGTCAGGCGGCAGTGTCGCGATCGAGCCACAGCGCAGCGGATTGAGTCCTTTCAAGCTGAACGCTCGTTTCACTTCGGCCGATTTCTTTGCGATGTTCGATGTG…
>GCF_000266385|lcl|NZ_AKER01000115.1_cds_A1C9_RS01260_3648
ATGTTCGGCTACTACTTCAATCTTGCGGTGCGCAGCTTCCGTCGCAACAAGGTCCTCACCGCATTGATGGTGCTGGCCATTGCGCTGGGCATCGGCGCCAGCATGACCACGTTGACGGTGTTCCATGTGTTGTCGGGCGACCCGATTCCGCAGAAGAGCGATCGGTTGTTCTATGTGCAGGTCGATGCGCAACCGAAGTCCGGCTATCAACCGGGAGACGAGCCCGATTACCAGTCCACCCGCTTCGACGCCGAGGCGCTGCTGCGTGGGAAGCGCGCCATGCGTCAGGCGATGATGTCAGGCGGCAGTGTCGCGATCGAGCCACAGCGCAGCGGATTGAGTCCTTTCAAGCTGAACGCTCGTTTCACTTCGGCCGATTTCTTTGCGATGTTCGATGTG…
>GCF_000266385|lcl|NZ_AKER01000121.1_cds_A1C9_RS0119995_3839
CTGGACTACAACAAGGTGGTTCCCAGCGACGTCCGCCTGCAGCTGTGGCTGGCCATGGGCTTTCTGCTGGTGTGCCTGCTCAACACGGTCGGCCTGTTGCTGGCGAAATTCCTACGCCGCAGCGGAGAGATTGGTGTGCGGCGCGCGCTTGGAGCCTCGCGCGGCACAATCTTTGCGCAGTGTCTGGTGGAGGCAGGGACCATCGGCCTGGCCGGCGGCATCGGCGGACTTGTGCTGGCATGGCTGGGGCTGTGGGCCGTGCGTCAGCAACCGGTGGATTACGCCGCGCTGGCGCACCTGGATCTCACGATGCTGCTGCTGACGTTCGCCATTGCGATCGCGGCGAGCCTGCTCGCCGGCATCCTGCCTTCCTGGCGCGCCATCCAGGTCGCACCGGCG…
>GCF_000266405|lcl|NZ_AKES01000070.1_cds_WP_017157225.1_951
ATGTTCGGCTACTACTTCAATCTTGCGGTGCGCAGCTTCCGTCGCAACAAGGTCCTCACCGCATTGATGGTGCTGGCCATTGCGCTGGGCATCGGCGCCAGCATGACCACGTTGACGGTGTTCCATGTGTTGTCGGGCGACCCGATTCCGCAGAAGAGCGATCGGTTGTTCTATGTGCAGGTCGATGCGCAACCGAAGTCCGGCTATCAACCGGGAGACGAGCCCGATTACCAGTCCACCCGCTTCGACGCCGAGGCGCTGCTGCGTGGGAAGCGCGCCATGCGTCAGGCGATGATGTCAGGCGGCAGTGTCGCGATCGAGCCACAGCGCAGCGGATTGAGTCCTTTCAAGCTGAACGCTCGTTTCACTTCGGCCGATTTCTTTGCGATGTTCGATGTG…
>GCF_000266405|lcl|NZ_AKES01000126.1_cds_WP_017171966.1_3469
CTCAGGGCGGGGGGACGTCGGCTGGACTACAACAAGGTGGTTCCCAGCGACATCCGCCTGCAGCTGTGGCTGGCCATGGGCTTTCTGCTGGTGTGCCTGCTCAACACGGTCGGCCTGTTGCTGGCGAAATTCCTACGCCGCAGCGGAGAGATTGGTGTGCGGCGCGCGCTTGGAGCCTCGCGCGGCACAATCTTTGCGCAGTGTCTGGTGGAGGCAGGGACCATCGGCCTGGCCGGCGGCATCGGCGGACTTGTGCTGGCATGGCTGGGGCTGTGGGCCGTGCGTCAGCAACCGGTGGATTACGCCGCGCTGGCGCACCTGGATCTCACGATGCTGCTGCTGACGTTCGCCATTGCGATCGCGGCGAGCCTGCTCGCCGGCATCCTGCCTTCCTGGCGC…
>GCF_000266425|lcl|NZ_AKET01000105.1_cds_WP_017157225.1_2973
ATGTTCGGCTACTACTTCAATCTTGCGGTGCGCAGCTTCCGTCGCAACAAGGTCCTCACCGCATTGATGGTGCTGGCCATTGCGCTGGGCATCGGCGCCAGCATGACCACGTTGACGGTGTTCCATGTGTTGTCGGGCGACCCGATTCCGCAGAAGAGCGATCGGTTGTTCTATGTGCAGGTCGATGCGCAACCGAAGTCCGGCTATCAACCGGGAGACGAGCCCGATTACCAGTCCACCCGCTTCGACGCCGAGGCGCTGCTGCGTGGGAAGCGCGCCATGCGTCAGGCGATGATGTCAGGCGGCAGTGTCGCGATCGAGCCACAGCGCAGCGGATTGAGTCCTTTCAAGCTGAACGCTCGTTTCACTTCGGCCGATTTCTTTGCGATGTTCGATGTG…
>GCF_000266425|lcl|NZ_AKET01000113.1_cds_WP_017171966.1_3496
CTCAGGGCGGGGGGACGTCGGCTGGACTACAACAAGGTGGTTCCCAGCGACATCCGCCTGCAGCTGTGGCTGGCCATGGGCTTTCTGCTGGTGTGCCTGCTCAACACGGTCGGCCTGTTGCTGGCGAAATTCCTACGCCGCAGCGGAGAGATTGGTGTGCGGCGCGCGCTTGGAGCCTCGCGCGGCACAATCTTTGCGCAGTGTCTGGTGGAGGCAGGGACCATCGGCCTGGCCGGCGGCATCGGCGGACTTGTGCTGGCATGGCTGGGGCTGTGGGCCGTGCGTCAGCAACCGGTGGATTACGCCGCGCTGGCGCACCTGGATCTCACGATGCTGCTGCTGACGTTCGCCATTGCGATCGCGGCGAGCCTGCTCGCCGGCATCCTGCCTTCCTGGCGC…
>GCF_000266445|lcl|NZ_AKEU01000002.1_cds_WP_017160677.1_10
CTCAGGGCGGGGGGACGTCGGCTGGACTACAACAAGGTGGTTCCCAGCGACGTCCGCCTGCAGCTGTGGCTGGCCATGGGCTTTCTGCTGGTGTGCCTGCTCAACACGGTCGGCCTGTTGCTGGCGAAATTCCTACGCCGCAGCGGAGAGATTGGTGTGCGGCGCGCGCTTGGAGCCTCGCGCGGCACAATCTTTGCGCAGTGTCTGGTGGAGGCAGGGACCATCGGCCTGGCCGGCGGCATCGGCGGACTTGTGCTGGCATGGCTGGGGCTGTGGGCCGTGCGTCAGCAACCGGTGGATTACGCCGCGCTGGCGCACCTGGATCTCACGATGCTGCTGCTGACGTTCGCCATTGCGATCGCGGCGAGCCTGCTCGCCGGCATCCTGCCTTCCTGGCGC…
>GCF_000266445|lcl|NZ_AKEU01000086.1_cds_A1GE_RS00895_2548
ATGTTCGGCTACTACTTCAATCTTGCGGTGCGCAGCTTCCGTCGCAACAAGGTCCTCACCGCATTGATGGTGCTGGCCATTGCGCTGGGCATCGGCGCCAGCATGACCACGTTGACGGTGTTCCATGTGTTGTCGGGCGACCCGATTCCGCAGAAGAGCGATCGGTTGTTCTATGTGCAGGTCGATGCGCAACCGAAGTCCGGCTATCAACCGGGAGACGAGCCCGATTACCAGTCCACCCGCTTCGACGCCGAGGCGCTGCTGCGTGGGAAGCGCGCCATGCGTCAGGCGATGATGTCAGGCGGCAGTGTCGCGATCGAGCCACAGCGCAGCGGATTGAGTCCTTTCAAGCTGAACGCTCGTTTCACTTCGGCCGATTTCTTTGCGATGTTCGATGTG…
>GCF_000266465|lcl|NZ_AKEV01000075.1_cds_A1GG_RS00840_2731
ATGTTCGGCTACTACTTCAATCTTGCGGTGCGCAGCTTCCGTCGCAACAAGGTCCTCACCGCATTGATGGTGCTGGCCATTGCGCTGGGCATCGGCGCCAGCATGACCACGTTGACGGTGTTCCATGTGTTGTCGGGCGACCCGATTCCGCAGAAGAGCGATCGGTTGTTCTATGTGCAGGTCGATGCGCAACCGAAGTCCGGCTATCAACCGGGAGACGAGCCCGATTACCAGTCCACCCGCTTCGACGCCGAGGCGCTGCTGCGTGGGAAGCGCGCCATGCGTCAGGCGATGATGTCAGGCGGCAGTGTCGCGATCGAGCCACAGCGCAGCGGATTGAGTCCTTTCAAGCTGAACGCTCGTTTCACTTCGGCCGATTTCTTTGCGATGTTCGATGTG…
>GCF_000266465|lcl|NZ_AKEV01000087.1_cds_A1GG_RS0116295_3167
CTGGACTACAACAAGGTGGTTCCCAGCGACGTCCGCCTGCAGCTGTGGCTGGCCATGGGCTTTCTGCTGGTGTGCCTGCTCAACACGGTCGGCCTGTTGCTGGCGAAATTCCTACGCCGCAGCGGAGAGATTGGTGTGCGGCGCGCGCTTGGAGCCTCGCGCGGCACAATCTTTGCGCAGTGTCTGGTGGAGGCAGGGACCATCGGCCTGGCCGGCGGCATCGGCGGACTTGTGCTGGCATGGCTGGGGCTGTGGGCCGTGCGTCAGCAACCGGTGGATTACGCCGCGCTGGCGCACCTGGATCTCACGATGCTGCTGCTGACGTTCGCCATTGCGATCGCGGCGAGCCTGCTCGCCGGCATCCTGCCTTCCTGGCGCGCCATCCAGGTCGCACCGGCG…
>GCF_000266485|lcl|NZ_AKEW01000004.1_cds_A1GI_RS0100265_50
CTGGACTACAACAAGGTGGTTCCCAGCGACGTCCGCCTGCAGCTGTGGCTGGCCATGGGCTTTCTGCTGGTGTGCCTGCTCAACACGGTCGGCCTGTTGCTGGCGAAATTCCTACGCCGCAGCGGAGAGATTGGTGTGCGGCGCGCGCTTGGAGCCTCGCGCGGCACAATCTTTGCGCAGTGTCTGGTGGAGGCAGGGACCATCGGCCTGGCCGGCGGCATCGGCGGACTTGTGCTGGCATGGCTGGGGCTGTGGGCCGTGCGTCAGCAACCGGTGGATTACGCCGCGCTGGCGCACCTGGATCTCACGATGCTGCTGCTGACGTTCGCCATTGCGATCGCGGCGAGCCTGCTCGCCGGCATCCTGCCTTCCTGGCGCGCCATCCAGGTCGCACCGGCG…
>GCF_000266485|lcl|NZ_AKEW01000073.1_cds_A1GI_RS00635_2061
ATGTTCGGCTACTACTTCAATCTTGCGGTGCGCAGCTTCCGTCGCAACAAGGTCCTCACCGCATTGATGGTGCTGGCCATTGCGCTGGGCATCGGCGCCAGCATGACCACGTTGACGGTGTTCCATGTGTTGTCGGGCGACCCGATTCCGCAGAAGAGCGATCGGTTGTTCTATGTGCAGGTCGATGCGCAACCGAAGTCCGGCTATCAACCGGGAGACGAGCCCGATTACCAGTCCACCCGCTTCGACGCCGAGGCGCTGCTGCGTGGGAAGCGCGCCATGCGTCAGGCGATGATGTCAGGCGGCAGTGTCGCGATCGAGCCACAGCGCAGCGGATTGAGTCCTTTCAAGCTGAACGCTCGTTTCACTTCGGCCGATTTCTTTGCGATGTTCGATGTG…
>GCF_000266505|lcl|NZ_AKEX01000070.1_cds_A1GK_RS0112550_2428
CTGGACTACAACAAGGTGGTTCCCAGCGACGTCCGCCTGCAGCTGTGGCTGGCCATGGGCTTTCTGCTGGTGTGCCTGCTCAACACGGTCGGCCTGTTGCTGGCGAAATTCCTACGCCGCAGCGGAGAGATTGGTGTGCGGCGCGCGCTTGGAGCCTCGCGCGGCACAATCTTTGCGCAGTGTCTGGTGGAGGCAGGGACCATCGGCCTGGCCGGCGGCATCGGCGGACTTGTGCTGGCATGGCTGGGGCTGTGGGCCGTGCGTCAGCAACCGGTGGATTACGCCGCGCTGGCGCACCTGGATCTCACGATGCTGCTGCTGACGTTCGCCATTGCGATCGCGGCGAGCCTGCTCGCCGGCATCCTGCCTTCCTGGCGCGCCATCCAGGTCGCACCGGCG…
>GCF_000266505|lcl|NZ_AKEX01000083.1_cds_A1GK_RS00865_2848
ATGTTCGGCTACTACTTCAATCTTGCGGTGCGCAGCTTCCGTCGCAACAAGGTCCTCACCGCATTGATGGTGCTGGCCATTGCGCTGGGCATCGGCGCCAGCATGACCACGTTGACGGTGTTCCATGTGTTGTCGGGCGACCCGATTCCGCAGAAGAGCGATCGGTTGTTCTATGTGCAGGTCGATGCGCAACCGAAGTCCGGCTATCAACCGGGAGACGAGCCCGATTACCAGTCCACCCGCTTCGACGCCGAGGCGCTGCTGCGTGGGAAGCGCGCCATGCGTCAGGCGATGATGTCAGGCGGCAGTGTCGCGATCGAGCCACAGCGCAGCGGATTGAGTCCTTTCAAGCTGAACGCTCGTTTCACTTCGGCCGATTTCTTTGCGATGTTCGATGTG…
>GCF_000266525|lcl|NZ_AKEY01000018.1_cds_WP_017172875.1_79
AAGGTGGTTCCCAGCGACGTCCGCCTGCAGCTGTGGCTGGCCATGGGCTTTCTGCTGGTGTGCCTGCTCAACACGGTCGGCCTGTTGCTGGCGAAATTCCTACGCCGCAGCGGAGAGATTGGTGTGCGGCGCGCGCTTGGAGCCTCGCGCGGCACAATCTTTGCGCAGTGTCTGGTGGAGGCAGGGACCATCGGCCTGGCCGGCGGCATCGGCGGACTTGTGCTGGCATGGCTGGGGCTGTGGGCCGTGCGTCAGCAACCGGTGGATTACGCCGCGCTGGCGCACCTGGATCTCACGATGCTGCTGCTGACGTTCGCCATTGCGATCGCGGCGAGCCTGCTCGCCGGCATCCTGCCTTCCTGGCGCGCCATCCAGGTCGCACCGGCGCTGCAGTTGAAG…
>GCF_000266525|lcl|NZ_AKEY01000455.1_cds_A1GM_RS0118155_3481
ATGTTCGGCTACTACTTCAATCTTGCGGTGCGCAGCTTCCGTCGCAACAAGGTCCTCACCGCATTGATGGTGCTGGCCATTGCGCTGGGCATCGGCGCCAGCATGACCACGTTGACGGTGTTCCATGTGTTGTCGGGCGACCCGATTCCGCAGAAGAGCGATCGGTTGTTCTATGTGCAGGTCGATGCGCAACCGAAGTCCGGCTATCAACCGGGAGACGAGCCCGATTACCAGTCCACCCGCTTCGACGCCGAGGCGCTGCTGCGTGGGAAGCGCGCCATGCGTCAGGCGATGATGTCAGGCGGCAGTGTCGCGATCGAGCCACAGCGCAGCGGATTGAGTCCTTTCAAGCTGAACGCTCGTTTCACTTCGGCCGATTTCTTTGCGATGTTCGATGTG…
>GCF_000266545|lcl|NZ_AKEZ01000071.1_cds_WP_017155228.1_2781
AGGGCGGGGGGACGTCGGCTGGACTACAACAAGGTGGTTCCCAGCGACGTCCGCCTGCAGCTGTGGCTGGCCATGGGCTTTCTGCTGGTGTGCCTGCTCAACACGGTCGGCCTGTTGCTGGCGAAATTCCTACGCCGCAGCGGAGAGATTGGTGTGCGGCGCGCGCTTGGAGCCTCGCGCGGCACAATCTTTGCGCAGTGTCTGGTGGAGGCAGGGACCATCGGCCTGGCCGGCGGCATCGGCGGACTTGTGCTGGCATGGCTGGGGCTGTGGGCCGTGCGTCAGCAACCGGTGGATTACGCCGCGCTGGCGCACCTGGATCTCACGATGCTGCTGCTGACGTTCGCCATTGCGATCGCGGCGAGCCTGCTCGCCGGCATCCTGCCTTCCTGGCGCGCC…
>GCF_000266545|lcl|NZ_AKEZ01000117.1_cds_A1GO_RS01180_3864
ATGTTCGGCTACTACTTCAATCTTGCGGTGCGCAGCTTCCGTCGCAACAAGGTCCTCACCGCATTGATGGTGCTGGCCATTGCGCTGGGCATCGGCGCCAGCATGACCACGTTGACGGTGTTCCATGTGTTGTCGGGCGACCCGATTCCGCAGAAGAGCGATCGGTTGTTCTATGTGCAGGTCGATGCGCAACCGAAGTCCGGCTATCAACCGGGAGACGAGCCCGATTACCAGTCCACCCGCTTCGACGCCGAGGCGCTGCTGCGTGGGAAGCGCGCCATGCGTCAGGCGATGATGTCAGGCGGCAGTGTCGCGATCGAGCCACAGCGCAGCGGATTGAGTCCTTTCAAGCTGAACGCTCGTTTCACTTCGGCCGATTTCTTTGCGATGTTCGATGTG…
>GCF_000266565|lcl|NZ_AKFA01000115.1_cds_WP_017157225.1_3673
ATGTTCGGCTACTACTTCAATCTTGCGGTGCGCAGCTTCCGTCGCAACAAGGTCCTCACCGCATTGATGGTGCTGGCCATTGCGCTGGGCATCGGCGCCAGCATGACCACGTTGACGGTGTTCCATGTGTTGTCGGGCGACCCGATTCCGCAGAAGAGCGATCGGTTGTTCTATGTGCAGGTCGATGCGCAACCGAAGTCCGGCTATCAACCGGGAGACGAGCCCGATTACCAGTCCACCCGCTTCGACGCCGAGGCGCTGCTGCGTGGGAAGCGCGCCATGCGTCAGGCGATGATGTCAGGCGGCAGTGTCGCGATCGAGCCACAGCGCAGCGGATTGAGTCCTTTCAAGCTGAACGCTCGTTTCACTTCGGCCGATTTCTTTGCGATGTTCGATGTG…
>GCF_000266565|lcl|NZ_AKFA01000136.1_cds_A1GQ_RS0120980_4055
CTGGACTACAACAAGGTGGTTCCCAGCGACGTCCGCCTGCAGCTGTGGCTGGCCATGGGCTTTCTGCTGGTGTGCCTGCTCAACACGGTCGGCCTGTTGCTGGCGAAATTCCTACGCCGCAGCGGAGAGATTGGTGTGCGGCGCGCGCTTGGAGCCTCGCGCGGCACAATCTTTGCGCAGTGTCTGGTGGAGGCAGGGACCATCGGCCTGGCCGGCGGCATCGGCGGACTTGTGCTGGCATGGCTGGGGCTGTGGGCCGTGCGTCAGCAACCGGTGGATTACGCCGCGCTGGCGCACCTGGATCTCACGATGCTGCTGCTGACGTTCGCCATTGCGATCGCGGCGAGCCTGCTCGCCGGCATCCTGCCTTCCTGGCGCGCCATCCAGGTCGCACCGGCG…
>GCF_000266585|lcl|NZ_AKFB01000101.1_cds_A1GS_RS0116690_3228
CTGGACTACAACAAGGTGGTTCCCAGCGACGTCCGCCTGCAGCTGTGGCTGGCCATGGGCTTTCTGCTGGTGTGCCTGCTCAACACGGTCGGCCTGTTGCTGGCGAAATTCCTACGCCGCAGCGGAGAGATTGGTGTGCGGCGCGCGCTTGGAGCCTCGCGCGGCACAATCTTTGCGCAGTGTCTGGTGGAGGCAGGGACCATCGGCCTGGCCGGCGGCATCGGCGGACTTGTGCTGGCATGGCTGGGGCTGTGGGCCGTGCGTCAGCAACCGGTGGATTACGCCGCGCTGGCGCACCTGGATCTCACGATGCTGCTGCTGACGTTCGCCATTGCGATCGCGGCGAGCCTGCTCGCCGGCATCCTGCCTTCCTGGCGCGCCATCCAGGTCGCACCGGCG…
>GCF_000266585|lcl|NZ_AKFB01000114.1_cds_A1GS_RS01120_3669
ATGTTCGGCTACTACTTCAATCTTGCGGTGCGCAGCTTCCGTCGCAACAAGGTCCTCACCGCATTGATGGTGCTGGCCATTGCGCTGGGCATCGGCGCCAGCATGACCACGTTGACGGTGTTCCATGTGTTGTCGGGCGACCCGATTCCGCAGAAGAGCGATCGGTTGTTCTATGTGCAGGTCGATGCGCAACCGAAGTCCGGCTATCAACCGGGAGACGAGCCCGATTACCAGTCCACCCGCTTCGACGCCGAGGCGCTGCTGCGTGGGAAGCGCGCCATGCGTCAGGCGATGATGTCAGGCGGCAGTGTCGCGATCGAGCCACAGCGCAGCGGATTGAGTCCTTTCAAGCTGAACGCTCGTTTCACTTCGGCCGATTTCTTTGCGATGTTCGATGTG…
>GCF_000266605|lcl|NZ_AKFC01000037.1_cds_A1GU_RS00170_458
ATGTTCGGCTACTACTTCAATCTTGCGGTGCGCAGCTTCCGTCGCAACAAGGTCCTCACCGCATTGATGGTGCTGGCCATTGCGCTGGGCATCGGCGCCAGCATGACCACGTTGACGGTGTTCCATGTGTTGTCGGGCGACCCGATTCCGCAGAAGAGCGATCGGTTGTTCTATGTGCAGGTCGATGCGCAACCGAAGTCCGGCTATCAACCGGGAGACGAGCCCGATTACCAGTCCACCCGCTTCGACGCCGAGGCGCTGCTGCGTGGGAAGCGCGCCATGCGTCAGGCGATGATGTCAGGCGGCAGTGTCGCGATCGAGCCACAGCGCAGCGGATTGAGTCCTTTCAAGCTGAACGCTCGTTTCACTTCGGCCGATTTCTTTGCGATGTTCGATGTG…
>GCF_000266605|lcl|NZ_AKFC01000283.1_cds_A1GU_RS0119035_3657
CTGGACTACAACAAGGTGGTTCCCAGCGACGTCCGCCTGCAGCTGTGGCTGGCCATGGGCTTTCTGCTGGTGTGCCTGCTCAACACGGTCGGCCTGTTGCTGGCGAAATTCCTACGCCGCAGCGGAGAGATTGGTGTGCGGCGCGCGCTTGGAGCCTCGCGCGGCACAATCTTTGCGCAGTGTCTGGTGGAGGCAGGGACCATCGGCCTGGCCGGCGGCATCGGCGGACTTGTGCTGGCATGGCTGGGGCTGTGGGCCGTGCGTCAGCAACCGGTGGATTACGCCGCGCTGGCGCACCTGGATCTCACGATGCTGCTGCTGACGTTCGCCATTGCGATCGCGGCGAGCCTGCTCGCCGGCATCCTGCCTTCCTGGCGCGCCATCCAGGTCGCACCGGCG…
>GCF_000266625|lcl|NZ_AKFD01000066.1_cds_WP_017155228.1_733
AGGGCGGGGGGACGTCGGCTGGACTACAACAAGGTGGTTCCCAGCGACGTCCGCCTGCAGCTGTGGCTGGCCATGGGCTTTCTGCTGGTGTGCCTGCTCAACACGGTCGGCCTGTTGCTGGCGAAATTCCTACGCCGCAGCGGAGAGATTGGTGTGCGGCGCGCGCTTGGAGCCTCGCGCGGCACAATCTTTGCGCAGTGTCTGGTGGAGGCAGGGACCATCGGCCTGGCCGGCGGCATCGGCGGACTTGTGCTGGCATGGCTGGGGCTGTGGGCCGTGCGTCAGCAACCGGTGGATTACGCCGCGCTGGCGCACCTGGATCTCACGATGCTGCTGCTGACGTTCGCCATTGCGATCGCGGCGAGCCTGCTCGCCGGCATCCTGCCTTCCTGGCGCGCC…
>GCF_000266625|lcl|NZ_AKFD01000139.1_cds_WP_017157225.1_4146
ATGTTCGGCTACTACTTCAATCTTGCGGTGCGCAGCTTCCGTCGCAACAAGGTCCTCACCGCATTGATGGTGCTGGCCATTGCGCTGGGCATCGGCGCCAGCATGACCACGTTGACGGTGTTCCATGTGTTGTCGGGCGACCCGATTCCGCAGAAGAGCGATCGGTTGTTCTATGTGCAGGTCGATGCGCAACCGAAGTCCGGCTATCAACCGGGAGACGAGCCCGATTACCAGTCCACCCGCTTCGACGCCGAGGCGCTGCTGCGTGGGAAGCGCGCCATGCGTCAGGCGATGATGTCAGGCGGCAGTGTCGCGATCGAGCCACAGCGCAGCGGATTGAGTCCTTTCAAGCTGAACGCTCGTTTCACTTCGGCCGATTTCTTTGCGATGTTCGATGTG…
>GCF_000266645|lcl|NZ_AKFE01000140.1_cds_WP_017155228.1_3546
AGGGCGGGGGGACGTCGGCTGGACTACAACAAGGTGGTTCCCAGCGACGTCCGCCTGCAGCTGTGGCTGGCCATGGGCTTTCTGCTGGTGTGCCTGCTCAACACGGTCGGCCTGTTGCTGGCGAAATTCCTACGCCGCAGCGGAGAGATTGGTGTGCGGCGCGCGCTTGGAGCCTCGCGCGGCACAATCTTTGCGCAGTGTCTGGTGGAGGCAGGGACCATCGGCCTGGCCGGCGGCATCGGCGGACTTGTGCTGGCATGGCTGGGGCTGTGGGCCGTGCGTCAGCAACCGGTGGATTACGCCGCGCTGGCGCACCTGGATCTCACGATGCTGCTGCTGACGTTCGCCATTGCGATCGCGGCGAGCCTGCTCGCCGGCATCCTGCCTTCCTGGCGCGCC…
>GCF_000266645|lcl|NZ_AKFE01000142.1_cds_WP_017157225.1_3695
ATGTTCGGCTACTACTTCAATCTTGCGGTGCGCAGCTTCCGTCGCAACAAGGTCCTCACCGCATTGATGGTGCTGGCCATTGCGCTGGGCATCGGCGCCAGCATGACCACGTTGACGGTGTTCCATGTGTTGTCGGGCGACCCGATTCCGCAGAAGAGCGATCGGTTGTTCTATGTGCAGGTCGATGCGCAACCGAAGTCCGGCTATCAACCGGGAGACGAGCCCGATTACCAGTCCACCCGCTTCGACGCCGAGGCGCTGCTGCGTGGGAAGCGCGCCATGCGTCAGGCGATGATGTCAGGCGGCAGTGTCGCGATCGAGCCACAGCGCAGCGGATTGAGTCCTTTCAAGCTGAACGCTCGTTTCACTTCGGCCGATTTCTTTGCGATGTTCGATGTG…
>GCF_000266665|lcl|NZ_AKFF01000027.1_cds_WP_017155228.1_839
AGGGCGGGGGGACGTCGGCTGGACTACAACAAGGTGGTTCCCAGCGACGTCCGCCTGCAGCTGTGGCTGGCCATGGGCTTTCTGCTGGTGTGCCTGCTCAACACGGTCGGCCTGTTGCTGGCGAAATTCCTACGCCGCAGCGGAGAGATTGGTGTGCGGCGCGCGCTTGGAGCCTCGCGCGGCACAATCTTTGCGCAGTGTCTGGTGGAGGCAGGGACCATCGGCCTGGCCGGCGGCATCGGCGGACTTGTGCTGGCATGGCTGGGGCTGTGGGCCGTGCGTCAGCAACCGGTGGATTACGCCGCGCTGGCGCACCTGGATCTCACGATGCTGCTGCTGACGTTCGCCATTGCGATCGCGGCGAGCCTGCTCGCCGGCATCCTGCCTTCCTGGCGCGCC…
>GCF_000266665|lcl|NZ_AKFF01000079.1_cds_WP_017157225.1_1449
ATGTTCGGCTACTACTTCAATCTTGCGGTGCGCAGCTTCCGTCGCAACAAGGTCCTCACCGCATTGATGGTGCTGGCCATTGCGCTGGGCATCGGCGCCAGCATGACCACGTTGACGGTGTTCCATGTGTTGTCGGGCGACCCGATTCCGCAGAAGAGCGATCGGTTGTTCTATGTGCAGGTCGATGCGCAACCGAAGTCCGGCTATCAACCGGGAGACGAGCCCGATTACCAGTCCACCCGCTTCGACGCCGAGGCGCTGCTGCGTGGGAAGCGCGCCATGCGTCAGGCGATGATGTCAGGCGGCAGTGTCGCGATCGAGCCACAGCGCAGCGGATTGAGTCCTTTCAAGCTGAACGCTCGTTTCACTTCGGCCGATTTCTTTGCGATGTTCGATGTG…
>GCF_000266685|lcl|NZ_AKFG01000089.1_cds_WP_017160677.1_1712
CTCAGGGCGGGGGGACGTCGGCTGGACTACAACAAGGTGGTTCCCAGCGACGTCCGCCTGCAGCTGTGGCTGGCCATGGGCTTTCTGCTGGTGTGCCTGCTCAACACGGTCGGCCTGTTGCTGGCGAAATTCCTACGCCGCAGCGGAGAGATTGGTGTGCGGCGCGCGCTTGGAGCCTCGCGCGGCACAATCTTTGCGCAGTGTCTGGTGGAGGCAGGGACCATCGGCCTGGCCGGCGGCATCGGCGGACTTGTGCTGGCATGGCTGGGGCTGTGGGCCGTGCGTCAGCAACCGGTGGATTACGCCGCGCTGGCGCACCTGGATCTCACGATGCTGCTGCTGACGTTCGCCATTGCGATCGCGGCGAGCCTGCTCGCCGGCATCCTGCCTTCCTGGCGC…
>GCF_000266685|lcl|NZ_AKFG01000097.1_cds_WP_017161848.1_2032
ATGTTCTGCTACTACTTCAATCTTGCGGTGCGCAGCTTCCGTCGCAACAAGGTCCTCACCGCATTGATGGTGCTGGCCATTGCGCTGGGCATCGGCGCCAGCATGACCACGTTGACGGTGTTCCATGTGTTGTCGGGCGACCCGATTCCGCAGAAGAGCGATCGGTTGTTCTATGTGCAGGTCGATGCGCAACCGAAGTCCGGCTATCAACCGGGAGACGAGCCCGATTACCAGTCCACCCGCTTCGACGCCGAGGCGCTGCTGCGTGGGAAGCGCGCCATGCGTCAGGCGATGATGTCAGGCGGCAGTGTCGCGATCGAGCCACAGCGCAGCGGATTGAGTCCTTTCAAGCTGAACGCTCGTTTCACTTCGGCCGATTTCTTTGCGATGTTCGATGTG…
>GCF_000266705|lcl|NZ_AKFH01000062.1_cds_WP_017157225.1_817
ATGTTCGGCTACTACTTCAATCTTGCGGTGCGCAGCTTCCGTCGCAACAAGGTCCTCACCGCATTGATGGTGCTGGCCATTGCGCTGGGCATCGGCGCCAGCATGACCACGTTGACGGTGTTCCATGTGTTGTCGGGCGACCCGATTCCGCAGAAGAGCGATCGGTTGTTCTATGTGCAGGTCGATGCGCAACCGAAGTCCGGCTATCAACCGGGAGACGAGCCCGATTACCAGTCCACCCGCTTCGACGCCGAGGCGCTGCTGCGTGGGAAGCGCGCCATGCGTCAGGCGATGATGTCAGGCGGCAGTGTCGCGATCGAGCCACAGCGCAGCGGATTGAGTCCTTTCAAGCTGAACGCTCGTTTCACTTCGGCCGATTTCTTTGCGATGTTCGATGTG…
>GCF_000266705|lcl|NZ_AKFH01000164.1_cds_WP_017155228.1_4295
AGGGCGGGGGGACGTCGGCTGGACTACAACAAGGTGGTTCCCAGCGACGTCCGCCTGCAGCTGTGGCTGGCCATGGGCTTTCTGCTGGTGTGCCTGCTCAACACGGTCGGCCTGTTGCTGGCGAAATTCCTACGCCGCAGCGGAGAGATTGGTGTGCGGCGCGCGCTTGGAGCCTCGCGCGGCACAATCTTTGCGCAGTGTCTGGTGGAGGCAGGGACCATCGGCCTGGCCGGCGGCATCGGCGGACTTGTGCTGGCATGGCTGGGGCTGTGGGCCGTGCGTCAGCAACCGGTGGATTACGCCGCGCTGGCGCACCTGGATCTCACGATGCTGCTGCTGACGTTCGCCATTGCGATCGCGGCGAGCCTGCTCGCCGGCATCCTGCCTTCCTGGCGCGCC…
>GCF_000266725|lcl|NZ_AKFI01000241.1_cds_WP_017157225.1_3950
ATGTTCGGCTACTACTTCAATCTTGCGGTGCGCAGCTTCCGTCGCAACAAGGTCCTCACCGCATTGATGGTGCTGGCCATTGCGCTGGGCATCGGCGCCAGCATGACCACGTTGACGGTGTTCCATGTGTTGTCGGGCGACCCGATTCCGCAGAAGAGCGATCGGTTGTTCTATGTGCAGGTCGATGCGCAACCGAAGTCCGGCTATCAACCGGGAGACGAGCCCGATTACCAGTCCACCCGCTTCGACGCCGAGGCGCTGCTGCGTGGGAAGCGCGCCATGCGTCAGGCGATGATGTCAGGCGGCAGTGTCGCGATCGAGCCACAGCGCAGCGGATTGAGTCCTTTCAAGCTGAACGCTCGTTTCACTTCGGCCGATTTCTTTGCGATGTTCGATGTG…
>GCF_000266725|lcl|NZ_AKFI01000247.1_cds_WP_017155228.1_4037
AGGGCGGGGGGACGTCGGCTGGACTACAACAAGGTGGTTCCCAGCGACGTCCGCCTGCAGCTGTGGCTGGCCATGGGCTTTCTGCTGGTGTGCCTGCTCAACACGGTCGGCCTGTTGCTGGCGAAATTCCTACGCCGCAGCGGAGAGATTGGTGTGCGGCGCGCGCTTGGAGCCTCGCGCGGCACAATCTTTGCGCAGTGTCTGGTGGAGGCAGGGACCATCGGCCTGGCCGGCGGCATCGGCGGACTTGTGCTGGCATGGCTGGGGCTGTGGGCCGTGCGTCAGCAACCGGTGGATTACGCCGCGCTGGCGCACCTGGATCTCACGATGCTGCTGCTGACGTTCGCCATTGCGATCGCGGCGAGCCTGCTCGCCGGCATCCTGCCTTCCTGGCGCGCC…
>GCF_000266745|lcl|NZ_AKDK01000049.1_cds_WP_017162662.1_959
ATGTTCTGCTACTACTTCAATCTTGCGGTGCGCAGCTTCCGTCGCAACAAGGTCCTCACCGCATTGATGGTGCTGGCCATTGCGCTGGGCATCGGCGCCAGCATGACCACGTTGACGGTGTTCCATGTGTTGTCGGGCGACCCGATTCCGCAGAAGAGCGATCGGTTGTTCTATGTGCAGGTCGATGCGCAACCGAAGTCCGGCTATCAACCGGGAGACGAGCCCGATTACCAGTCCACCCGCTTCGACGCCGAGGCGCTGCTGCGTGGGAAGCGCGCCATGCGTCAGGCGATGATGTCAGGCGGCAGTGTCGCGATCGAGCCACAGCGCAGCGGATTGAGTCCTTTCAAGCTGAACGCTCGTTTCACTTCGGCCGATTTCTTTGCGATGTTCGATGTG…
>GCF_000266745|lcl|NZ_AKDK01000073.1_cds_WP_017160677.1_2643
CTCAGGGCGGGGGGACGTCGGCTGGACTACAACAAGGTGGTTCCCAGCGACGTCCGCCTGCAGCTGTGGCTGGCCATGGGCTTTCTGCTGGTGTGCCTGCTCAACACGGTCGGCCTGTTGCTGGCGAAATTCCTACGCCGCAGCGGAGAGATTGGTGTGCGGCGCGCGCTTGGAGCCTCGCGCGGCACAATCTTTGCGCAGTGTCTGGTGGAGGCAGGGACCATCGGCCTGGCCGGCGGCATCGGCGGACTTGTGCTGGCATGGCTGGGGCTGTGGGCCGTGCGTCAGCAACCGGTGGATTACGCCGCGCTGGCGCACCTGGATCTCACGATGCTGCTGCTGACGTTCGCCATTGCGATCGCGGCGAGCCTGCTCGCCGGCATCCTGCCTTCCTGGCGC…
>GCF_000266765|lcl|NZ_AKDL01000067.1_cds_WP_017160665.1_1512
ATGTTCTGCTACTACTTCAATCTTGCGGTGCGCAGCTTCCGTCGCAACAAGGTCCTCACCGCATTGATGGTGCTGGCCATTGCGCTGGGCATCGGCGCCAGCATGACCACGTTGACGGTGTTCCATGTGTTGTCGGGCGACCCGATTCCGCAGAAGAGCGATCGGTTGTTCTATGTGCAGGTCGATGCGCAACCGAAGTCCGGCTATCAACCGGGAGACGAGCCCGATTACCAGTCCACCCGCTTCGACGCCGAGGCGCTGCTGCGTGGGAAGCGCGCCATGCGTCAGGCGATGATGTCAGGCGGCAGTGTCGCGATCGAGCCACAGCGCAGCGGATTGAGTCCTTTCAAGCTGAACGCTCGTTTCACTTCGGCCGATTTCTTTGCGATGTTCGATGTG…
>GCF_000266765|lcl|NZ_AKDL01000108.1_cds_A1CY_RS0119945_3829
CTGGACTACAACAAGGTGGTTCCCAGCGACGTCCGCCTGCAGCTGTGGCTGGCCATGGGCTTTCTGCTGGTGTGCCTGCTCAACACGGTCGGCCTGTTGCTGGCGAAATTCCTACGCCGCAGCGGAGAGATTGGTGTGCGGCGCGCGCTTGGAGCCTCGCGCGGCACAATCTTTGCGCAGTGTCTGGTGGAGGCAGGGACCATCGGCCTGGCCGGCGGCATCGGCGGACTTGTGCTGGCATGGCTGGGGCTGTGGGCCGTGCGTCAGCAACCGGTGGATTACGCCGCGCTGGCGCACCTGGATCTCACGATGCTGCTGCTGACGTTCGCCATTGCGATCGCGGCGAGCCTGCTCGCCGGCATCCTGCCTTCCTGGCGCGCCATCCAGGTCGCACCGGCG…
>GCF_000266785|lcl|NZ_AKEC01000051.1_cds_WP_017161848.1_267
ATGTTCTGCTACTACTTCAATCTTGCGGTGCGCAGCTTCCGTCGCAACAAGGTCCTCACCGCATTGATGGTGCTGGCCATTGCGCTGGGCATCGGCGCCAGCATGACCACGTTGACGGTGTTCCATGTGTTGTCGGGCGACCCGATTCCGCAGAAGAGCGATCGGTTGTTCTATGTGCAGGTCGATGCGCAACCGAAGTCCGGCTATCAACCGGGAGACGAGCCCGATTACCAGTCCACCCGCTTCGACGCCGAGGCGCTGCTGCGTGGGAAGCGCGCCATGCGTCAGGCGATGATGTCAGGCGGCAGTGTCGCGATCGAGCCACAGCGCAGCGGATTGAGTCCTTTCAAGCTGAACGCTCGTTTCACTTCGGCCGATTTCTTTGCGATGTTCGATGTG…
>GCF_000266785|lcl|NZ_AKEC01000462.1_cds_A1EW_RS0116765_3186
CTGGACTACAACAAGGTGGTTCCCAGCGACGTCCGCCTGCAGCTGTGGCTGGCCATGGGCTTTCTGCTGGTGTGCCTGCTCAACACGGTCGGCCTGTTGCTGGCGAAATTCCTACGCCGCAGCGGAGAGATTGGTGTGCGGCGCGCGCTTGGAGCCTCGCGCGGCACAATCTTTGCGCAGTGTCTGGTGGAGGCAGGGACCATCGGCCTGGCCGGCGGCATCGGCGGACTTGTGCTGGCATGGCTGGGGCTGTGGGCCGTGCGTCAGCAACCGGTGGATTACGCCGCGCTGGCGCACCTGGATCTCACGATGCTGCTGCTGACGTTCGCCATTGCGATCGCGGCGAGCCTGCTCGCCGGCATCCTGCCTTCCTGGCGCGCCATCCAGGTCGCACCGGCG…
>GCF_000266805|lcl|NZ_AKEO01000072.1_cds_A1C3_RS00550_1639
ATGTTCGGCTACTACTTCAATCTTGCGGTGCGCAGCTTCCGTCGCAACAAGGTCCTCACCGCATTGATGGTGCTGGCCATTGCGCTGGGCATCGGCGCCAGCATGACCACGTTGACGGTGTTCCATGTGTTGTCGGGCGACCCGATTCCGCAGAAGAGCGATCGGTTGTTCTATGTGCAGGTCGATGCGCAACCGAAGTCCGGCTATCAACCGGGAGACGAGCCCGATTACCAGTCCACCCGCTTCGACGCCGAGGCGCTGCTGCGTGGGAAGCGCGCCATGCGTCAGGCGATGATGTCAGGCGGCAGTGTCGCGATCGAGCCACAGCGCAGCGGATTGAGTCCTTTCAAGCTGAACGCTCGTTTCACTTCGGCCGATTTCTTTGCGATGTTCGATGTG…
>GCF_000266805|lcl|NZ_AKEO01000085.1_cds_WP_017172138.1_2374
GCGGGGGGACGTCGGCTGGACTACAACAAGGTGGTTCCCAGCGACATCCGCCTGCAGCTGTGGCTGGCCATGGGCTTTCTGCTGGTGTGCCTGCTCAACACGGTCGGCCTGTTGCTGGCGAAATTCCTACGCCGCAGCGGAGAGATTGGTGTGCGGCGCGCGCTTGGAGCCTCGCGCGGCACAATCTTTGCGCAGTGTCTGGTGGAGGCAGGGACCATCGGCCTGGCCGGCGGCATCGGCGGACTTGTGCTGGCATGGCTGGGGCTGTGGGCCGTGCGTCAGCAACCGGTGGATTACGCCGCGCTGGCGCACCTGGATCTCACGATGCTGCTGCTGACGTTCGCCATTGCGATCGCGGCGAGCCTGCTCGCCGGCATCCTGCCTTCCTGGCGCGCCATC…
>GCF_000266825|lcl|NZ_AKEN01000087.1_cds_WP_017160677.1_2055
CTCAGGGCGGGGGGACGTCGGCTGGACTACAACAAGGTGGTTCCCAGCGACGTCCGCCTGCAGCTGTGGCTGGCCATGGGCTTTCTGCTGGTGTGCCTGCTCAACACGGTCGGCCTGTTGCTGGCGAAATTCCTACGCCGCAGCGGAGAGATTGGTGTGCGGCGCGCGCTTGGAGCCTCGCGCGGCACAATCTTTGCGCAGTGTCTGGTGGAGGCAGGGACCATCGGCCTGGCCGGCGGCATCGGCGGACTTGTGCTGGCATGGCTGGGGCTGTGGGCCGTGCGTCAGCAACCGGTGGATTACGCCGCGCTGGCGCACCTGGATCTCACGATGCTGCTGCTGACGTTCGCCATTGCGATCGCGGCGAGCCTGCTCGCCGGCATCCTGCCTTCCTGGCGC…
>GCF_000266825|lcl|NZ_AKEN01000097.1_cds_WP_017157225.1_2625
ATGTTCGGCTACTACTTCAATCTTGCGGTGCGCAGCTTCCGTCGCAACAAGGTCCTCACCGCATTGATGGTGCTGGCCATTGCGCTGGGCATCGGCGCCAGCATGACCACGTTGACGGTGTTCCATGTGTTGTCGGGCGACCCGATTCCGCAGAAGAGCGATCGGTTGTTCTATGTGCAGGTCGATGCGCAACCGAAGTCCGGCTATCAACCGGGAGACGAGCCCGATTACCAGTCCACCCGCTTCGACGCCGAGGCGCTGCTGCGTGGGAAGCGCGCCATGCGTCAGGCGATGATGTCAGGCGGCAGTGTCGCGATCGAGCCACAGCGCAGCGGATTGAGTCCTTTCAAGCTGAACGCTCGTTTCACTTCGGCCGATTTCTTTGCGATGTTCGATGTG…
>GCF_000266845|lcl|NZ_AKEP01000054.1_cds_A1C5_RS0103495_672
CTGGACTACAACAAGGTGGTTCCCAGCGACATCCGCCTGCAGCTGTGGCTGGCCATGGGCTTTCTGCTGGTGTGCCTGCTCAACACGGTCGGCCTGTTGCTGGCGAAATTCCTACGCCGCAGCGGAGAGATTGGTGTGCGGCGCGCGCTTGGAGCCTCGCGCGGCACAATCTTTGCGCAGTGTCTGGTGGAGGCAGGGACCATCGGCCTGGCCGGCGGCATCGGCGGACTTGTGCTGGCATGGCTGGGGCTGTGGGCCGTGCGTCAGCAACCGGTGGATTACGCCGCGCTGGCGCACCTGGATCTCACGATGCTGCTGCTGACGTTCGCCATTGCGATCGCGGCGAGCCTGCTCGCCGGCATCCTGCCTTCCTGGCGCGCCATCCAGGTCGCACCGGCG…
>GCF_000266845|lcl|NZ_AKEP01000094.1_cds_A1C5_RS00785_2756
ATGTTCGGCTACTACTTCAATCTTGCGGTGCGCAGCTTCCGTCGCAACAAGGTCCTCACCGCATTGATGGTGCTGGCCATTGCGCTGGGCATCGGCGCCAGCATGACCACGTTGACGGTGTTCCATGTGTTGTCGGGCGACCCGATTCCGCAGAAGAGCGATCGGTTGTTCTATGTGCAGGTCGATGCGCAACCGAAGTCCGGCTATCAACCGGGAGACGAGCCCGATTACCAGTCCACCCGCTTCGACGCCGAGGCGCTGCTGCGTGGGAAGCGCGCCATGCGTCAGGCGATGATGTCAGGCGGCAGTGTCGCGATCGAGCCACAGCGCAGCGGATTGAGTCCTTTCAAGCTGAACGCTCGTTTCACTTCGGCCGATTTCTTTGCGATGTTCGATGTG…
>GCF_000277875|lcl|NZ_KB372815.1_cds_WP_010377708.1_1046
ATGTTCGGCTACTACTTCAATCTTGCGCTGCGCAGCTTCCGCCGCAATAGGGTGCTTACCGCATTGATGGTGCTGGCCATCGCACTCGGCATCGGCGCCAGCATGACCACGCTGACGGTGTTCTATGTGTTGTCTGGCGATCCGATTCCGCAGAAGAGCGACCGGTTGTTCAACGTGCTGGTCGACCCACAACCGAAGGCAGGTTTTCAGCCAGGCGAAGAGCCGGACGATCAAGTCACCCGCTTCGATGCCGAAGCGCTACTACGTGAAAAGCGCGCCAAACGCCAGGCACTGATGACCGGCGGGCAAGTGGCCATCGAGCCAGACAAGAACGGCATCGCCGCGTTCAAGTCGGTGGTTCGCTTTACTTCGGCCGATTTCTTTCCGATGTTCGAAGCA…
>GCF_000277895|lcl|NZ_CP034655.1_cds_WP_010377708.1_3721
ATGTTCGGCTACTACTTCAATCTTGCGCTGCGCAGCTTCCGCCGCAATAGGGTGCTTACCGCATTGATGGTGCTGGCCATCGCACTCGGCATCGGCGCCAGCATGACCACGCTGACGGTGTTCTATGTGTTGTCTGGCGATCCGATTCCGCAGAAGAGCGACCGGTTGTTCAACGTGCTGGTCGACCCACAACCGAAGGCAGGTTTTCAGCCAGGCGAAGAGCCGGACGATCAAGTCACCCGCTTCGATGCCGAAGCGCTACTACGTGAAAAGCGCGCCAAACGCCAGGCACTGATGACCGGCGGGCAAGTGGCCATCGAGCCAGACAAGAACGGCATCGCCGCGTTCAAGTCGGTGGTTCGCTTTACTTCGGCCGATTTCTTTCCGATGTTCGAAGCA…
>GCF_000277915|lcl|NZ_KB372906.1_cds_WP_010377708.1_1453
ATGTTCGGCTACTACTTCAATCTTGCGCTGCGCAGCTTCCGCCGCAATAGGGTGCTTACCGCATTGATGGTGCTGGCCATCGCACTCGGCATCGGCGCCAGCATGACCACGCTGACGGTGTTCTATGTGTTGTCTGGCGATCCGATTCCGCAGAAGAGCGACCGGTTGTTCAACGTGCTGGTCGACCCACAACCGAAGGCAGGTTTTCAGCCAGGCGAAGAGCCGGACGATCAAGTCACCCGCTTCGATGCCGAAGCGCTACTACGTGAAAAGCGCGCCAAACGCCAGGCACTGATGACCGGCGGGCAAGTGGCCATCGAGCCAGACAAGAACGGCATCGCCGCGTTCAAGTCGGTGGTTCGCTTTACTTCGGCCGATTTCTTTCCGATGTTCGAAGCA…
>GCF_000277955|lcl|NZ_KB373020.1_cds_WP_010377708.1_2220
ATGTTCGGCTACTACTTCAATCTTGCGCTGCGCAGCTTCCGCCGCAATAGGGTGCTTACCGCATTGATGGTGCTGGCCATCGCACTCGGCATCGGCGCCAGCATGACCACGCTGACGGTGTTCTATGTGTTGTCTGGCGATCCGATTCCGCAGAAGAGCGACCGGTTGTTCAACGTGCTGGTCGACCCACAACCGAAGGCAGGTTTTCAGCCAGGCGAAGAGCCGGACGATCAAGTCACCCGCTTCGATGCCGAAGCGCTACTACGTGAAAAGCGCGCCAAACGCCAGGCACTGATGACCGGCGGGCAAGTGGCCATCGAGCCAGACAAGAACGGCATCGCCGCGTTCAAGTCGGTGGTTCGCTTTACTTCGGCCGATTTCTTTCCGATGTTCGAAGCA…
>GCF_000277975|lcl|NZ_KB373079.1_cds_WP_010377708.1_2073
ATGTTCGGCTACTACTTCAATCTTGCGCTGCGCAGCTTCCGCCGCAATAGGGTGCTTACCGCATTGATGGTGCTGGCCATCGCACTCGGCATCGGCGCCAGCATGACCACGCTGACGGTGTTCTATGTGTTGTCTGGCGATCCGATTCCGCAGAAGAGCGACCGGTTGTTCAACGTGCTGGTCGACCCACAACCGAAGGCAGGTTTTCAGCCAGGCGAAGAGCCGGACGATCAAGTCACCCGCTTCGATGCCGAAGCGCTACTACGTGAAAAGCGCGCCAAACGCCAGGCACTGATGACCGGCGGGCAAGTGGCCATCGAGCCAGACAAGAACGGCATCGCCGCGTTCAAGTCGGTGGTTCGCTTTACTTCGGCCGATTTCTTTCCGATGTTCGAAGCA…
>GCF_000277995|lcl|NZ_KB373167.1_cds_WP_010371969.1_3980
ATGTTCGGCTACTACTTCAATCTTGCGCTGCGCAGCTTCCGCCGCAATAGGGTGCTTACCGCATTGATGGTGCTGGCCATCGCACTCGGCATCGGCGCCAGCATGACCACGCTGACGGTGTTCTATGTGTTGTCTGGCGATCCGATTCCGCAGAAGAGCGACCGGTTGTTCAACGTGCTGGTCGACCCACAACCGAAGGCAGGTTTTCAGCCAGGCGAAGAGCCGGACGATCAAGTCACCCGCTTCGATGCCGAAGCGCTACTACGTGAAAAGCGCGCCAAACGCCAGGCACTGATGACCGGCGGGCAAGTGGCCATCGAGCCAGACAAGAACGGCATCGCCGCGTTCAAGTCGGAGGTTCGCTTTACTTCGGCCGATTTCTTTCCGATGTTCGAAGCA…
>GCF_000278015|lcl|NZ_KB373206.1_cds_WP_010371969.1_1472
ATGTTCGGCTACTACTTCAATCTTGCGCTGCGCAGCTTCCGCCGCAATAGGGTGCTTACCGCATTGATGGTGCTGGCCATCGCACTCGGCATCGGCGCCAGCATGACCACGCTGACGGTGTTCTATGTGTTGTCTGGCGATCCGATTCCGCAGAAGAGCGACCGGTTGTTCAACGTGCTGGTCGACCCACAACCGAAGGCAGGTTTTCAGCCAGGCGAAGAGCCGGACGATCAAGTCACCCGCTTCGATGCCGAAGCGCTACTACGTGAAAAGCGCGCCAAACGCCAGGCACTGATGACCGGCGGGCAAGTGGCCATCGAGCCAGACAAGAACGGCATCGCCGCGTTCAAGTCGGAGGTTCGCTTTACTTCGGCCGATTTCTTTCCGATGTTCGAAGCA…
>GCF_000278035|lcl|NZ_AKBM01000058.1_cds_WP_017117830.1_1810
ATGTTCGGCTACTACTTCAATCTTGCGCTGCGCAGCTTCCGCCGCAATAGGGTGCTTACCGCATTGATGGTGCTGGCCATCGCACTCGGCATCGGCGCCAGCATGACCACGCTGACGGTGTTCTATGTGTTGTCTGGCGATCCGATTCCGCAGAAGAGCGACCGGTTGTTCAACGTGCTGGTCGACCCACAACCGAAGGCAGGTTTTCAGCCAGGCGAAGAGCCGGACGATCAAGTCACCCGCTTCGATGCCGAAGCGCTACTACGTGAAAAGCGCGCCAAACGCCAGGCACTGATGACCGGCGGGCAAGTGGCCATCGAGCCAGACAAGAACGGCATCGCCGCGTTCAAGTCGGAGGTTCGCTTTACTTCGGCCGATTTCTTTCCGATGTTCGAAGCA…
>GCF_000278075|lcl|NZ_AKBO01000658.1_cds_WP_010371969.1_3642
ATGTTCGGCTACTACTTCAATCTTGCGCTGCGCAGCTTCCGCCGCAATAGGGTGCTTACCGCATTGATGGTGCTGGCCATCGCACTCGGCATCGGCGCCAGCATGACCACGCTGACGGTGTTCTATGTGTTGTCTGGCGATCCGATTCCGCAGAAGAGCGACCGGTTGTTCAACGTGCTGGTCGACCCACAACCGAAGGCAGGTTTTCAGCCAGGCGAAGAGCCGGACGATCAAGTCACCCGCTTCGATGCCGAAGCGCTACTACGTGAAAAGCGCGCCAAACGCCAGGCACTGATGACCGGCGGGCAAGTGGCCATCGAGCCAGACAAGAACGGCATCGCCGCGTTCAAGTCGGAGGTTCGCTTTACTTCGGCCGATTTCTTTCCGATGTTCGAAGCA…
>GCF_000283075|lcl|NZ_ALIP01000080.1_cds_WP_019397985.1_1021
ATGTTCGCCTACTACTTCAACCTGGCCCTGCGCAGCTTCCGCCGCGACCGGGCGCTGACCGCGCTGATGGTGCTGGCGGTCGCCCTGGGCATCGGCGCGTGCATGACCACCCTGACCGTGTTCCGGGTGCTGTCCGGCGACCCGATCCCGTCCAAGAGCGACCGGCTGTTCTACGTGCAGCTGGACGCGGCCAGCCGCGACGGCTACACCCCCGGCGAGGAGCCCAACGACCAGCTGACCCGCTACGACGCCGAAGCCCTGCTGCGGGAGAAGCGCGCGCCGCGCCAGGCGCTGACCACCGGCGGCTTCGTCAAGATCACGCCCGAGCGCAGCGGCCAGGCGCCGTTCACCAGCGCCGCGCGCTTCGCCAGCGCCGACTTCTTCCCGATGTTCGAGGTG…
>GCF_000284595|lcl|NC_017671.1_cds_WP_014648485.1_3753
ATGTTCGCCTACTACACCCGATTGGCGGTACGCAGCTTCCGCCGCAACAAAATCCTGACCGCACTGATGGTGGTCGCCATCGCGCTCGGCATCGGTGCCTCGATGACCACGCTGACGGTGTTCCACGTGCTGTCCGGCGACCCGATTCCCGGCAAGAGCGACCAGCTGTTCTACGTGCAGGTCGATCCGCGCCCGCGCGGCGGCTATACCCCGGGTGAGGAGCCTGAGGAACAGATGACACGGCGCGACGCCGAGACCCTGCTGCGCGAGAAGCGCGGCATCCGCCAGGCGATGATGAGCGCGGGCGGCGGCACGGTGGAACCGGAGCTCAGCACGCTCAAGCCGTTCTCGGTGGATACGCGCTGGACGTCGGCCGATTTCTTCCCGATGTTCGACGTG…
>GCF_000284595|lcl|NC_017671.1_cds_WP_014648530.1_3803
ATGCGCAGGCTGGTCTACTGCGCGCAGGTGGCGCTGCACAATACACTGCGGAGCAAGGCCATCACCGCCCTGATGGTGCTGGCCATCGCGGTGGGAATTGGAGCCAGCATGACCACCTTGACCGTGGTCTACCTGCTGTCCGGCGATCCCTTGCCCGGGCGCAGCGGTGACCTCTACTACCCCCAGCTGGATGCCAATCCGAACTCGAAGGGCCGCGAGCCGTACGACGTGCTGGACTATCGCTCGGCCTTCGACCTGTGGTCGTCCGGGCGCGCGGACCAGCAGACACTGGTGGTTACCAATCCGGTCAAGCTGCGGCCCGATCAGGGCAGCGCGCCACCGGTCATCCGCTCATCGATCTCCACCACCACCGACTTCGCGACGATGTTCGCGGTGCCG…
>GCF_000285775|lcl|NZ_CAGJ01000011.1_cds_WP_005926612.1_3218
ATGTTCGGCTACTACTTTCATCTTGCCGTGCGCAGCTTCCGCCGCAACAAGGTGCTCACCGCATTGATGGTGCTGGCCATTGCGCTGGGCATCGGCGCCAGCATGACCACCTTGACGGTGTTCTATGTGTTGTCGGGCGACCCGATCCCGCAGAAGAGCGACCGGTTGTTCTATGTGCAGGTGGATGCGGAACCGAAGTCCGGCTATCAGCCGGGAGACGAGCCCGATTACCAGTCCACCCGCTTCGACGCCGAGGCGCTGCTGCGTGAGAAGCGTGCCATGCGTCAGGCGATGATGTCAGGCGGACGTGTCGCGATCGAGCCACAGCGCAGCGGATTGAGTCCTTTCAAGCTGAACGCTCGTTTCACTTCGGCCGATTTCTTTGCGATGTTCGACGTG…
>GCF_000287935|lcl|NZ_JH791780.1_cds_WP_005411119.1_3808
ATGTTCGCCTACTACGCCCGATTGGCGGCGCGCAGTTTCCGCCGCAACAAGGTCCTGACCGCGCTGATGGTGATCGCCATCGCGCTCGGCATCGGCGCCTCGATGACCACGTTGACCGTATTCCACGTGCTGTCCGGCGACCCGATTCCGGGCAAGAGTGACCGCCTGTTCTACGTGCAGCTCGATGCCGCGACCGGCGCCTATGTCGCCGGCGAGGAACCGGAAACCCAGCTGACCCGCTTCGACGGTGAAGCGCTGCTGCGCGAGGCCAAGGGCGAGCGCCAGGCGCTGATGAGCGGCGGCGGCGGCACCATCGAACCGGACAACAGCACGCTCAAGCCCTTCAGCATCGACACCCGCTGGACCTCGGCCGATTTCTTCCCGATGTTCGAGGTGCCC…
>GCF_000295735|lcl|NZ_ALYK02000028.1_cds_WP_017354870.1_2907
ATGCTCGCCTACTACTTCCGACTGGCACTGCGCAGCTTCCGGCGCAACCGCGTGCTGACCGCGCTCATGGTGCTCGCCATCGCGCTCGGCATCGGCGCCTCGATGACCACGTTGACGGTGTTCCATGTCCTGTCCGGCGACCCGATTCCGCACAAGAGCGACCGCCTGTTCTCGGTGCAGGTCGATCCGCGGACGATGCTGGGCTACCAGCCCGGCGAAGAGCCCGAAGACCAGATGACGCGCTTCGATGCCGAAGCACTGCTGCGCGAACGCCAGGCCAAGCACCAGGCGGTGATGACCGGCGGCGGGGTCACGATCGAACCGGACAAGGCCGCGCTGCGTCCTTTCGATACCGATGCGCGCTACACCTCCAACGACTTCTTTGCGATGTTTGACACG…
>GCF_000306055|lcl|NZ_AJTL01000004.1_cds_WP_016901000.1_319
ATGTTCGGCTACTACTTCAATCTTGCCTTACGCAGCTTCCGCCGCAACAAGGTGCTCACCGCGCTGATGGTGCTGGCCATCGCACTCGGCATCGGCGCCAGCATGACCACCCTGACGGTGTTCTATGTGCTGTCCGGCGATCCGATCCCGCAGAAGAGCGACCGGCTGTTTAGCGTCCTGGTGGATCCATACCCCAAGGCCGGATACCAGCCGGGAGAAGAGCCTGGCGACCAGGTCACTCGCTTCGATGCCGAAGCGCTGCTGCGTGAAAAGCACGCAAAACGCCAGGCGCTGATGACCGGCGGAAGAGTGGCGATCGAGCCAGACAAGAGCGGCATGACCGCCTTCAAATCAGAAGTTCGCTTTACCTCGGCCGATTTCTTCCCGATGTTCGAAACG…
>GCF_000308335|lcl|NZ_CAJH01000020.1_cds_WP_019183644.1_2724
ATGATCGCTTACTACTTCCGACTGGCCCTGCGCAGCTTCCGGCGCAACAAGGTGCTGACCGCGCTGATGGTGATCGCCATCGCGCTGGGCATCGGCGCCTCGATGACCACGCTGACCGTATTCCATGTGCTGTCCGGTGATCCGATCCCGCAGAAGAGCGACCGGCTGTTCAGCGTGCTGGTTGATCCACAGTCAGCGTTGGGCTATCAGCCTGGCGAAGAACCGGCCGACCAGTTGACCCGCTTCGATGCTGAGAAACTGCTGCGCGAGAAGCATGCCAAGCGGCAGGCGATGATGACCGGTGGCGGTGTGACCCTCGAGCCCGAGGGCAGCACGCTGCGCCCGTTCAACACCGATGCGCGGTATACCTCGAGCGATTTCTTCCCGATGTTCGACACG…
>GCF_000308335|lcl|NZ_CAJH01000042.1_cds_WP_026070108.1_1050
ATGATTTTCTACTACGTCAAGGTCGCTCTGCGCAACGCAGCGAGAAGCAAGGTCGTCACCGGATTGATGGTTCTGGCGATCGCCGTCGGTATTGGTGCCTGCATGGCTACGCTGACCGTCATGCGCCTGCTGTCGGGCGATCCACTTCCGGGAAAGAGTGCCCGCATCTTCTACCCTCAGGTCGATGTGAACCCTGCTTCCAGAGGACGCGAGCCGTACGACGTACTGGATTACCGGACTGCCCACGATCTGTGGTCGTCCAGCCAGGCCGACAGGCAGACGATGGTCGTGTCGAGCCCGGTGAAAGTACGATCAGATCTGACCGGTACCGTTCCATTGATGGTGTCTTCGACCTCGACCACAGCGGACTTTTTCCCGATGTTCGAGGTGCCGATTCAG…
>GCF_000309905|lcl|NZ_AHIB01000023.1_cds_WP_005914719.1_2577
ATGTTCGGCTACTACTTTCATCTTGCCGTGCGCAGCTTCCGCCGCAACAAGGTGCTCACCGCATTGATGGTGCTGGCCATTGCGCTGGGCATCGGCGCCAGCATGACCACCTTGACGGTGTTCTATGTGTTGTCGGGCGACCCGATCCCGCAGAAGAGCGACCGGTTGTTCTATGTGCAGGTGGATGCGGAACCGAAGTCCGGCTATCAGCCGGGAGACGAGCCCGATTACCAGTCCACCCGCTTCGACGCCGAGGCGCTGCTGCGTGAGAAGCGTGCCATGCGTCAGGCGATGATGTCAGGCGGAAGTGTCGCGATCGAGCCACAGCGCAGCGGGTTAAGTCCTTTCAAGCTGAACGCTCGTTTCACTTCGGCCGATTTCTTTGCGATGTTCGACGTG…
>GCF_000309925|lcl|NZ_AHIC01000006.1_cds_WP_005920868.1_1571
ATGTTCGGCTACTACTTTCATCTTGCCGTGCGCAGCTTCCGCCGCAACAAGGTGCTCACCGCATTGATGGTGCTGGCCATTGCGCTGGGCATCGGCGCCAGCATGACCACCTTGACGGTGTTCTATGTGTTGTCGGGCGACCCGATCCCGCAGAAGAGCGACCGGTTGTTCTATGTGCAGGTGGATGCGGAACCGAAGTCCGGCTATCAGCCGGGAGACGAGCCCGATTACCAGTCCACCCGCTTCGACGCCGAGGCGCTGCTGCGTGAGAAGCGTGCCATGCGTCAGGCGATGATGTCAGGCGGAAGTGTCGCGATCGAGCCACAGCGCAGCGGGTTAAGTCCTTTCAAGCTGAACGCTCGTTTCACTTCGGCCGATTTCTTTGCGATGTTCGACGTG…
>GCF_000313775|lcl|NZ_ANGG01000716.1_cds_WP_009609679.1_3511
ATGCCGTTGCCGTACGCCGTGGAACTTGGATTGAAGGGGGCGCGCAGGCACCCGCGTACGGTGCTGCTCGCCGTGTTCACCCTCGCCCTGGGCCTGGCCTCTGTGATGACGCTGCTGACGCTGCTGACGCTGCTCTCGGCCGATCCGCTGCCGGGCCTGAGCCAGCAGCTGTACACGGGCTGGGTGGAGTCGCGGCAGGCGCAAAAGAGCAACGACGACATGGAGCCCAACCCCCTGCCGCCGTCGCACTGGAAGCTGGGCGATGCCAAGGCGTTCATCGCGGCGCATCCGGATATCGCGCAGACCGCGCTGGCGGCGAGCTATCTGACCGTCGGCGACGAGGACGGCAAGCGGCGGCAGGGCATCTACGGGGTGATGGCGCTCGGCCCGATGCCAGCG…
>GCF_000313775|lcl|NZ_ANGG01000716.1_cds_WP_009609681.1_3513
ATGTTCGCCTATTACTTCCGCCTCGCCTTGCGCAGCTTCCGCCGCAACAAGGTGCTCACCGCGCTGATGGTGCTGGCCATCGCGCTGGGCATCGGCGCCAGCATGACCACGCTGACCGTGTTCTACGTGCTCTCCGGCGACCCGATTCCGCAGAAGAGCGACCGGCTGTTCTACGTGCAGGTCGATGCGCAGCCGAAGGCCGGCTTCCAGCCCGGCGAGGAGCCGGACTTCCAGAACACGCGCTACGACGCGGAGACGCTGCTGCGCGAGAAACGCGCCAAGCGGCAGGCGATCATGACCGGTGGGTCGGCGGCGATCGAACCGCTCAAGAGCGGGCTGAAACCGTTCAAGTCGGAAGTGCGCTTCACATCGGCGGACTTCTTCCCGATGTTCGACACG…
>GCF_000313775|lcl|NZ_ANGG01000716.1_cds_WP_009609684.1_3515
ATGCTGCACTACTCCCTGATGATGGCCTGGCGCAGTCTGCTGCGCACGCCGGTCGCCACCGCGTTGATGGTGCTGGCGATCGGCCTGGGCATCGGCGCGAGCATGACCATGCTGACGGTGCTGCACGTGATGTCGCGCGATCCGCTGCCTGGCAAGAGCCGTGCGCTCTACGCCCCGCATCTGGATCCGTTACCGGCGAACTATCCAGACGATCAGGAATGGGCAGATCCAGCGGACAACCTCACCTGGCCCGACGCCATGGCCTTGCTGCGCGCAAAGCGCGCGACCCACCAGGCGGCGATGGCCGGCGCACAGACGTTGCTGTGGCCGCCACGCGCGGCCAGCGTGCCGCTGGACATGAGCGGCCGCTACGCCACCGCCGAAGTCTTCGCCTTGTTC…
>GCF_000321125|lcl|NZ_HF570389.1_cds_WP_011035812.1_3483
ATGTTCGGCTATTACTTCAATCTCGCGGTGCGCAGCTTCCGCCGCAACAAGGTGCTCACCGCACTGATGGTGCTCGCCATCGCGCTGGGCATCGGCGCCAGCATGACCACGTTGACGGTGTTCTACATTCTGTCTGGCGATCCGATCCCCGGAAAAAGTGGCGTGCTGTTCCATCCCCAACTGGATGCGCGCTCATTGGGCTATCAAGACGACGACGCACTGAATCAATTGACGCGTTTCGATGCCGAAGCACTACTCCGCGAGAAACGCGGAGACCGGCAGGCGCTGATGAGCGCCGGCACCGTTCCCTTGGAGCCGGAGAACAAATCGTTGCGTCCAATGATGCTGGACACACGGTACACATCCGTTGATTTCTTTTCGATGTTCAACGTGCCGTTT…
>GCF_000334075|lcl|NZ_KB316637.1_cds_WP_003466244.1_482
ATGTTCGGCTATTACTTCCGCCTCGCCTTGCGCAGCTTCCGCCGCAACAAGGTGCTCACCGCGCTGATGGTGCTGGCCATCGCGCTGGGCATCGGCGCCAGCATGACCACGCTGACCGTGTTCTACGTGTTGTCCGGCGACCCTATCCCGCACAAGAGCGACCGGCTGTTCTACGTGCAGGTGGACGCGCAGCCGAAGGCCGGCTTCCAGCCCGGCGAGGAGCCGGACTTCCAGAACACGCGCTTCGACGCGGAGACGCTGCTGCGCGAGAAGCGGGCCAAGCGGCAGGCGATGATGAGCGGCGGATCGGCGGCGATCGAACCACTCAAGAGCGGGCTGAAACCGTTCAAGTCGGAAGTGCGCTTCACCTCGGCCGACTTCTTCCCGATGTTCGACACG…
>GCF_000334075|lcl|NZ_KB316637.1_cds_WP_003466248.1_484
ATGCTGCACTACTCCCTGATGATGGCCTGGCGCAGTCTGCTGCGCACGCCGATCGCCACCGCGCTGATGGTGCTGGCGATCGGCCTGGGCATCGGCGCGAGCATGACCATGCTGACGGTGCTGCACGTGATGTCGCGCGATCCGCTGCCTGGCAAGAGCCGTGCGCTCTACGCCCCGCATCTGGATCCGTTACCGGCGAACTATCCAGACGATCAGCAATGGGCAGATCCAGCGGACAACCTCACCTGGCCCGACGCCATGGCCTTGCTGCGCGCAAAGCGCGCGACCCACCAGGCGGCGATGGCCGGCGCACAGACGTTGCTGTGGCCGCCACGCGCGGCCAGCGTGCCGCTGGACATGAGCGGCCGCTACGCCACCGCCGAATTCTTCGCCTTGTTC…
>GCF_000336385|lcl|NZ_HG424531.1_cds_WP_064748949.1_3189
ATGTCCGGCAACAGCCAGTTCGCTTACTACCTGCAACTCGCCCTGCGCAGCTTCAAGCGCAACCGCGTCCTGACCGCGCTGATGGTGCTGGCGATCGCGCTCGGCATCGGCGCGTCGATGACCACCCTGACGGTATTCCACGTGCTGTCGGGCGACCCCATTCCGGACAAGAGCGAGCGTCTGTTCTATGTTCAGCTCGACGCCGCCGACCTGCACGGCTTCAAGCCCGGCGAGGAGCCCGAATCCCAGCTGACCCGCTTCGACGCCGAAGCCCTGCTGCGCGAAGGCCGCGCCGAGCGCCAGGCGCTGATGTCCGGCGGCAACGTCGTGGTCACCCCGGCTGGCGGCCAGTCGTCGAAGATCAGCGAGGCGCGCTACACCAGCGAAGGCTTCTTCGAC…
>GCF_000344215|lcl|NZ_CM001824.1_cds_WP_005414537.1_3749
ATGTTCGCCTACTACGCCCGATTGGCGGCGCGCAGCTTCCGCCGCAACAAGGTCCTGACCGCACTGATGGTAGTTGCCATCGCGCTCGGCATCGGCGCCTCCATGACCACGTTGACCGTGTTCCACGTGTTGTCCGGCGACCCGATTCCCGGCAAGAGCGACCGCCTGTTCTACGTGCAGCTCGATGCCGCGACCGGTGCCTATGTCGCCGGCGAAGAGCCGGAAACCCAGCTGACCCGCTTCGACGGTGAAGCGCTGCTGCGCGAAGCCAAGGGCGAGCGCCAGGCGCTGATGAGCGGCGGCGGTGGCACCATCGAACCGGACAACAGCACGCTCAAGCCCTTCAGCATCGACACCCGCTGGACCTCGGCCGATTTCTTCCCGATGTTCGAGGTGCCC…
>GCF_000346445|lcl|NZ_APIT01000084.1_cds_WP_005419489.1_3205
ATGTTCGCCTACTACGCCCGATTGGCGGTACGCAGTTTCCGCCGCAACAAGGTCCTGACTGCGCTGATGGTGGTAGCCATCGCCCTCGGCATCGGTGCCTCGATGACCACCCTGACCGTGTTCCACGTGCTGTCCGGCGACCCGATCCCCGGCAAGAGTGACCGGCTGTTCTATGTGCAGCTCGATGCCGCGACCGGCGCCTATGTCGCGGGCGAGGAGCCGGAAACACAGTTGACCCGCTTCGACGGTGAAGCCCTGCTGCGCGAAGCCAAGGGCGAGCGCCAGGCGCTGATGAGCGGCGGCGGCGGCACCATCGAACCGGACAACAGCACCCTCAAGCCCTTCAGCATCGACACCCGCTGGACCTCGGCCGATTTCTTCCCGATGTTCGAGGTGCCC…
>GCF_000348585|lcl|NC_020800.1_cds_WP_005914719.1_3657
ATGTTCGGCTACTACTTTCATCTTGCCGTGCGCAGCTTCCGCCGCAACAAGGTGCTCACCGCATTGATGGTGCTGGCCATTGCGCTGGGCATCGGCGCCAGCATGACCACCTTGACGGTGTTCTATGTGTTGTCGGGCGACCCGATCCCGCAGAAGAGCGACCGGTTGTTCTATGTGCAGGTGGATGCGGAACCGAAGTCCGGCTATCAGCCGGGAGACGAGCCCGATTACCAGTCCACCCGCTTCGACGCCGAGGCGCTGCTGCGTGAGAAGCGTGCCATGCGTCAGGCGATGATGTCAGGCGGAAGTGTCGCGATCGAGCCACAGCGCAGCGGATTAAGTCCTTTCAAGCTGAACGCTCGTTTCACTTCGGCCGATTTCTTTGCGATGTTCGACGTG…
>GCF_000349225|lcl|NC_020815.1_cds_WP_015472738.1_4122
ATGTTCGGCTACTACTTTCATCTTGCCGTGCGCAGCTTCCGCCGCAACAAGGTGCTCACCGCATTGATGGTGCTGGCCATTGCGCTGGGCATCGGCGCCAGCATGACCACCTTGACGGTGTTCTATGTGTTGTCGGGCGACCCGATCCCGCAGAAGAGCGACCGGTTGTTCTATGTGCAGGTGGATGCGGAACCGAAGTCCGGCTATCAGCCGGGAGACGAGCCCGATTACCAGTCCACCCGCTTCGACGCCGAGGCGCTGCTGCGTGAGAAGCGTGCCATGCGTCAGGCGATGATGTCAGACGGAAGTGTCGCGATCGAGCCACAGCGCAGCGGGTTAAGTCCTTTCAAGCTGAACGCTCGTTTCACTTCGGCCGATTTCTTTGCGATGTTCGACGTG…
>GCF_000355635|lcl|NZ_APMC02000120.1_cds_WP_039813918.1_2280
ATGTTCAGCTACTACGTCAATCTGGCGAGACAAAACCTCTTAGCCTCGAAGACGATGACCTTTGCCCTGGTTATCGCCCTTGCACTGGGGGTTGGCGCAAGCATGACGATGCTCACTGTGGTTCGGGTGCTTTCGTGGGACCCAATGCCAGGGCGTAGCGCACATCTGTTCCATCCCTACTTCGATCCGCTGCCTCGATCTTATGAAGTGAAGCCTTCGCTTGATCCCAGGAATTCAGTAACTTGGACGGATGCGAAGGAGATTATGCGGCGACTGCCTGCTCAATACAGTGCAGCGATGGCCACAGGTCATTTGCTCGCGAATGCCCAGGATGGTGTGGAATCGCCATTCCTTGTTGATGGGCAGTATGCAACCCCTGATATTTTCCCGATGTTCGGA…
>GCF_000355635|lcl|NZ_APMC02000147.1_cds_WP_039814565.1_1793
ATGTTCGGCTACTACTTCAATCTTGCCTTACGCAGCTTCCGCCGCAACAAGGTGCTCACCGCACTGATGGTGCTGGCCATCGCGCTCGGCATCGGCGCCAGCATGACCACCTTGACGGTGTTCTATGTGCTGTCGGGCGATCCGATTCCGCAGAAGAGCGATCGGTTGTTCAATGTGTTGGTCGATGCGCAACCGAAAGCAGGCTTCCAGCCCGGCGAAGAGCCGGACGATCAAGTGACCCGCTTTGATGCCGAAGCACTCCTACGCGAGAAACGGGCCAAGCATCAAGCTTTGATGACAGGGGGAAGCCTGGCGATCGAACCCGCAAAAAACGGACTGAGCGCCTTCAAATCTGAAGCACGCTACACCTCGTCCGACTTCTTTCCGATGTTCCAGCCA…
>GCF_000355725|lcl|NZ_CALM01001167.1_cds_WP_006394324.1_636
ATGTTCGCCTACTACGCCCGATTGGCGGTGCGCAGCTTCCGCCGCAACAAGATACTGACCGCGCTGATGGTGGTTGCCATCGCGCTGGGCATCGGCGCCTCGATGACCACCCTGACCGTGTTCCATGTGCTGTCGGGCGACCCGATTCCCGGCAAGAGCGACCGTCTGTTCTATGTCCAGCTGGATGCGGCGACCGGTGCCTATGTCGCTGGCGAGGAACCGGAAACCCAGCTGACCCGATTCGATGGTGAAGCGCTGCTGCGCGAAGCCAAGGGTGAACGCCAAGCGCTGATGAGCGGCGGCGGCGGCACCATCGAACCCGACAGCAGCACCCTCAAGCCCTTCAGCATTGATACCCGCTGGACGTCGGCCGACTTCTTCCCGATGTTCGAAGTGCCG…
>GCF_000355725|lcl|NZ_CALM01001254.1_cds_WP_006399657.1_328
ATGTTCGGCTATTACTTTGCGCTGGCCCGCACAAGGCTTCTGGAAACCAAGGGGATGAGCGCCGCGTTGATCCTGGCGCTGGGATTGGGCATCGGCGCAAGCATGACGATGTTGACTGTCGTGCGGACAATGACGTGGGATCCACTGCCGGGGCGAAGCGAGCATCTCTATCACCCATTCATTGACGCACTCCCCACCTCCTACGAGGTCAGGCCTGGCATGGACCCGCGGGTGGCCCTCACCTGGGTAGATGCACAGAACCTGCTTCAGCAGGCCCCGGCCTCCCATCAAACTGCGCTGGCATCTGCTCGTCTATTGGTGGATGCCCAGCGCAGCGTGCAGATTCCATTCTTCACGCAGGGGCAGTATGTCACTGCAGATGCGTTTGCCATGTTCGGC…
>GCF_000364645|lcl|NZ_AQOK01000528.1_cds_WP_017916673.1_3155
ATGTTCGGCTACTACTGCAAACTGGCGCTGCACAGCTTCGGTCGCAACCGCCTGCTGACCGCCCTGATGGTGCTGGCGATCGCGGTCGGCATTGGCGCATCGATGACCACGCTGACCGTGTTCCACGTGCTGGCGGCCGATCCCATTCCCGGCAAAAGTGCGCAGCTGTTCAATGTCGAACTCAATCTTCAGCCGGACGACCACTACGATCCGAACGACACCGATCCGCAGCAACTGAGCCGGCACGATGCCGAGACGTTGCTGCGCGACCGGCGCGGCGACCGCCAGGCGATGATGTCGGCCGGCGGCGTGACCGTGATCCCTGCGCAAGCGGCGCAGACCCCGTTCGGCGCCGAAGCGCGCTACACCAGCGCCGATTTCTTCCCCATGTTCGCGGTG…
>GCF_000364645|lcl|NZ_AQOK01000529.1_cds_WP_017910312.1_3160
ATGTTCGCTTACTACCTTCGCCTGGCGCTGCGCAGCTTCGGCCGCAACCGCATCCTCACCGGGCTGATGGTGCTGGCCGTGGCGCTGGGCATCGGCGCGTCGATGACCATGCTGACCGTGCTGCACACGCTCTCCGGCGACCCGCTGCCCGGGCGCAGCGCCACGCTATTCCATCCGCAGTTGGATCCGCGCCCGCGCAACCTGCCCAGCGCCGACCCCGAGCCGCCGGACGAGCTGACCTGGCAGGACGCCACCGCGCTGTACCGGGCGCAGGCGGCGCCGGCGCAGACCATGACCAGCGCGAACTGGCTGCCGGTGCGCCAGACCGTGCCCAACAGCCCCTTGCGCATGCTCACCACCCGCGCCGCCACCGCCGACCTGTTCGGCATGTTCGGCATG…
>GCF_000364645|lcl|NZ_AQOK01000529.1_cds_WP_017916677.1_3158
ATGTTCGGCTACTACGTCCGCCTCGCCTTGCGCAGCTTCCGCCGCAACACCGTCCTCACCGCACTGATGGTGCTGGCCATCGCCCTGGGAATCGGCGCCAGCATGACCACGCTGACCGTGTTCTACGTGCTCTCCGGCGACCCGATCCCGCAGAAGAGCGACCGCCTGTTCTACGTGCAGGTCGATCCGCAACCCAAGGCCGGTTACCAGCCGGGCGAGGAACCGGATTCGCAGAACACGCGCTTCGATGCCGAGGCGCTGCTGCGCGAGAAGCGCGCCAAGCGCCAGGCGCTGATGACCGGCGGCAGCGTCGCGATCGAACCGACCAAGAGCGGCCTGAAGCCGTTCAAGTCGGAAGTGCGCTTCACGTCGGCGGACTTCTTCCCGATGTTCGACACG…
>GCF_000364645|lcl|NZ_AQOK01000529.1_cds_WP_017916680.1_3162
ATGCTCGGCTATTACTTCCAGCAAGCGTGGCGCAGCCTGCGCCGCAGCCCGGTGCTCACCGCGCTGATGGTGCTGTCCATCGCCGTGGGCATCGGCGCGGCGATGACCACGCTGACGGTGATGCGGCTGCTGTCCGGCGATCCCTTGCCCGGGCGCAGCCAGCAGATCTTCTTCGCGCAACTCGATCCGCGCCCCAGCAACGGCGCCAACCAGACGCCGTACGACAAGCTCGACTACCCCTCGGCCATGGACCTGTGGACGCGCGGGCGCGCCGATCGCCAGGCCATGGTCGCCGAGAGCGAGATCAAGGTGCATGCGGCAGACGGCGCCACCCCGCCGTTCATGACCCAGTTGTTGATGACCCAGGCCGATTTCTTCCCGATGTTCCAGGTGCCGTTC…
>GCF_000364665|lcl|NZ_AQOI01000643.1_cds_WP_017910307.1_3613
ATGTTCGGCTACTACTGCAAACTGGCGCTGCACAGCTTCGGTCGCAACCGCCTGCTGACCGCCCTGATGGTGCTGGCGATCGCGGTCGGCATTGGCGCATCGATGACCACGCTGACCGTGTTCCACGTGCTGGCGGCCGATCCCATTCCCGGCAAGAGCGGGCAGCTGTTCAACGTCGAACTCAACGTCGAACCGGACGACCGTTACGATCCGAACGACACCGACCCGCAGCAACTGACCCGCCGCGATGCCGAGGCGCTGCTGCGCGACCGGCGCGGCGACCGCCAGGCGATGATGTCGGCGGGCAGCGTGACGGTGGTGCCGGCGCAGCCGCAGCTGACCCCGTTCGGCGCCGAAGCGCGCTACACCAGCGCCGACTTCTTCCCGATGTTCGCCGTG…
>GCF_000364665|lcl|NZ_AQOI01000643.1_cds_WP_026144631.1_3611
ATGCTGAACCATTATCTTTTGCTGGCCTGGCGCAGCCTGCGACGCACGCCGATCGCCACCGCGCTGATGGTGCTGGCGATCGGCCTGGGCATCGGCGCGAGCATGACCATGCTGACGGTGCTGCACGTGATGTCGCGCGACCCGCTGCCGGACAGGAGCGGTGCGCTCTACACACCGCATCTGGATCCGTTGCCGAGCAGCTACCCGGACAACCAGGAGTGGGGCGATCCGGCCGACAACCTTACCTGGCCCGACGCCATGGCGCTGCTGCGCGCCGCACCCGCGACGCCGCAGGCGGCGATGGCCGGCGGGCAGGTCTTGCTGTGGCCGCCGCGCGCGACGCAAGCGCCGCTCGACCTGAGCGGCCGCTACACCAGCGCCGGGTTCTTCGCCGTGTTC…
>GCF_000364665|lcl|NZ_AQOI01000645.1_cds_WP_017910310.1_3616
ATGTTCGGCTACTACGTCCGCCTCGCCTTGCGCAGCTTCCGCCGCAACACCGTCCTCACCGCACTGATGGTGCTGGCCATCGCCCTGGGAATCGGCGCCAGCATGACCACGCTGACCGTGTTCTACGTGCTCTCCGGCGACCCGATCCCGCAGAAGAGCGACCGCCTGTTCTACGTGCAGGTGGATGCGCAGCCCAAGTCCGGCTACCAGCCGGGCGAGGAACCGGATTCGCAGAACACCCGTTTCGATGCCGAGGCCCTGCTGCGCGAGAAGCGCGCCAAGCGCCAGGCGCTGATGACCGGTGGCAGCGTGGCGATCGAACCGACCAAGAGCGGCCTGAAACCGTTCAAGTCGGAAGTGCGTTTCACCTCCGCGGACTTCTTCCCGATGTTCGACACG…
>GCF_000364665|lcl|NZ_AQOI01000645.1_cds_WP_017910312.1_3618
ATGTTCGCTTACTACCTTCGCCTGGCGCTGCGCAGCTTCGGCCGCAACCGCATCCTCACCGGGCTGATGGTGCTGGCCGTGGCGCTCGGCATCGGCGCTTCGATGACCATGCTGACGGTGCTGCACACGCTCTCCGGCGACCCACTGCCCGGGCGCAGCGCCACGCTGTTCCATCCGCAGCTGGATCCGCGTCCGCGCAACCTGCCCAGCGCCGACCCCGAGCCGCCGGACGAACTGACTTGGCAGGACGCGACCGCGCTGTACCGGGCGCAGGCGGCGCCAGCGCAGACCATGACCAGCGCGAACTGGCTGCCGGTGCGCCAGACCGTGCCCAACAGCCCCCTGCGCATGCTCACCACGCGCGCCGCAACGGCCGACCTGTTCGGCATGTTCGGCATG…
>GCF_000364665|lcl|NZ_AQOI01000645.1_cds_WP_017910314.1_3620
ATGTTCCGTTACTACATCCAACTGGCAGTACGCAGCCTGCGCCGCAGCCCGGTGCTCACCGCGCTGATGGTGCTGTCCATCGCCGTGGGCATCGGCGCGGCGATGACCACGCTGACGGTGATGCGGTTGCTGTCCGGCGATCCCTTGCCCGGGCGCAGCCAGCAGATCTTCTTCGCGCAACTCGATCCGCGCCCCAGCAACGGCGCCAACCAGAAGCCTTTCGACAAGCTCGACTACCCCTCGGCCATGGACCTGTGGACGCGCGGGCGCGCCGATCGCCAGGCCATGGTCGCCGAGAGCGAGATCAAGGTGCACGCGGCGGACGGCGCCACCCCGCCGTTCATGACCCAGTTGTTGATGACCCAGGCCGATTTCTTCCCGATGTTCCAGGTGCCGTTC…
>GCF_000364665|lcl|NZ_AQOI01000645.1_cds_WP_039728603.1_3622
ATGTCGCTGCCGTATGCCGTGGAACTGGGATTGCGTGGAATGCGTCGGCATCCGCGCACGGTGTTGCTCGCCGTGATCACGCTCGCCCTGGGCCTGGCATCGGTGATGACGATGCTGACCTTGCAGGCGATGCTGTCCGCCGATCCACTGCCCGGCCTCAGCCAGCAGCTGTACCTGGGCTGGGTGGACTCGCGGCAGATCGCCCGCCAGGACGACCCCGACGCTGGCGAGCCGCCTCAGGCGCTGTGGAAGCTGGACGATGCCACGGCATTCATGGCTACGCTGCCGCAGGTGCGGCAGGCGGCGCTTACGCTGAGCACGTTCGACGTGAGCGACCAGGCACGCACGCGCCACCAGCAGGCCTACGCGATCAGCGCGCTGGGACCGATGCCGGCGCTG…
>GCF_000364665|lcl|NZ_AQOI01000736.1_cds_WP_017910638.1_3999
ATGTTTGGCTACTACTTCCACCTTGGTTTGCGCAGCCTGATGCGCAATCCCGTACTGACCGGCTTGATGGTGCTGTCGATTGCCGTCGGCGTGGCCGCATCGATGACTACCTATGCGGTGTTCCGTGCCACCTCGAGCAACCCGATTCCGGAGAAATCTGCACAGCTTTTCGTGGCGCAGATCGACAACTGGGGACCCACCGAAACCATCGAGAACGGTGGCGAACCACCGCGTGCCTTGAGCTACAGGGACACCATCGCCCTGATGCGCGACCGTCGCGCGACGCGGCAGACAGCGCTCTACCCGATCAAGGTATCGATCGTGCCCGCCGACATGGCGCTTCTACCGTTCCAGGTGAACAGCTACGCGGCCTACGCGGACACCTTCCCGATGTTCGAC…
>GCF_000364685|lcl|NZ_AQOJ01000684.1_cds_WP_017913612.1_3336
ATGCTGAACCATTATCTGCTGCTGGCCTGGCGCAGCCTGCGGCGCACGCCGATCGCCACCGCGCTGATGGTGCTGGCGATCGGCCTGGGCATCGGCGCGAGCATGACCATGCTGACGGTGCTGCACGTGATGTCGCGCGACCCGCTGCCGGACAGGAGCGCTGCGCTCTACACACCGCATCTGGATCCGTTGCCGAGCAGCTACCCGGACAACCAGGAGTGGGGCGATCCGGCCGACAACCTCACCTGGCCCGACGCCATGGCGCTGCTGCGCGCCGCACCCGCCACGCCGCAGGCGGCGATGGCCGGCGGGCAGATCTTGCTGTGGCCGCCGCGTGCGACGCAAGCGCCGCTCGACCTGAGCGGCCGCTACACCAGCGCCGGATTCTTCGCCGTGTTC…
>GCF_000364685|lcl|NZ_AQOJ01000684.1_cds_WP_017913614.1_3338
ATGTTCGGCTACTACTGCAAACTGGCGCTGCACAGCTTCGGTCGCAACCGCCTGCTGACCGCCCTGATGGTGCTGGCGATCGCGGTCGGCATTGGCGCATCGATGACCACGCTGACCGTGTTCCACGTGCTGGCGGCCGATCCCATTCCCGGCAAGAGCGGGCAGCTGTTCAACGTCGAACTCAACGTCGAACCGGACGACCGTTACGATCCGAACGACACCGACCCGCAGCAACTGACCCGCCGCGATGCCGAGGCGCTGCTGCGCGACCGGCGCGGCGACCGCCAGGCGATGATGTCGGCCGGCAGCGTGACGGTGGTGCCGGCGCAGCCGCAGCTGACCCCGTTCGGCGCCGAAGCGCGCTACACCAGCGCCGACTTCTTCCCGATGTTCGCCGTG…
>GCF_000364685|lcl|NZ_AQOJ01000686.1_cds_WP_017913617.1_3341
ATGTTCGGCTACTACGTCCGCCTCGCCTTGCGCAGCTTCCGCCGCAACAAGGTCCTCACCGCACTGATGGTGCTGGCCATCGCCCTGGGGATCGGCGCCAGCATGACCACGCTGACCGTGTTCTACGTGCTCTCCGGCGACCCGATCCCGCAGAAGAGCGACCGCCTGTTCTACGTGCAGGTCGATCCGCAACCCAAGGCCGGTTTCCAGCCGGGCGAGGAACCGGATTCGCAGAACACGCGCTTCGATGCCGAGGCGCTGCTGCGCGAGAAGCGCGCCAAGCGCCAGGCGCTGATGACCGGCGGCAGCGTCGCGATCGAACCGACCAAGAGCGGCCTGAAGCCGTTCAAGTCGGAAGTGCGCTTCACGTCGGCGGACTTCTTCCCGATGTTCGACACG…
>GCF_000364685|lcl|NZ_AQOJ01000686.1_cds_WP_017913619.1_3343
ATGTTCGCTTACTACCTTCGCCTGGCGCTGCGCAGCTTCGGCCGCAACCGCATCCTCACCGGGCTGATGGTGCTGGCCGTGGCGCTGGGCATCGGCGCGTCGATGACCATGCTGACCGTGCTGCACACGCTCTCCGGCGACCCGCTGCCCGGGCGCAGCGCCACGCTGTTCCATCCGCAGCTGGATCCGCGTCCGCGCAACCTGCCCAGCGCCGACCCCGAGCCGCCGGACGAGCTGACCTGGCAGGACGCCACCGCGCTGTACCGGGCGCAGGCGGCGCCAGCGCAGACCATGACCAGCGCGAACTGGCTGCCGGTGCGCCAGACCGTGCCCAACAGCCCCTTGCGCATGCTCACCACCCGCGCCGCCACCGCCGACCTGTTCGGCATGTTCGACATG…
>GCF_000364685|lcl|NZ_AQOJ01000686.1_cds_WP_017913621.1_3345
ATGCTCGGCTATTACTTCCAGCAAGCGTGGCGCAGCCTGCGCCGCAGCCCGGTGCTTACCGCGTTGATGGTGCTGTCCATCGCGGTGGGCATCGGCGCGGCGATGACCACGCTGACGGTGATGCGGTTGCTGTCCGGCGACCCCTTGCCGGGGCGCAGCCAGCAGATCTTCTTCGCGCAACTCGATCCGCGCCCCAGCAACGGCGCCAACCAGAAGCCTTTCGACAAGCTCGACTACCCCTCGGCCATGGACCTGTGGACGCGCGGGCGCGCCGATCGCCAGGCCATGGTCGCCGAGAGCGAGATCAAGGTGCACGCGGCGGACGGCGCCACCCCGCCGTTCATGACCCAGTTGTTGATGACCCAGGCCGATTTCTTCCCGATGTTCCAGGTGCCGTTC…
>GCF_000382065|lcl|NZ_KB907500.1_cds_WP_019660722.1_2236
ATGTTCGCCTACTACGCCCGACTGGCGGTGCGCAGTTTCCGCCGCAACAAGGTCCTGACCGCGCTGATGGTGGTGGCCATCGCCCTCGGCATCGGTGCCTCGATGACCACCCTGACCGTGTTCCATGTGCTGTCCGGTGACCCGATTCCCGGCAAGAGCGACCGGCTGTTCTACGTGCAGCTCGATGCCGCGACCGGCGCCTATGTCGCGGGCGAGGAACCGGAAACCCAGTTGACCCGCTTCGACGGTGAAGCGCTGCTGCGCGAGGCCAAGGGCGAGCGCCAGGCGCTGATGAGCGGCGGCGGCGGCACCATCGAACCGGACAACAGCACCCTCAAGCCCTTCAGCATCGACACTCGCTGGACCTCGGCCGATTTCTTCCCGATGTTCGAGGTGCCG…
>GCF_000382065|lcl|NZ_KB907503.1_cds_WP_019661721.1_3382
ATGATCTTCTATTACGTTTCTCTGTCGCTTAAGCGCTTTCGGCAGCGCCTCCGGACGCACATTGCCGTCGCTCTCATGCTCGGTGCGGGAGTGGGAACCGCCATGGTGATGCTGTCCATTGTGCTGCAGGCATCCTCCGATCCGGTCCCGGGACGCAGCGGGTCGCTCTTCCGTCCACACCTGGACGTGCGCCCGGGAGCACAGCACGCGGCGGCACCTGATCCTGGGCAGGGGTTGACCTGGCCTGATGCCAAAGCCCTGCTGGACCAAGGGTATGCCTGGAATCAGGCGGCCATGGCCGGTGGTGCCGTGACCCTGCTGAAACCGGGGCAATCAAGCGCCCGGCTGCGTGCCAGATACGCAACGTCAGGAGTGTTCGGCGTGCTCGGGATCACTCTG…
>GCF_000401255|lcl|NZ_AQPR01000924.1_cds_WP_022973558.1_3448
ATGTTCGGCTATTACGTCCGCCTCGCCTTGCGCAGCTTTCGCCGCAACAAGATCCTGACCGCACTGATGGTGCTGGCGATCGCGTTGGGAATCGGCGCCAGCATGACCACCTTGACCGTGTTCTACGTACTCTCCGGCGATCCGATTCCGCACAAGAGCGATCGTCTGTTCTACGTGCAGGTGGATGCGCAGCCCAAGGCCGGCTATCAACCCGGTGAAGAGCCCGATAGCCAGAGCACGCGCTACGATGCCGAGGCCTTGCTGCGCGAAAAGCATGCCAAGCGTCAGGCGATGATGACCGGTGGCGAAGCCGCGATCCAACCCCTCTCAAGCGGCCTGAAACCCTTCAAGTCCCACGTCCGCTTCACCTCGGCCGACTTCTTTCCGATGTTCGAGGCG…
>GCF_000401255|lcl|NZ_AQPR01000924.1_cds_WP_031340423.1_3446
ATGCTCGGCTACTACCTCCAGCAAGCGTGGCGCAGCCTGCGCCGCAGCCCGGTGCTCACCGCGCTGATGGTGCTGTCCATCGCCGTGGGCATCGGCGCGGCGATGACCACGCTGACGGTGCTGCGACTGCTCTCCGGTGATCCATTGCCGGGGCGCAGCCAGCAGATCTTCTTCGCGCAACTGGATCCGCGCCCCAGCAACCGCGCCAACCAGAAGCCGTTCGACAAGCTCGACTACATCTCGGCCATGGACCTGTGGACGCGTGGGCGCGCCGATCGCCAGGCGATGGTCGCCGAGAGCCAGATCAAGGTGCACGCGCCGGACAGCGCCGCCCCGCCCTTGATGACCCAGTTGCTGATGACCCAGGCCGATTTCTTCCCGATGTTCCAGGTGCCGTTC…
>GCF_000401255|lcl|NZ_AQPR01000925.1_cds_WP_022973559.1_3449
CCGTTCTCGGTCGCAATGGATCTGCAGATGTCACGCAACGGCAGCATGAATTGCTTCGGCGATGCCAACGGCGATCAAACCGCGCTCAACGCGCCCTGTAGCTGGGTGCAGTATTGGGTAGAGCTGCAACAGCCATCGCAGGCCGCCGACTACCTGGCCTATCTGGAGAACTACTCCCAACAGCAGCGCACCGCCGGCCGCTTCCAGCGACCGAACAACGTGCGCCTGCGCAACGTGATGCAATGGCTGGATCATAACGAAGTGGTCCCCGGCGACGTCCGCCTGCAACTCTGGTTGGCGATGGGGTTTCTGTTGGTCTGCCTGCTCAATACCGTCGGCCTGCTGCTGGCCAAGTTCCTGCGCCGCAGCGGCGAAATCGGCGTGCGCCGGGCGTTGGGC…
>GCF_000401255|lcl|NZ_AQPR01000925.1_cds_WP_022973561.1_3451
ATGTTCGGCTATTACTGCAAACTGGCGCTGCACAGCTTCGGCCGCAACCGGCTGCTCACCACCTTGATGGTGCTGGCCATCGCCATCGGCATCGGCATCGGCGCATCGATGACCACGCTGACCGTGTTCCATGTCTTGGCCGCCGATCCGATCCCGGGCAAGAGCACGCGGCTGTTCTACGTGGAGATGAACGTCTATCCGGACGAAAGTTACGAACCCTCCAGCGAGGCGCCGTTGCAGCTGACCCGCCGCGATGCAGAGGCGTTGTTGCGCGACAGGCGCGGCGACCGCCAGGCGATGATGTCCGCCGGCGGCGTCACCGTGGTGCCGGCGCGCGCGACCCAGACTCCGTTTTCTGTCGAGGCGCGCTACACCAGCGCCGATTTCTTCCCGATGTTC…
>GCF_000401735|lcl|NZ_CM001871.1_cds_WP_011035812.1_3525
ATGTTCGGCTATTACTTCAATCTCGCGGTGCGCAGCTTCCGCCGCAACAAGGTGCTCACCGCACTGATGGTGCTCGCCATCGCGCTGGGCATCGGCGCCAGCATGACCACGTTGACGGTGTTCTACATTCTGTCTGGCGATCCGATCCCCGGAAAAAGTGGCGTGCTGTTCCATCCCCAACTGGATGCGCGCTCATTGGGCTATCAAGACGACGACGCACTGAATCAATTGACGCGTTTCGATGCCGAAGCACTACTCCGCGAGAAACGCGGAGACCGGCAGGCGCTGATGAGCGCCGGCACCGTTCCCTTGGAGCCGGAGAACAAATCGTTGCGTCCAATGATGCTGGACACACGGTACACATCCGTTGATTTCTTTTCGATGTTCAACGTGCCGTTT…
>GCF_000403555|lcl|NZ_CM001897.1_cds_WP_011035812.1_3560
ATGTTCGGCTATTACTTCAATCTCGCGGTGCGCAGCTTCCGCCGCAACAAGGTGCTCACCGCACTGATGGTGCTCGCCATCGCGCTGGGCATCGGCGCCAGCATGACCACGTTGACGGTGTTCTACATTCTGTCTGGCGATCCGATCCCCGGAAAAAGTGGCGTGCTGTTCCATCCCCAACTGGATGCGCGCTCATTGGGCTATCAAGACGACGACGCACTGAATCAATTGACGCGTTTCGATGCCGAAGCACTACTCCGCGAGAAACGCGGAGACCGGCAGGCGCTGATGAGCGCCGGCACCGTTCCCTTGGAGCCGGAGAACAAATCGTTGCGTCCAATGATGCTGGACACACGGTACACATCCGTTGATTTCTTTTCGATGTTCAACGTGCCGTTT…
>GCF_000403575|lcl|NZ_CP017323.1_cds_WP_011035812.1_3602
ATGTTCGGCTATTACTTCAATCTCGCGGTGCGCAGCTTCCGCCGCAACAAGGTGCTCACCGCACTGATGGTGCTCGCCATCGCGCTGGGCATCGGCGCCAGCATGACCACGTTGACGGTGTTCTACATTCTGTCTGGCGATCCGATCCCCGGAAAAAGTGGCGTGCTGTTCCATCCCCAACTGGATGCGCGCTCATTGGGCTATCAAGACGACGACGCACTGAATCAATTGACGCGTTTCGATGCCGAAGCACTACTCCGCGAGAAACGCGGAGACCGGCAGGCGCTGATGAGCGCCGGCACCGTTCCCTTGGAGCCGGAGAACAAATCGTTGCGTCCAATGATGCTGGACACACGGTACACATCCGTTGATTTCTTTTCGATGTTCAACGTGCCGTTT…
>GCF_000420545|lcl|NZ_ATVD01000007.1_cds_WP_022970366.1_2738
ATGTTCGGCTATTACTTCACGCTGGGACTGCGCAGCCTGCGCCGCAATCCGGTGCTGACCGCGCTGATGATCGTCACCCTCGCCGTCGGCGTCGCCGCCAGCATGGCGACCCTGACCGTGCTCTACGTGATGTCCGGCGATCCGATCCCGCACAAGAGCGATCGCCTGTTCGTGCCGCGCCTGGACAACAGCCAGCTTAATGGCTACACGCCGGCCGATGAGCCGAGCGACCAGATGGTCTATCGCGACGCGGTCAATCTGCTCGCCAGCGGCCAGGGCGTGCGTCGCACGGCCGTGTACGGCATCAACTCCGGCATTGAAAGCGGCCGCGCCGATCTGCCGCCGTTCCTGGTGCAGGGCGTGGCGCCGACGCTGGATTTCTTCGCGATGTTCGAAACG…
>GCF_000422305|lcl|NZ_AULN01000013.1_cds_WP_027079755.1_1645
ATGTTCACCTACTACCTCAACCTCGCGCTGCGCAGCTTCCGCCGCAACAAGGCGCTGACGGCGCTGATGGTGCTGGCGATCGCGCTTGGCATCGGCGCCAGCATGACCACGCTGACGGTGTTCCACATCCTGTCCGGCGACCCGGTGCCCACGCGCAGCGGCGAGCTGTTCTACGTGCAGCTCGATCCGGAGGGTATGACCGGTTACACGCCCGGCGAGGAGCCCGCCGAACAGGTGACCCGCTTCGACGCGCAAACCCTGCTGCGCGAGAAGCGCGGCGACCGGCAGGCGATGATGACCGGCGGCAGCCTCGCGATCACCCCGCAGAAGCAGGGCATGTCGCCGTTCTATGGCGACGCGCGCTACACCACGGCGGACATCTTCCCGATGTTCGACATG…
>GCF_000423325|lcl|NZ_AUHT01000008.1_cds_WP_027070015.1_1668
ATGCTCGGCTACTACTTCGACCTCGCGCTCCGCAGCTTCCGCCGCAACAAGGTGCTGACCGCCCTCATGGTGCTGGCGATCGCCCTGGGCATCGGCGCGAGCATGACCACCCTCACGGTCTTCCACGTGCTCTCGGGCGACCCGCTGCCCGGCAAGAGCGACCGGGTGTTCTACCCGCAGATGGACCCGCGCTCGATGAGCGGCTACAGCGAAGGGGAGGACCCGGAGTTCCAGATGACCCGCTTCGATGCCGAGGCGCTGCTGCGCGACGGGCGCGGCAAGCACCAGGCGCTGATGACCGCCGGTGCGGTGGCGGTCGAGCCCCAGCGCAGCGGGCTGGATCCGTTCCTGGCGGGGGCACGCTTCACGTCGGCCGATTTCTTCCCGATGTTCGAGGCC…
>GCF_000423885|lcl|NZ_AUIV01000034.1_cds_WP_028840091.1_2735
ATGTTCGGCTACTACCTCAACCTCGCCCTGCGCAGCTTCCGCCGCAACCGCGTGCTGACCGCGCTGATGGTGCTGGCGATCGCGCTCGGCATCGGCGCCAGCATGACCACGCTGACCGTCTTCCACGTGCTCTCCGGCGACCCGATCCCGCAGAAGAGCGAGCGCCTGTTCTACGTCCAGCTGGATCCGGAAACGCGCGACGGCTACAAGCCGGGCGACGAGCCGCAGGACCAGCTCACCCGCTTCGATGCCGAGGAACTGCTGCGCCAGAAGAAGGCCAAGCGGCAGGCCATGATGACCGGCGGCGGCGGCGTGGTGGAGCCGGAAGGCAACAAGCTCAAGCCGTTCACGGTTGGCCTGCGCTATACCTCGGCCGACTTCTTCGCGATGTTCGACGTG…
>GCF_000426005|gi|652772610|ref|NZ_KE384487.1|:c143342-142032
ATGTTCAGTTATTACCTGAAGCTCGGCGTCCGCAACCTGCGGCGCAACCCCGTGCTCACCGCATTGATGGTGCTGACGCTCGCCGTCGGCGTCGCTGCGAGCATGTCGTCGCTCACGCTGCTGTATGCGATGAGCGGCGATCCCATCCCGCAGAAGTCCGCGCGCCTGATCGTGCCGCTGCTCGACAACGCGCCGCTGCAGCAGCCCAACCCCAGCAAGGATCCGCCCACGCAGCTCACCTATCGCGATGCGATGGCGCTGCGCGCATCGGGCAAGACGCCGCATTCGACGGCGGTGCTCGGTATCGGCGGCGCGGTCGCCAGCGACAAGCCGGACGCGCGTCCCGAACTCGTCGAAGGCGTGGCGGTCAACAACGACTTCTTCGGCATGTTCGACGTG…
>GCF_000426365|lcl|NZ_AUFF01000011.1_cds_WP_026817546.1_2622
ATGTTCACCTACTACCTCGGCCTGGGCTTCCGCAGCCTGCGCCGCAATCCGGTGCTGACGATCCTGATGGTGCTGACGCTGTCGGTCGGCGTCGCCGCCAGCATGACGACCCTGACCCTGCTGCACGGCATGTCCGGCAACCCGATCCCGGGCAAGTCCGACCGCCTGTTCGTGCCGCTGCTCGACAACGGTCCCGGCGAGGAGCTCGACGGCAGCGGCGAGCCGCCGCGCCAGGTCAGCCACACCGACGCCGTCAACCTGTGGGACCAGGCGAAGGGCGCGCTGCAGACGCCGCTGTACGGCATCGGCCCGGCGATCGACTCCGGACGCGCCGACCTGCCGCCGTTCTTCAGCAGCGGCGTCGCCGTCGGTCGCGACTTCTTCGCGATGTTCGACGTG…
>GCF_000454505|lcl|NZ_CM002136.1_cds_WP_005914719.1_3471
ATGTTCGGCTACTACTTTCATCTTGCCGTGCGCAGCTTCCGCCGCAACAAGGTGCTCACCGCATTGATGGTGCTGGCCATTGCGCTGGGCATCGGCGCCAGCATGACCACCTTGACGGTGTTCTATGTGTTGTCGGGCGACCCGATCCCGCAGAAGAGCGACCGGTTGTTCTATGTGCAGGTGGATGCGGAACCGAAGTCCGGCTATCAGCCGGGAGACGAGCCCGATTACCAGTCCACCCGCTTCGACGCCGAGGCGCTGCTGCGTGAGAAGCGTGCCATGCGTCAGGCGATGATGTCAGGCGGAAGTGTCGCGATCGAGCCACAGCGCAGCGGGTTAAGTCCTTTCAAGCTGAACGCTCGTTTCACTTCGGCCGATTTCTTTGCGATGTTCGACGTG…
>GCF_000454525|lcl|NZ_CM002029.1_cds_WP_033836846.1_3652
ATGTTCGGCTACTACTTTCATCTTGCCGTGCGCAGCTTCCGCCGCAACAAGGTGCTCACCGCATTGATGGTGCTGGCCATTGCGCTGGGCATCGGCGCCAGCATGACCACCTTGACGGTGTTCTATGTGTTGTCGGGCGACCCGATCCCGCAGAAGAGCGACCGGTTGTTCTATGTGCAGGTGGATGCGGAACCGAAGTCCGGCTATCAGCCGGGAGACGAGCCCGATTACCAGTCCACCCGCTTCGACGCCGAGGCGCTGCTGCGTGAGAAGCGTGCCATGCGTCAGGCGATGATGTCAGGCGGAAGTGTCGCGATCGAGCCACAGCGCAGCGGGTTAAGTCCTTTCAAGCTGAACGCTCGTTTCACTTCGGCCGATTTCTTTGCGATGTTCGACGTG…
>GCF_000454545|lcl|NZ_CM002139.1_cds_WP_029221288.1_3878
ATGTTCGGCTACTACTTCACTCTCGCGCTGCGCAGCTTTCGCCGCAACAAGGTCCTCACCGCATTGATGGTGCTGGCCATTGCGCTGGGCATCGGCGCCAGCATGACGACGTTGACGGTGTTCTATGTGTTGTCGGGCGATCCGATCCCGCAGAAGAGCGACCGGTTGTTCTATGTGCAGGTCGATGCGCAACCGAAGGCCGGCTATCAGCCGGGAGAGGAGCCCGATTACCAGTCCACCCGCTTCGACGCCGAAGCGCTGCTGCGTGAGAAGCGCGCCATGCGCCAGGCGATAATGACGGGTGGATATGTCGCGATCGAGCCACAGCGCAGCGGATTATCCCCGTTCAAGTTGAATGCGCGTTACAGCTCGGCCGATTTCTTTCCGATGTTCGACGTA…
>GCF_000455625|lcl|NZ_CBQU010000057.1_cds_WP_033835791.1_1274
ATGATGGACTATTACCTGAAGCTGGCGCTGCACAACGCCAGGCGCAATACGATCATTACTGCATTGATGGTGCTGGCGGTTGCCGTGGGAATCGGCGCCAGCATGACCACGCTGACCGTCACCCACCTGCTTTCCGGAGATCCGCTGCCGGGCCGGAGCGATCGGATCTTCTACCCGCAGGTGGATGTCGATCCCGGATCGAAAGGGCGCGAACCCCACGACGTGCTCGACTATCGGACCGCGCACGATCTCTGGTCATCCGGCCAGGCGGACCGCCAGACCATGGTGGTGGTCAATCCGGTGAAGCTCCGTTCGGATCTGGCTGGGATGGCGCCGCTGATGGGATCTTCGATCTCGACCACGGCAGACTTCTTCCCCATGTTCGAGGTGCCCTTTCAG…
>GCF_000455625|lcl|NZ_CBQU010000065.1_cds_WP_005419489.1_1383
ATGTTCGCCTACTACGCCCGATTGGCGGTACGCAGTTTCCGCCGCAACAAGGTCCTGACTGCGCTGATGGTGGTAGCCATCGCCCTCGGCATCGGTGCCTCGATGACCACCCTGACCGTGTTCCACGTGCTGTCCGGCGACCCGATCCCCGGCAAGAGTGACCGGCTGTTCTATGTGCAGCTCGATGCCGCGACCGGCGCCTATGTCGCGGGCGAGGAGCCGGAAACACAGTTGACCCGCTTCGACGGTGAAGCCCTGCTGCGCGAAGCCAAGGGCGAGCGCCAGGCGCTGATGAGCGGCGGCGGCGGCACCATCGAACCGGACAACAGCACCCTCAAGCCCTTCAGCATCGACACCCGCTGGACCTCGGCCGATTTCTTCCCGATGTTCGAGGTGCCC…
>GCF_000455685|lcl|NZ_ATAP01000146.1_cds_WP_227852343.1_2512
ATGCTCTACTACATCCAGCTTTCGCTTGCCCGTTTCAAGCAACGGATCGGCACTCATCTGGCAATCGCTCTCATGCTGGGTGCGGGGGTAGGGATCACCACCGTGATGCTCTCCATTGTTCTCCAGGCATCGTCGGATCCCGCACCAGGCCGGAGCTCCGCATTGTTCCGCCCGTACCTTGACGCGCGTCCAGATGCCCTGCGCAGTGGTTCCCCGGATCCGGGACAGGCACTGACCTGGCCAGATGCGAAGGCGCTTCTGGGCCAAGGTGGGACGTGGAAACAGGCAGCAATGGCAGGGGGGGCGGTGACGCTCTCCCGGCCGGGAGCCTCCAGCGCAAGGCTGCGTGCGAGGTTCGCTACGTCGGAAGTCTTCAGTGTGCTTGGCATTGCCGTTGTT…
>GCF_000455685|lcl|NZ_ATAP01000159.1_cds_WP_019660722.1_3040
ATGTTCGCCTACTACGCCCGACTGGCGGTGCGCAGCTTCCGCCGCAACAAGGTCCTGACCGCGCTGATGGTGGTGGCCATCGCCCTCGGCATCGGTGCCTCGATGACCACCCTGACCGTGTTCCATGTGCTGTCCGGTGACCCGATTCCCGGCAAGAGCGACCGGCTGTTCTACGTGCAGCTCGATGCCGCGACCGGCGCCTATGTCGCGGGCGAGGAACCGGAAACCCAGTTGACCCGCTTCGATGGTGAAGCCCTGCTGCGCGAAGCCAAGGGCGAGCGCCAGGCGCTGATGAGCGGCGGCGGCGGCACCATCGAACCGGACAACAGCACCCTCAAGCCCTTCAGCATCGACACTCGCTGGACCTCGGCCGATTTCTTCCCGATGTTCGAGGTGCCG…
>GCF_000472505|lcl|NZ_AWZR01000001.1_cds_WP_027071033.1_351
ATGTTCGGCTACTACCTCAACCTCGCCCTGCGCAGCTTCCGCCGCAACCGCGTGCTCACCGCGCTGATGGTGCTGGCGATCGCGCTGGGCATCGGCGCGTGCATGACCACGCTGACCGTGTTCCGGGTGCTGTCCGGCGACCCGATCCCGCACAAGAGCGACCGCCTGTTCTACATCCAGCTCGACCCGCAGAGCATGCAGGGCTTCACCCCCGGCGACGAACCCGCGTTCCAGATGACGCGGTTCGACTCCGAGACCCTGCTGCGCGAGAAGCGCGGGCACCGCCAGGCGATGATGACCGGCGGCGCCGTCGCGGTGACGCCGGAGCGGCAGGACGTGCCTGCGTTCATGACCGTGGCGCGCTACACCAGCGCCGACTTCTTCCCCATGTTCGACACG…
>GCF_000488895|lcl|NZ_CM002264.1_cds_WP_016848801.1_3886
ATGTTCGGCTACTACTTTCATCTTGCCGTGCGCAGCTTCCGCCGCAACAAGGTGCTCACCGCATTGATGGTGCTGGCCATTGCGCTGGGCATCGGCGCCAGCATGACCACCTTGACGGTGTTCTATGTGTTGTCGGGCGACCCGATCCCGCAGAAGAGCGACCGGTTGTTCTATGTGCAGGTGGATGCGGAACCGAAGTCCGGCTATCAGCCGGGAGACGAGCCCGATTACCAGTCCACCCGCTTCGACGCCGAGGCGCTGCTGCGTGAGAAGCGTGCCATGCGTCAGGCGATGATGTCAGGCGGACGTGTCGCGATCGAGCCACAGCGCAGCGGGTTAAGTCCTTTCAAGCTGAACGCTCGTTTCACTTCGGCCGATTTCTTTGCGATGTTCGACGTG…
>GCF_000488955|lcl|NZ_CM002261.1_cds_WP_029820328.1_3468
ATGTTCGGCTACTACTTCAATCTTGCGGTACGCAGCTTCCGCCGCAACAAGGTGCTGACCGCACTGATGGTGCTGGCCATCGCGCTGGGTATCGGCGCCAGCATGACCACGCTGACGGTGTTCCATGTGTTGTCGGGCGACCCGATTCCGCAAAAGAGCGATCGGTTGTTCTATGTGCAGGTGGATGCGGAACCGAAGTCCGGCTATCAGCCGGGAGACGAGCCCGATTACCAGTCCACCCGCTTCGACGCCGAGGCGCTGCTGCGTGAGAAGCGCGCCATGCGTCAGGCGATGATGTCAGGCGGAAGTGTCGCGATCGAGCCACAGCGCAGTGGATTGAGTCCTTTCAAGCTAAACGCTCGTTTCACTTCGGCCGATTTCTTTGCGATGTTCGACGTG…
>GCF_000495275|lcl|NZ_CM002268.1_cds_WP_016848801.1_3699
ATGTTCGGCTACTACTTTCATCTTGCCGTGCGCAGCTTCCGCCGCAACAAGGTGCTCACCGCATTGATGGTGCTGGCCATTGCGCTGGGCATCGGCGCCAGCATGACCACCTTGACGGTGTTCTATGTGTTGTCGGGCGACCCGATCCCGCAGAAGAGCGACCGGTTGTTCTATGTGCAGGTGGATGCGGAACCGAAGTCCGGCTATCAGCCGGGAGACGAGCCCGATTACCAGTCCACCCGCTTCGACGCCGAGGCGCTGCTGCGTGAGAAGCGTGCCATGCGTCAGGCGATGATGTCAGGCGGACGTGTCGCGATCGAGCCACAGCGCAGCGGGTTAAGTCCTTTCAAGCTGAACGCTCGTTTCACTTCGGCCGATTTCTTTGCGATGTTCGACGTG…
>GCF_000499565|lcl|NZ_CBQT010000080.1_cds_WP_005419489.1_3149
ATGTTCGCCTACTACGCCCGATTGGCGGTACGCAGTTTCCGCCGCAACAAGGTCCTGACTGCGCTGATGGTGGTAGCCATCGCCCTCGGCATCGGTGCCTCGATGACCACCCTGACCGTGTTCCACGTGCTGTCCGGCGACCCGATCCCCGGCAAGAGTGACCGGCTGTTCTATGTGCAGCTCGATGCCGCGACCGGCGCCTATGTCGCGGGCGAGGAGCCGGAAACACAGTTGACCCGCTTCGACGGTGAAGCCCTGCTGCGCGAAGCCAAGGGCGAGCGCCAGGCGCTGATGAGCGGCGGCGGCGGCACCATCGAACCGGACAACAGCACCCTCAAGCCCTTCAGCATCGACACCCGCTGGACCTCGGCCGATTTCTTCCCGATGTTCGAGGTGCCC…
>GCF_000499565|lcl|NZ_CBQT010000092.1_cds_WP_033835150.1_3436
CTGGCTGGGATGGCGCCGCTGATGGGATCTTCGATCTCGACCACGGCAGACTTCTTCCCCATGTTCGAGGTGCCCTTTCAGTATGGCCGCGCCTGGACAGCCGAGGATGACCAGCGTCGCGGCCGCGTCGCGGTCATCTCGGCCCGGTTGAACCAGCGCCTGTTCGGGGGCCGCGACAGTGTCGGACAGACCCTTCGGGTCAAGGACACCCATGTGCAGGTCATCGGCGTGCTGGATCACTGGCGGCCCTCTCCCTTGTTCTACAAGATCAGGGGAGGGCGGTTCTCGGGTGGCGAGACGTCAAGCTTCTACGCCGCGGCCGATGACATCTATCTGCCGATGTCGACCAGGCTGGATATCAACGAGGGCGACTTCCAGCCCTTTACCTGCTGGGCGATG…
>GCF_000505565|lcl|NZ_CM002307.1_cds_WP_023902458.1_544
ATGTTCGGCTATTACTTCACTCTCGCGGTCCGCAGCTTCCGCCGCAACAAGATACTCACCGCGCTGATGGTGCTGGCGATCGCACTCGGCATCGGCGCCAGCATGACCACGTTGACGGTGTTCTATGTTCTGTCTGGCGATCCGATTCCGCAGAAGAGCGATCGGTTGTTCACTGCCTTGGTGGACCCGTACCCCAAAGCAGGCTACCAACCGGGAGAAGAACCTGGCGACCAGGTCACTCGCTTCGATGCCGAAACGCTGCTGCGCGAAAAGCGCGCAAAACGCCAGGCCTTGATGACCGGCGGACGAGTGGCGATCGAGCCCGACAAGAACGGCATGACTGCCTTCAAATCGGAAGTACGCTTTACTTCGGCAGATTTCTTCCCAATGTTCGAAACG…
>GCF_000505565|lcl|NZ_CM002307.1_cds_WP_043889958.1_4213
ATGTTTAGCTACTACCTGACTTTGGCAAAGCAAAACCTGTTGGCGTCTAAGGCGATGACCTTGGCGCTGGTCGTTGCACTTGCTCTGGGCGTGGGCGCAAGCATGACGATGCTCACGGTGGTTCGGGTGCTGTCATGGGACCCCATGCCAGGTCGCAGCGCGTATCTGTTTCATCCCTACTTCGATCCTTTGCCTCGCTCTTATGAAGCGAAAGCGTCGCTCGATCCTCGCAACTCAGTGACTTGGGTCGATGCGAAAGAGATCATGCGCAGACTTCCTGCACCGTCAAGTGCTGCAATGGCCACAGGTCACTTGCTGGTGGTGGCTCAAGATGGAGTGGATTCGCCATTTTTTGTTGATGGGCAGTATGCAACCCCCGGCATCTTTCATATGTTTGGG…
>GCF_000507025|lcl|NZ_AYSY01000674.1_cds_WP_229690470.1_4073
TTGAAGCCGCCGGGTCAAGATGACTTCTACATTCCACTCCATACAGCAATTGACGACAAGCTCAGTGTCAGTTCGAGCATGTTCTCGTGGGGCCAGGGCGACGAGTCCAACAAGTTGGAAAGCCCCTCAACCGCTTGGCTGCAACTTTGGGTCTATCTTGAGGATCAGGCCGCACAACAGCGCTATTTGGAGCAGCTTCAAAGCTATGTGGGGCAGCAAGCAGATGGTGGTCGCTTTGAGCGGCGCAGCCCAGCTCGCCTGGAAGGGCTTGAAGATTTTCTGATCCGCCGTCAGGTGGTGCCAGACGATGTGAAGCTCCAATTGGCGTTGGCCATAGGCTTCTTGATCGTCTGCATGGTCAACATCTGTGCGCTGCTCTTTTCCCGCTTCATCCGGCGA…
>GCF_000510725|lcl|NZ_AZNZ01000009.1_cds_WP_019397985.1_2666
ATGTTCGCCTACTACTTCAACCTGGCCCTGCGCAGCTTCCGCCGCGACCGGGCGCTGACCGCGCTGATGGTGCTGGCGGTCGCCCTGGGCATCGGCGCGTGCATGACCACCCTGACCGTGTTCCGGGTGCTGTCCGGCGACCCGATCCCGTCCAAGAGCGACCGGCTGTTCTACGTGCAGCTGGACGCGGCCAGCCGCGACGGCTACACCCCCGGCGAGGAGCCCAACGACCAGCTGACCCGCTACGACGCCGAAGCCCTGCTGCGGGAGAAGCGCGCGCCGCGCCAGGCGCTGACCACCGGCGGCTTCGTCAAGATCACGCCCGAGCGCAGCGGCCAGGCGCCGTTCACCAGCGCCGCGCGCTTCGCCAGCGCCGACTTCTTCCCGATGTTCGAGGTG…
>GCF_000511585|lcl|NZ_AYSX01000030.1_cds_W814_RS0102155_388
ATGTTTGGCTACTACTTCACTCTCGCGCTGCGCAGCTTCCGTCGCAACAAGATCCTCACCGCGCTGATGGTGCTGGCGATCGCGCTGGGCATCGGCGCCAGCATGACCACGTTGACGGTGTTCTGTGTGCTGTCTGGCGATCCGATTCCGCAGAAGAGCGATCGGTTGTTCAATGTGCTGGTCGACCCGCAGCCGAAGGCCGGTTTTCAGCCAGGCGAAGAGCCGGATGGCCAAGTGACCCGCTTCGATGCCGAAGCGCTACTACGCGAGAAGCGCGCCAAGCACCAAGCCTTGATGACAGGCGGCAGCCTGGCAATCGAACCGGCAAAAAGCGGGCTGAGCGCCTTCAAATCCGAAGCACGCTACACCTCGGCCGATTTCTTTCCGATGTTCCAGCCA…
>GCF_000513955|lcl|NZ_AZUZ01000015.1_cds_WP_028919424.1_638
ATGCTCGGCTACTACTTCAACCTGGCACTGCGCAGCTTCCGCCGCGACAAGGCCCTGACCGCGCTGATGGTGCTGGCCATCGCCCTGGGCATCGGTGCGTGCATGACCACGCTGACCGTGTTCCACGTGCTGTCCGGCGACCCGATTCCGACCAAGAGCGACCGCCTGTTCTACGTGCAGCTGGACGCGGCGGAGATGAACGACTACACCCCCGGCGAGGAACCGGACGAGCAGCTGACCCGCTACGACTCCGAGACCCTGCTGCGCGAGAAGCGCGGCCTGCGCCAGGCGATGATGACCGGCGGCAGCGTGTCCGTTACGCCGGAGCGCGAGGGCCTGCCGCCGTTCCTGTCGGACGCGCGCTACACCAGCGCCGACTTCTTCCCGATGTTCGAAGTG…
>GCF_000513995|lcl|NZ_AZVB01000012.1_cds_WP_028917572.1_683
ATGCTCGGCTACTACTTCAACCTGGCGCTGCGCAGCTTCCGCCGCGACAAGGCCCTGACCGCGCTGATGGTGCTGGCCATCGCCCTGGGCATCGGCGCGTGCATGACCACCCTGACCGTGTTCCACGTGCTGTCCGGCGACCCGATCCCGACCAAGAGCGACCGCCTGTTCTACGTGCAGCTGGACGCGGCGGAGATGAACGACTACACCCCCGGCGAGGAACCGGACGAGCAGCTGACCCGCTTCGACTCCGAAGCCCTGCTGCGCGAGAAGCGCGGCCTGCGCCAGGCGCTGATGACCGGCGGCAGCGTGTCGGTGACCCCGGACCGCGAGGGCCTGCCGCCGTTCCTGTCCGAGGCGCGCTATACCAGCGCCGACTTCTTCCCGATGTTCGAAGTG…
>GCF_000519025|lcl|NZ_JAES01000009.1_cds_WP_028919424.1_2904
ATGCTCGGCTACTACTTCAACCTGGCACTGCGCAGCTTCCGCCGCGACAAGGCCCTGACCGCGCTGATGGTGCTGGCCATCGCCCTGGGCATCGGTGCGTGCATGACCACGCTGACCGTGTTCCACGTGCTGTCCGGCGACCCGATTCCGACCAAGAGCGACCGCCTGTTCTACGTGCAGCTGGACGCGGCGGAGATGAACGACTACACCCCCGGCGAGGAACCGGACGAGCAGCTGACCCGCTACGACTCCGAGACCCTGCTGCGCGAGAAGCGCGGCCTGCGCCAGGCGATGATGACCGGCGGCAGCGTGTCCGTTACGCCGGAGCGCGAGGGCCTGCCGCCGTTCCTGTCGGACGCGCGCTACACCAGCGCCGACTTCTTCCCGATGTTCGAAGTG…
>GCF_000526975|lcl|NZ_AZUH01000006.1_cds_WP_024868685.1_1273
ATGCTCGGCTACTACTTCAACCTGGCACTGCGCAGCTTCCGCCGCGACAAGGCCCTGACCGCGCTGATGGTGCTGGCCATCGCCCTGGGCATCGGTGCGTGCATGACCACGCTGACCGTGTTCCACGTGCTGTCCGGCGACCCGATCCCGACCAAGAGCGACCGCCTGTTCTACGTGCAGCTGGACGCGGCGGAGATGAACGACTACACCCCCGGCGAGGAACCGGACGAGCAGCTGACCCGCTACGACTCCGAGACCCTGCTGCGCGAGAAGCGCGGCCTGCGCCAGGCGATGATGACCGGCGGCAGCGTGTCCATCACGCCGGAAAGCGAGGGCCTGCCGCCGTTCCTGTCCGATGCGCGCTACACCAGCGCCGACTTCTTCCCGATGTTCGAAGTG…
>GCF_000543365|lcl|NZ_AZAE01000002.1_cds_WP_033832270.1_3172
ATGTTCGCCTACTACGCCCGACTGGCGGTACGCAGCTTCCGCCGCAACAAGGTACTGACCGCGCTGATGGTGGTGGCCATCGCGCTGGGCATCGGTGCTTCGATGACCACCCTGACCGTGTTCCACGTGCTGTCCGGCGACCCGATCCCTGACAAGAGCGACCGCCTGTTCTACGTACAGGTCGATCCGCGCCCGCGCTCGGGTTACCTGACCGGCGAAGAGCCGGAGACCCAGATGACCCGCTTCGATGCCGAGACGCTGCTGCGCGAGAAGCGTGGCGAGCGCCAGGCGATGATGAGTGCGGGCGCCGTCACCGTCGAGCCGGAAGGCAGCACGTTGAAGCCGTTCAACATCGACACCCGCTGGACCTCGGCCGACTTCTTCCCGATGTTCAACGTG…
>GCF_000559025|lcl|NZ_JAAN01000010.1_cds_WP_024889122.1_446
ATGCGCTACGCGATCGCGCTCGGCCTGCGCGGCCTGACCCGGCACCCGCGCACCATGGCGCTGGCGGTGCTGCTGCTCGCGCTGGGCCTGGCCGCGGTGACCTGCATGCTCACGCTGCTGTCGATGCTCTCGGGCGATCCGCTGCCCGGCGTCAGCGAGAACCTGTACCTGGCCACGGCGGACTCGCGCCAGGCCGAGCGCGGTACCGAGTCCGCGGATCCCGACCGCGACGCGCCGCAGTTCCTGTGGAAGCTCGACGATGCCCGCGCGATGATGGCGACGTTCCCGCAGGCGCGGCAGGCGGCGCTGATGACCACGCCGCTGCAGCTGCGCACGCCCGACGGGGCGCGCAGCCGCAACGGCCACGCGGTGCTCGCGGAGGGGCCGATGCCGGCGATG…
>GCF_000559025|lcl|NZ_JAAN01000010.1_cds_WP_024889124.1_448
ATGTTCGCCTACTACGCCAACCTCGCCCTGCGCAGCTTCCGCCGCAACAAGGTGCTTACCGCGCTGGCGGTCCTGGCCATCGCGCTGGGCATCGGCGCCTGCATGACCACGCTGACGGTGTTCCGCGTGCTGTCGGGCGACCCGATCCCGCACAAGAGCGACCGCCTGCTCTACGTGCAGCTGGACGCGCCGAACATGGCCGAGTACCGGCCCGGCGAGGAACCCGAGGAGCAGCTGACCCGCTTCGATGCCGAGTCCCTGCTGCGGGAGGCCCGCGGCGCGCGGCAGGCGATGATGAGCGGCGGCTACGTCCCCGTACAGCCGGCCGATGCGGCGCGCGCGGCCACGTTCGTCGACGGCCGCTACACCTCCGCCGACTTCTTCGCGATGTTCGACGTG…
>GCF_000559025|lcl|NZ_JAAN01000010.1_cds_WP_024889126.1_450
ATGCTCGGCTACTACCTCAAGCTCGCCCTGCGCAGCCTGCGGCGCAACCAGGCGCTCACCGCGCTGATGATCGTCGCCATCGCGGTGGGCATCGGCGCGTGCATGACCACGCTGACGGTGATGCGGCTGCTGTCCGGCGATCCACTGCCGGGCCGCAGCCAGCGGATCTTCTATCCGCAGGTGGATGCGCTGTCCACCGACCGCCTGCGGCGCGACCCGCCCGACATGCTCGACTACGTCTCCGCCATGGATCTGTGGCGGGCCCGGCGCGCCGACCGCCAGGCCATCGTCGTCGACAGCCGGATCAAGCTGCAGTCGCCGGACACCCGGCAGCCGCCGCTGATGACGCAGATGCTGTCCACCCACGCGGACTTCTTCCCGATGTTCGGCGCGCCGTTC…
>GCF_000559025|lcl|NZ_JAAN01000010.1_cds_WP_043689007.1_452
ATGCTCGCCCACGACATCGCCCTGGCCCTGCGCAGCCTGCGCAGGACGCCGCTGTCGAGCGCGCTGATGGTGCTGGCGGTCGCGCTGGGCATCGGCACGGCCATGACCATGCTCGTGGTCCTGCGCAACCTGTCCGGCGATCCGCTGCCCCAGCGCAGCGCGGTCCTCTACCACCCGCAGGTCGATCCGCGGCCGCTCGGCGCCGGCGACGATCCGGAACCGCCCGACGACCTCACCTGGCACGACGCGACGGCCCTGTTCGAGCTGCCCGCGCCCCGCCGCACGATGACCAGCAGCAACTGGCTGCCGGTGCGCGCCGACGAGCGCGCGCCGCCGACGATGCAGACCACGCGCGCGGCCACCGCCGATTTCTTCCCCATGTTCGACGTGCCGTTCCTG…
>GCF_000559125|lcl|NZ_JDSU01000004.1_cds_WP_016848801.1_2998
ATGTTCGGCTACTACTTTCATCTTGCCGTGCGCAGCTTCCGCCGCAACAAGGTGCTCACCGCATTGATGGTGCTGGCCATTGCGCTGGGCATCGGCGCCAGCATGACCACCTTGACGGTGTTCTATGTGTTGTCGGGCGACCCGATCCCGCAGAAGAGCGACCGGTTGTTCTATGTGCAGGTGGATGCGGAACCGAAGTCCGGCTATCAGCCGGGAGACGAGCCCGATTACCAGTCCACCCGCTTCGACGCCGAGGCGCTGCTGCGTGAGAAGCGTGCCATGCGTCAGGCGATGATGTCAGGCGGACGTGTCGCGATCGAGCCACAGCGCAGCGGGTTAAGTCCTTTCAAGCTGAACGCTCGTTTCACTTCGGCCGATTTCTTTGCGATGTTCGACGTG…
>GCF_000585435|lcl|NZ_AZQY01000009.1_cds_WP_024938397.1_1011
ATGTTCGGCTACTACCTCAATCTTGCCTTACGCAGCTTCCGCCGCAACAAGGTGCTCACCGCGCTGATGGTGCTGGCCATCGCGCTCGGCATCGGCGCCAGCATGACCACCCTGACGGTGTTCTACATCCTGTCTGGCGATCCGTTGCCGGGCAGAAGCCAAACAATCTTCATTCCGCAATTGGATGCCCGGTCACGTGATCACCAGAGTACGGACGCACTTGAGCAACTGACTCGCTTCGATGCGGAAACACTGTTGCGTGAGAAGCGCGCCGATCGCCAGGCAATGATGACTGGCGGCAATGTCGCTTTGGAGCCAGACAATGCGTCGCTGCGTCCTTTCTCACTAGACGCACGCTATACGTCAGGCGACTTTTTTTCGATGTTCGACGCCCCCTTT…
>GCF_000588855|lcl|NZ_AVER02000014.1_cds_WP_039571341.1_956
ATGTTCGGCTACTACTTCAATCTTGCGGTGCGCAGCTTCCGTCGCAACAAGGTCCTCACCGCATTGATGGTGCTGGCCATTGCGCTGGGCATCGGCGCCAGCATGACCACGTTGACGGTGTTCCATGTGTTGTCGGGCGACCCGATTCCGCAGAAGAGCGATCGGTTGTTCTATGTGCAGGTCGATGCGCAACCGAAGTCCGGCTATCAACCGGGAGACGAGCCCGATTACCAGTCCACCCGCTTCGACGCCGAGGCGCTGCTGCGTGGGACGCGCGCCATGCGTCAGGCGATGATGTCAGGCGGCAGTGTCGCGATCGAGCCACAGCGCAGCGGATTGAGTCCTTTCAAGCTGAACGCTCGTTTCATTTCGGCCGATTTCTTTGCGATGTTCGATGTG…
>GCF_000589915|lcl|NZ_CM002545.1_cds_WP_012439307.1_3694
ATGTTCGGCTATTACTTCAATCTCGCGGTGCGCAGCTTCCGCCGCAACAAGGTGCTCACCGCACTGATGGTGCTCGCCATCGCGCTGGGCATCGGCGCCAGCATGACCACGTTGACGGTGTTCTACATTCTGTCTGGCGATCCGATCCCCGGAAAAAGTGGCGTGCTGTTCCATCCCCAACTGGATGCGCGCTCATTGGGCTATCAAGACGACGACGCACTGAATCAATTGACGCGTTTCGATGCCGAAGCACTACTCCGCGAGAAACGCGGAGACCGGCAGGCGCTGATGAGCGCCGGCACCGTTCCCTTGGAGCCGGAGAACAAATCGTTGCGTCCAATGATGCTGGACACACGGTACACATCCGTTGATTTCTTTTCGATGTTCAACGTGCCGTTT…
>GCF_000590075|lcl|NZ_CM002673.1_cds_WP_011035812.1_3456
ATGTTCGGCTATTACTTCAATCTCGCGGTGCGCAGCTTCCGCCGCAACAAGGTGCTCACCGCACTGATGGTGCTCGCCATCGCGCTGGGCATCGGCGCCAGCATGACCACGTTGACGGTGTTCTACATTCTGTCTGGCGATCCGATCCCCGGAAAAAGTGGCGTGCTGTTCCATCCCCAACTGGATGCGCGCTCATTGGGCTATCAAGACGACGACGCACTGAATCAATTGACGCGTTTCGATGCCGAAGCACTACTCCGCGAGAAACGCGGAGACCGGCAGGCGCTGATGAGCGCCGGCACCGTTCCCTTGGAGCCGGAGAACAAATCGTTGCGTCCAATGATGCTGGACACACGGTACACATCCGTTGATTTCTTTTCGATGTTCAACGTGCCGTTT…
>GCF_000590235|lcl|NZ_AVET02000004.1_cds_WP_029820328.1_2411
ATGTTCGGCTACTACTTCAATCTTGCGGTACGCAGCTTCCGCCGCAACAAGGTGCTGACCGCACTGATGGTGCTGGCCATCGCGCTGGGTATCGGCGCCAGCATGACCACGCTGACGGTGTTCCATGTGTTGTCGGGCGACCCGATTCCGCAAAAGAGCGATCGGTTGTTCTATGTGCAGGTGGATGCGGAACCGAAGTCCGGCTATCAGCCCGGAGACGAGCCCGATTACCAGTCCACCCGCTTCGACGCCGAGGCGCTGCTGCGTGAGAAGCGCGCCATGCGTCAGGCGATGATGTCAGGCGGAAGTGTCGCGATCGAGCCACAGCGCAGTGGATTGAGTCCTTTCAAGCTAAACGCTCGTTTCACTTCGGCCGATTTCTTTGCGATGTTCGACGTG…
>GCF_000590315|lcl|NZ_CM002635.1_cds_WP_070691719.1_2195
ATGTTCGGCTATTACTTCAATCTCGCGGTGCGCAGCTTCCGCCGCAACAAGGTGCTCACCGCACTGATGGTGCTCGCCATCGCGCTGGGCATCGGCGCCAGCATGACCACGTTGACGGTGTTCTACATTCTGTCTGGCGATCCGATCCCCGGAAAAAGTGGCGTGCTGTTCCATCCCCAACTGGATGCGCGCTCATTGGGCTATCAAGACGACGACGCACTGAATCAATTGACGCGTTTCGATGCCGAAGCACTACTACGTGAGAAACGCGGCGATCAGCAAGCCCTGATGAGCGCCGGCACCGTTCCCTTGGAGCCGGAGAACAAATCGTTGCTTCCAATGATGCTGGACGCACGGTACACATCCGTTGATTTCTTTTCGATGTTCAACGTGCCGTTT…
>GCF_000590335|lcl|NZ_CM002636.1_cds_WP_076036476.1_1842
ATGTTCGGCTATTACTTCAATCTCGCGGTGCGCAGCTTCCGCCGCAACAAGGTGCTTACCGCACTGATGGTGCTCGCCATCGCGCTGGGCATCGGCGCCAGCATGACCACGTTGACGGTGTTCTACATTCTGTCTGGCGATCCGATCCCCGGAAAAAGTGGCGTGCTGTTCCATCCCCAACTGGATGCGCGCTCATTGGGCTATCAAGACGACGACGCACTGAATCAATTGACGCGGTTTGATGCCGAGGCATTGCTCCGGGAGAAGCGTGGTGATCAGCAGGCGCTGATGAGCGCCGGCACCGTTCCCTTGGAGCCGGAGAACAAATCGTTGCGCCCAATGATGCTGGACACACGGTACACATCCGTTGATTTCTTTTCGATGTTCAACGTGCCGTTT…
>GCF_000590355|lcl|NZ_CM002637.1_cds_WP_014506519.1_3353
ATGTTCGGCTATTACTTCAATCTCGCGGTGCGCAGCTTCCGCCGCAACAAGGTGCTTACCGCACTGATGGTGCTCGCCATCGCGCTGGGCATCGGCGCCAGCATGACCACGTTGACGGTGTTCTACGTGCTCTCGGGCGATCCGATCCCGCAGAAGAGCGATCGTTTGTTCAATGTCTTGGTCGATCCGATGCCCAAGGCCAGCTTTCAACCAGGTGACGAGCCCGATGACCAGGTGACACGCTTCGATGCGGAAACCCTGCTACGCGAGAAGCGCGCAAAACACCAGGCCATGATGACTGGTGGACGTGTGGCGATCGAACCGCCCAAGAGCGGAATGACGGCATTCAAGACAGAGGCACGCTACACATCGGCCGATTTTTTCCCCATGTTTGCCACG…
>GCF_000590375|lcl|NZ_CM002638.1_cds_WP_076039766.1_3555
ATGTTCGGCTATTACTTCAATCTCGCGGTGCGCAGCTTCCGCCGCAACAAGGTACTCACCGCACTGATGGTGCTCGCCATCGCGCTGGGCATCGGCGCCAGCATGACCACGTTGACGGTGTTCTACATTCTGTCTGGCGATCCGATCCCCGGAAAAAGTGGCGTGCTGTTCCATCCCCAACTGGATGCGCGCTCATTGGGCTATCAAGACGACGACGCACTGAATCAATTGACGCGTTTCGATGCCGAAGCACTACTACGTGAGAAACGCGGCGATCAGCAAGCCCTGATGAGCGCCGGCACCGTTCCCTTGGAGCCGGAGAACAAATCGTTGCGTCCAATGATGCTGGACGCACGGTACACATCCGTTGATTTCTTTTCGATGTTCAACGTGCCGTTT…
>GCF_000597745|lcl|NZ_JALV01000040.1_cds_WP_024957069.1_1642
ATGTTCGCCTACTACACCCGACTGGCGGCGCGCAGTTTCCGCCGCAACAAGGTCCTGACCGCGCTGATGGTGATCGCCATCGCGCTCGGTATCGGCGCCTCGATGACCACGTTGACCGTATTCCACGTGCTGTCCGGCGACCCGATTCCGGGCAAGAGTGACCGCCTGTTCTACGTGCAGCTCGATGCCGCGACCGGCGCCTATGTCGCCGGCGAGGAACCGGAAACCCAGCTGACCCGCTTCGACGGTGAAGCGCTGCTGCGCGAGGCCAAGGGCGAGCGCCAGGCGCTGATGAGCGGCGGCGGCGGCACCATCGAACCGGACAACAGCACGCTCAAGCCCTTCAGCATCGACACCCGCTGGACCTCGGCCGATTTCTTCCCGATGTTCGAGGTGCCC…
>GCF_000604005|lcl|NZ_JAJA02000001.1_cds_WP_036108918.1_2214
ATGTCCGGCAACAGCCAGTTCGCGTATTACCTGCAGCTCGCCTTGCGCAGCTTCAGGCGCAACATCGTGTTGACCGCGCTGATGGTGCTCGCCATCGCGCTCGGCATCGGCGCGGCGATGACCACCCTGACCGTGTTCTACGTGCTCTCCGGCGATCCGCTGCCGGGCAAGAGCCATCAGGTGTTCCATCCGCGCCTGGACGCGCGCGCGATGAACGGTTACACCCCCGGCGACGAGCCGCAGGACGACATGAGCCGCTTCGACGCCGAAATGCTGTTGCGCGAAGCGCGCGGCGACCGTCAGGCGATGATGTCGTCGGGCAACATCGCGATCGAGCCGCGTCGCGACAACCTGCCGCCGTTCCGCCAGGACTCGCGCCTGACCTCGGCCGATTTCTTC…
>GCF_000611735|lcl|NZ_JELS02000081.1_cds_WP_032958340.1_1785
ATGCGCAGACTGGTCTACTGCGCGCAGGTGGCGCTGCACAATACACTGCGGAGCAAGGCCATCACCGCCCTGATGGTGCTGGCCATCGCGGTGGGAATTGGAGCCAGCATGACCACCTTGACCGTGGTCTACCTGCTGTCCGGCGATCCCTTGCCTGGGCGCAGCGGTGACCTCTACTACCCCCAGCTGGATGCCAACCCGAACTCGAAGGGCCGCGAGCCGTACGACGTGCTGGACTATCGCTCGGCCTTCGACCTGTGGTCGTCCGGGCGCGCGGACCAGCAGACACTGGTGGTCACCAATCCGGTCAAGCTGCGGCCCGATCAGGGCAGTGCGCCACCGGTCATCCGCTCATCGATCTCCACCACCACCGACTTCGCGACGATGTTCGCGGTGCCG…
>GCF_000611735|lcl|NZ_JELS02000152.1_cds_WP_014648485.1_3579
ATGTTCGCCTACTACACCCGATTGGCGGTACGCAGCTTCCGCCGCAACAAGATCCTGACCGCACTGATGGTGGTCGCCATCGCGCTCGGCATCGGTGCCTCGATGACCACGCTGACGGTGTTCCACGTGCTGTCCGGCGACCCGATTCCCGGCAAGAGCGACCAGCTGTTCTACGTGCAGGTCGATCCGCGCCCGCGCGGCGGCTATACCCCGGGTGAGGAGCCTGAGGAACAGATGACACGGCGCGACGCCGAGACCCTGCTGCGCGAGAAGCGCGGCATCCGCCAGGCGATGATGAGCGCGGGCGGCGGCACGGTGGAACCGGAGCTCAGCACGCTCAAGCCGTTCTCGGTGGATACGCGCTGGACGTCGGCCGATTTCTTCCCGATGTTCGACGTG…
>GCF_000613205|lcl|NZ_CBXW010000004.1_cds_WP_238582221.1_821
ATGTATATGTTCGGCTATTACTTTGCGCTGGCCCGCACCAGGCTTATGGAAACCAAGGGGATGAGCGCCGCGCTGATCCTGGCGCTGGGGTTGGGCATCGGCGCAAGCATGACAATGCTGACTGTCGTGCGGACAATGACGTGGGATCCACTGCCGGGGCGGAGCGAGCATCTCTATCACCCCTTCATTGACGCGCTTCCCACGTCCTACGACGTCAGGCCGGGCATGGACCCGCGCGTGGCTCTCACCTGGGTGGATGCGCAGAACCTGCTGCGGCAGGCCCCGGCATCCCATCAGACCGCGCTGGCATCTGCTCGTCTATTGGTGGATGCGCAGCGCAGCGTGCAGATTCCATTCTTCACGCAAGGGCAGTATGTCACTGCAGATGCGTTTGCCATG…
>GCF_000613205|lcl|NZ_CBXW010000014.1_cds_WP_025877340.1_2326
ATGTTCGCCTACTACGCCCGACTGGCGGTACGCAGCTTCCGCCGCAACAAGGTACTGACCGCGCTGATGGTGGTCGCCATCGCGCTGGGCATCGGTGCTTCGATGACCACCCTGACCGTGTTCCATGTGCTGTCCGGCGACCCGATCCCTGACAAGAGCGACCGCCTGTTCTACGTACAGGTCGATCCGCGCCCGCGCTCGGGTTACCTGACCGGCGAAGAGCCGGAGACCCAGATGACCCGTTTCGATGCCGAGACGCTGCTGCGCGAGAAGCGTGGCGAGCGCCAGGCGATGATGAGTGCCGGTGACGCGACCATCGAGCCGGAAGGCAGCACGTTGAAGCCGTTCAACATCGACACCCGCTGGACATCGGCTGACTTCTTCCCGATGTTCAATGTG…
>GCF_000632045|lcl|NZ_JFYS01000018.1_cds_WP_025877340.1_2321
ATGTTCGCCTACTACGCCCGACTGGCGGTACGCAGCTTCCGCCGCAACAAGGTACTGACCGCGCTGATGGTGGTGGCCATCGCGCTGGGCATCGGTGCTTCGATGACCACCCTGACCGTGTTCCACGTGCTGTCCGGCGACCCGATCCCTGACAAGAGCGACCGCCTGTTCTACGTGCAGGTCGATCCGCGCCCGCGCTCGGGTTACCTGACCGGCGAAGAGCCGGAGACCCAGATGACCCGCTTCGATGCCGAGACGCTGCTGCGCGAGAAGCGTGGCGAGCGCCAGGCGATGATGAGTGCCGGTGACGCGACCATCGAGCCGGAAGGCAGCACGTTGAAGCCGTTCAACATCGACACCCGCTGGACATCGGCTGACTTCTTCCCGATGTTCAATGTG…
>GCF_000661955|lcl|NZ_CP007597.1_cds_WP_038686112.1_536
ATGTTCGCCTACTACTTCCGACTGGCCCTGCGCAGCTTCCGGCGCAACAAGGTGCTGACCGCGCTGATGGTGATCGCCATCGCGCTGGGCATCGGTGCGTCGATGACCACCCTCACCGTGTTCCATGTGCTGTCTGGCGACCCGATCCCGCAGAAGAGCGATCGCCTGTTCGCCGTGCAGGTCGATCCGCGGCCGATGCTGGGCTACCAGGCCGGCGAAGAGCCGGAAGACCAGATGACCCGCTTCGATGGTGAAGCCCTGCTGCGCGAAAAGCACGCAAAGCACCAGGCGGTAATGACCGGTGGCGGCGTGACTGTCGAATCGGACAAGGCCTCGTTGCGGCCCTTCGATACGGACGCACGCTACACCTCCACCGACTTCTTCCCGATGTTCGACACC…
>GCF_000723725|lcl|NZ_CBZT010000008.1_cds_WP_033484950.1_2582
ATGTTCGGCTACTACTTTCATCTTGCGGTGCGCAGCTTCCGCCGCAACAAGGTACTCACCGCATTGATGGTGCTGGCCATTGCGCTGGGCATCGGCGCCAGCATGACCACCTTGACGGTGTTCTATGTGTTGTCGGGCGACCCGATCCCGCAGAAGAGCGACCGGTTGTTCTATGTGCAGGTGGATGCGGAACCGAAGTCCGGCTATCAGCCGGGAGACGAGCCCGATTACCAGTCCACCCGCTTCGACGCCGAGGCGCTGCTGCGTGAGAAGCGTGCCATGCGTCAGGCGATGATGTCAGGCGGAAGTGTCGCGATCGAGCCACAGCGCAGCGGGTTAAGTCCTTTCAAGCTGAACGCTCGTTTCACTTCGGCCGATTTCTTTGCGATGTTCGACGTG…
>GCF_000724915|lcl|NZ_KL638872.1_cds_WP_016901000.1_999
ATGTTCGGCTACTACTTCAATCTTGCCTTACGCAGCTTCCGCCGCAACAAGGTGCTCACCGCGCTGATGGTGCTGGCCATCGCACTCGGCATCGGCGCCAGCATGACCACCCTGACGGTGTTCTATGTGCTGTCCGGCGATCCGATCCCGCAGAAGAGCGACCGGCTGTTTAGCGTCCTGGTGGATCCATACCCCAAGGCCGGATACCAGCCGGGAGAAGAGCCTGGCGACCAGGTCACTCGCTTCGATGCCGAAGCGCTGCTGCGTGAAAAGCACGCAAAACGCCAGGCGCTGATGACCGGCGGAAGAGTGGCGATCGAGCCAGACAAGAGCGGCATGACCGCCTTCAAATCAGAAGTTCGCTTTACCTCGGCCGATTTCTTCCCGATGTTCGAAACG…
>GCF_000724925|lcl|NZ_KL638865.1_cds_WP_039525276.1_499
ATGTTCGGCTATTACTTCAATCTTGCCTTACGCAGCTTCCGCCGCAACAAGGTGCTCACCGCGCTGATGGTGCTGGCCATCGCGCTCGGCATCGGCGCCAGCATGACCACCCTGACGGTGTTCTACATCCTGTCTGGCGATCCGTTGCCGGGGAAAAGCGGCACGCTGTTTCATCCGCAGCTCGATGCGCGTTCGTTGGGCTATCAAGACGACGATGCACTGGATCAGTTGACCCGCTTCGATGCCGAGGCGCTGCTACGGGAAAAGCGTGGAGACCGTCAGGTCATGATGACCGCAGGCACTGTTCCGCTGGAACCGGACAACACCACATTGCGGCCAATGATGCTGGACGCACGTTACACGTCCGTTGATTTCTTCCCCATGTTCGATGTGCCCTTC…
>GCF_000724925|lcl|NZ_KL638865.1_cds_WP_039528877.1_2901
ATGTTCAGCTACTACGTCAATCTGGCGAGACAAAACCTCTTAGCCTCGAAGACGATGACCTTTGCCCTGGTTATCGCCCTTGCACTGGGGGTTGGCGCAAGCATGACGATGCTCACTGTGGTTCGGGTGCTTTCGTGGGATCCAATGCCAGGGCGTAGCGCACATCTGTTCCATCCCTACTTCGATCCGCTGCCTCGATCTTATGAAGTGAAGCCTTCGCTTGATCCCAGGAATTCAGTAACTTGGACGGATGCGAAGGAGATTATGCGGCGACTGCCTGCTCAATACAGTGCAGCGATGGCCACAGGTCATTTGCTCGTGAATGCCCAGGATGGTGTGGAATCGCCATTCCTTGTTGATGGGCAGTATGCAACCCCTGATATTTTCCCGATGTTCGGA…
>GCF_000730305|lcl|NZ_CM002866.1_cds_WP_014091117.1_4208
ATGTTCGGCTACTACTTCAATCTTGCGGTACGCAGCTTCCGCCGCAACAAGGTGCTGACCGCACTGATGGTGCTGGCCATCGCGCTGGGTATCGGCGCCAGCATGACCACGCTGACGGTGTTCCATGTGTTGTCGGGCGACCCGATTCCGCAAAAGAGCGATCGGTTGTTCTATGTGCAGGTGGATGCGGAACCGAAGTCCGGCTATCAGCCGGGAGACGAGCCCGATTACCAGTCCACCCGCTTCGACGCCGAGGCGCTGCTGCGTGAGAAGCGCGCCATGCGTCAGGCGATCATGACTGGCGGATACGCCATACTCGAGCCGCAGCGCAATGGGCTGAGCCCGTTCCTGCTGAACTTGCGCTACACATCGGCCGATTTCTTCGCGATGTTCGACACG…
>GCF_000731095|lcl|NZ_JMTZ01000014.1_cds_WP_031371134.1_1201
ATGACCGGAAACAGCCAGTTCGGCTACTACGTCCAGCTCGCCCTGCGCAGCTTCAAGCGCAACAAGGTGCTGACCGCGCTGATGGTGGTCGCCATCGCGCTCGGCATCGGCGCGGCGATGACCACCCTGACCGTGTTCTACGTGCTGTCCGGCGATCCGCTGCCGGGCAGGAGCGAGCACCTGTTCCATCCGCGCATGGATCCGCGCCCGATGGCCGGCTACACGCCCGGCGACGAGCCGCACGAGGACATGACCCGCTTCGATGCCGAGGCGCTGCTGCGCGAGAAGCGCGGCGACCGCCAGGCGCTGATGAGCGGAGGCGACGTCGCCATCGAGCCGCGCCGCGACGGCCTGCCGCCGTTCCGCCAGATCTCGCGCTACACCTCGGCCGACTTCTTC…
>GCF_000741885|lcl|NZ_JPHG01000004.1_cds_WP_022560014.1_566
ATGTTCGGCTATTACTTCACTCTGGCGGTGCGCAGCTTCCGCCGCAACAAGGTGCTTACCGCACTGATGGTGCTGGCCATCGCGCTTGGCATCGGCGCCAGCATGACCACGCTGACGGTGTTCTATGTGTTGTCTGGCGACCCGATTCCGCAGAAGAGCGATCGGTTGTTCAATGTATTGGTCGACCCGCAGCCGAAGGCCGGTTTTCAGCCAGGCGAAGAACCGGACGATCAAGTGACCCGCTTCGATGCCGAGGCATTGCTGCGTGAGAAACGCGGCAAGCGGCAGGCCATGATGACCGGCGGCAACCTGGCGATCGAACCGGAAAAGAGCGGGCTGAGCGCCTTCAAGTCGGAAGCGCGCTACACCTCGGCCGATTTCTTTCCGATGTTCGAGCCG…
>GCF_000742995|lcl|NZ_CP008838.1_cds_WP_024957069.1_4232
ATGTTCGCCTACTACACCCGACTGGCGGCGCGCAGTTTCCGCCGCAACAAGGTCCTGACCGCGCTGATGGTGATCGCCATCGCGCTCGGTATCGGCGCCTCGATGACCACGTTGACCGTATTCCACGTGCTGTCCGGCGACCCGATTCCGGGCAAGAGTGACCGCCTGTTCTACGTGCAGCTCGATGCCGCGACCGGCGCCTATGTCGCCGGCGAGGAACCGGAAACCCAGCTGACCCGCTTCGACGGTGAAGCGCTGCTGCGCGAGGCCAAGGGCGAGCGCCAGGCGCTGATGAGCGGCGGCGGCGGCACCATCGAACCGGACAACAGCACGCTCAAGCCCTTCAGCATCGACACCCGCTGGACCTCGGCCGATTTCTTCCCGATGTTCGAGGTGCCC…
>GCF_000743535|lcl|NZ_AVCJ01000005.1_cds_WP_034221509.1_904
ATGTACGGCTACTACCTCTCCCTGGGTTTCCGCAGCCTGCGCCGCAACCCGGTCCTGACCAGCCTGATGGTGCTGACGCTGTCGGTGGGCGTGGCGGCGTCGATGACCACGCTGACCCTGCTGCGCGGCATGTCCGGCGACCCGATCCCGCAGAAGTCCGACGTGCTGTTCGTGCCCCTGCTCGACAACCGGCCGGTCAACAACGGCCCCTTCACCGACCCCGAGCCCCCCACGCAGCTGACCATGCGCGACACGATGGCGCTGTGGGAGCGCGGCGAGGGCAAGCGCCAGACGCCGGTCTATGGCATCAGCCCCCCGATCGACTCCGGTCGCGCCGACCTGCCGCCTTTCTTCAGCGACGGCCTGGCCGTGGGTCGCGACTTCTTCGCGATGTTCGAC…
>GCF_000747075|lcl|NZ_AVCH01000167.1_cds_WP_043803624.1_1902
ATGTTCCGCTACTACCTTGGCCTGGGCTTCCGCAGCCTGCGCCGCAACCCGGTACTGACGACGCTGATGGTGCTCACGCTGTCGGTGGGCGTGGCCGCCAGCATGACCACGCTGACCCTGCTGCGCGGCATGTCGGGCGACCCGATCCCGCAGAAGTCCGATCGCCTGTTCGTACCGCTACTCGACAACCGCCCGGCCGGCGACGGCGCCGGCACCGACCCCGAGCCGCCGGACCAGCTGACCATGCGCGACGCCACGGCGCTGTGGGAGCGCGGCAAGGCGACCCGGCAGACGCCGGTCTACGGCGTCAGCCCGCCAATCGATTCGGGCCGTCCAGACCTGCCGCCCTTCTTCAGCGACGGCCTGGCCGTGGGCCGCGACTTCTTCGCCATGTTCGAC…
>GCF_000747135|lcl|NZ_AVCI01000010.1_cds_WP_022970366.1_2194
ATGTTCGGCTATTACTTCACGCTGGGACTGCGCAGCCTGCGCCGCAATCCGGTGCTGACCGCGCTGATGATCGTCACCCTCGCCGTCGGCGTCGCCGCCAGCATGGCGACCCTGACCGTGCTCTACGTGATGTCCGGCGATCCGATCCCGCACAAGAGCGATCGCCTGTTCGTGCCGCGCCTGGACAACAGCCAGCTTAATGGCTACACGCCGGCCGATGAGCCGAGCGACCAGATGGTCTATCGCGACGCGGTCAATCTGCTCGCCAGCGGCCAGGGCGTGCGTCGCACGGCCGTGTACGGCATCAACTCCGGCATTGAAAGCGGCCGCGCCGATCTGCCGCCGTTCCTGGTGCAGGGCGTGGCGCCGACGCTGGATTTCTTCGCGATGTTCGAAACG…
>GCF_000747155|lcl|NZ_AVCK01000016.1_cds_WP_034212038.1_1382
ATGTTCGCCTACTACTTCAAGCTGGGCCTGCGCAGCCTGCGCCGCAACCCCATCCTCACCGCGCTGATGGTGCTGACCCTGGCGGTCGGCGTCGCCACCAGCATGTCCACGCTGACCGTGCTGCGGGCGATGTCGGGCGATCCGATCCCGTCCAAGTCCGACCGGCTGTTCGTGGTGCAGGTGGACAACCAGCCGGCCGAGACGCCGGAAGGCGAGCCGCCGACCGCCCACCTGAGCTGGATCGACGCGCGCGAGCTGCTCGCCGCAGGGGACGGCGTTCGCCGCACCGCGATGTATGCGATCGGCGGCGTCGTCGAACCCGAGGGCGACGCGGGCAACATGCTGATCAATGGCATGGCGGTCGGCGCCGATTTCTTCCCGATGTTCGAAGTACCGTTC…
>GCF_000747175|lcl|NZ_AWXU01000048.1_cds_WP_026817546.1_2383
ATGTTCACCTACTACCTCGGCCTGGGCTTCCGCAGCCTGCGCCGCAATCCGGTGCTGACGATCCTGATGGTGCTGACGCTGTCGGTCGGCGTCGCCGCCAGCATGACGACCCTGACCCTGCTGCACGGCATGTCCGGCAACCCGATCCCGGGCAAGTCCGACCGCCTGTTCGTGCCGCTGCTCGACAACGGTCCCGGCGAGGAGCTCGACGGCAGCGGCGAGCCGCCGCGCCAGGTCAGCCACACCGACGCCGTCAACCTGTGGGACCAGGCGAAGGGCGCGCTGCAGACGCCGCTGTACGGCATCGGCCCGGCGATCGACTCCGGACGCGCCGACCTGCCGCCGTTCTTCAGCAGCGGCGTCGCCGTCGGTCGCGACTTCTTCGCGATGTTCGACGTG…
>GCF_000758465|lcl|NZ_JRJA01000001.1_cds_WP_032127118.1_62
ATGTTCGGCTATTACTTTGCGCTGGCCCGCACAAGGCTTCTGGAAACCAAGGGAATGAGCGCCGCGCTGATCCTGGCGCTGGGGTTGGGCATTGGCGCGAGCATGACGATGTTGACCGTCGTGCGGACAATGACGTGGGATCCACTGCCGGGGCGAAGCGAGCATCTCTATCACCCCTTCATCGACGCGCTCCCCACCTCCTACGACGTCAGGCCTGGCATGGACCCGCGGGTGGCCCTCACCTGGGTAGATGCGCAGAACCTGCTGCGGCAGGCCCCGGCCTCCCATCAGACCGCGCTGGCATCTGCTCGTCTATTGGTGGATGCGCAGCGCAGCGTGCAGATCCCATTCTTCACGCAAGGGCAGTATGCCACTGCAGATGCGTTTGCCATGTTCGGC…
>GCF_000758465|lcl|NZ_JRJA01000035.1_cds_WP_032129039.1_2344
ATGTTCGCCTACTACGCCCGATTGGCGGTGCGCAGCTTCCGCCGCAACAAGGTACTGACCGCGTTGATGGTGATCGCTATCGCGCTAGGCATCGGCGCCTCGATGACCACGTTGACCGTGTTCCACGTGCTGTCCGGTGACCCGATTCCCGGCAAGAGTGACCAGCTGTTCTATGTGCAGGTCGAGCCGCGTCCGCGTGGCGGCTATACCCCGGGTGAGGAGCCTGAGGAACAGATGACCCGGCGCGATGCCGAGACCCTGCTGCGCGAGAAGCGCGGCGTCCGCCAGGCGATGATGAGTGCGGGCGGCGGCACGGTGGAACCGGAGCTCAGCACGCTCAAGCCGTTCTCGGTGGATACGCGCTGGACGTCGGCTGATTTCTTCCCGATGTTCGACGTA…
>GCF_000758465|lcl|NZ_JRJA01000038.1_cds_WP_032129183.1_2527
ATGATGCTCTACTACGTCCAGCTTTCGCTTGCCCGATTCAAGCAGCGAGTCGGCACTCATCTGGCAATCGCTCTCATGCTGGGTGCGGGGGTAGGGATCACCACCGTGATGCTTTCCATTGTTCTCCAGGCATCGTCGGATCCCGCTCCAGGCCGGAGCTCGGCATTGTTCCGCCCCTACCTTGACGCGCGTCCAGATGCACTGCGCAGTGGCTCTCCGGATCCTGGTCAGTCACTGACCTGGCCAGACGCGAAGGTGCTTCTGAACCAAGGCCGGACGTGGAAGCAGGCAGCAATGGCAGGGGGCGCGGTGACGCTCTCCCGGCCGGGAGAGCCCAGCGCAAGACTGCGCGCCAGGTTCGCCACGTCCGAAGTCTTCAGTGTCCTCGGCATTGCCGTT…
>GCF_000764855|lcl|NZ_KN265458.1_cds_WP_047692949.1_147
ATGTTCGGCTATTACTTCACTCTGGCGCTCCGCAGCTTCCGCCGCAACAAGGTGCTCACCGCCCTGATGGTGCTGGCCATCGCGCTGGGCATCGGCGCCAGCATGACCACGTTGACGGTGTTCTACGTGTTGTCAGGCGATCCGATTCCGCAGAAGAGCAATCGGCTGTTCAACGTGCTGGTCGACCCACAACCCAAAGCCGGTTTTCAGCCAGGCGAAGAGCCGGATGATCAAGTAACCCGCTTTGATGCCGAGGCGCTATTACGTGAAAAACGTGCCAACCGCCAGGCACTGATGACCGGCGGGCAAGTGGCCATCGAGCCAGACAAGAAGGGCATCAGCGCATTCAAGTCGGAAGCTCGCTTTACCTCGGCAGATTTCTTCCCGATGTTCGAAACA…
>GCF_000764875|lcl|NZ_JRRE02000006.1_cds_WP_022560014.1_4013
ATGTTCGGCTATTACTTCACTCTGGCGGTGCGCAGCTTCCGCCGCAACAAGGTGCTTACCGCACTGATGGTGCTGGCCATCGCGCTTGGCATCGGCGCCAGCATGACCACGCTGACGGTGTTCTATGTGTTGTCTGGCGACCCGATTCCGCAGAAGAGCGATCGGTTGTTCAATGTATTGGTCGACCCGCAGCCGAAGGCCGGTTTTCAGCCAGGCGAAGAACCGGACGATCAAGTGACCCGCTTCGATGCCGAGGCATTGCTGCGTGAGAAACGCGGCAAGCGGCAGGCCATGATGACCGGCGGCAACCTGGCGATCGAACCGGAAAAGAGCGGGCTGAGCGCCTTCAAGTCGGAAGCGCGCTACACCTCGGCCGATTTCTTTCCGATGTTCGAGCCG…
>GCF_000768345|lcl|NZ_AVPS01000008.1_cds_WP_036195017.1_2418
ATGTTCAGCTACTATCTCGACCTCGCCCTGCGCAGCTTCCGCCGCAACAAGGTCCTCACCGCGCTGATGGTGCTGGCGATCGCGCTGGGCATCGGCGCCAGCATGACCACGTTGACGGTGTTCCATGTGCTCTCCGGCGATCCGCTGCCGGGCAAAAGCCAGACGCTGTTCTATCCGCAATTGGACCCCGGCGGAAAAGGCGGCCACGTCCCCGGCGAGGAGCCCGACGAGCAACTCACCCGCTTCGACGCCGAAGCCCTGCAGGCCGATGCCAAGGGCGATCGCCAGGCGATCATGGCCGGCGGCAATGTATCGGTGGAACCACAGCGCGATGGCCTGAAGCCGTTCAACGCCGATGCGCGCTACACCACCGGCGACTTCTTCCCGATGTTCGACGTG…
>GCF_000768355|lcl|NZ_AVPU01000038.1_cds_WP_036139851.1_1352
ATGTTCGGCTATTACCTTGAGCTCGCCCTGCGCAGCTTCCGCCGCAACAAGGTGCTGACCGCGCTGATGGTGCTGGCAATCGCACTGGGCATCGGCGCCAGCATGACCACGCTGACCGTGTTCCACGTGCTGTCCGGCGATCCGATCCCGAGCAAGAGCCACGTGCTGTTCTACCCGCGCCTGGACCCGCGCTCGATGAACGGCTTCACCCCGGGCGACGAGCCGGAAGCACAGATGACCCGCTTCGACGCCGAGGCGCTGCTGCGCGACAAACGCGGCGACCGTCAGGCGCTGATGACCGGCGGCACGCTGGCGCTGGAAGCGGCGGACGGCCGAATCGAACCGTTCCGCGTCGACTCGCGCTACACCACCGCGGACTTCTTCCCGATGTTCGACGTG…
>GCF_000769985|lcl|NZ_AVBH01000171.1_cds_WP_027070015.1_1023
ATGCTCGGCTACTACTTCGACCTCGCGCTCCGCAGCTTCCGCCGCAACAAGGTGCTGACCGCCCTCATGGTGCTGGCGATCGCCCTGGGCATCGGCGCGAGCATGACCACCCTCACGGTCTTCCACGTGCTCTCGGGCGACCCGCTGCCCGGCAAGAGCGACCGGGTGTTCTACCCGCAGATGGACCCGCGCTCGATGAGCGGCTACAGCGAAGGGGAGGACCCGGAGTTCCAGATGACCCGCTTCGATGCCGAGGCGCTGCTGCGCGACGGGCGCGGCAAGCACCAGGCGCTGATGACCGCCGGTGCGGTGGCGGTCGAGCCCCAGCGCAGCGGGCTGGATCCGTTCCTGGCGGGGGCACGCTTCACGTCGGCCGATTTCTTCCCGATGTTCGAGGCC…
>GCF_000770355|lcl|NZ_CP034653.1_cds_WP_047698297.1_3549
ATGTTCGGCTACTACTTCAATCTTGCGCTGCGCAGCTTCCGCCGCAATAGGGTGCTTACCGCATTGATGGTGCTGGCCATCGCACTCGGCATCGGCGCCAGCATGACCACGCTGACGGTGTTCTATGTGTTGTCTGGCGATCCGATTCCGCAGAAGAGCGACCGGTTGTTCAACGTGCTGGTCGACCCACAACCGAAGGCAGGTTTTCAGCCAGGCGAAGAGCCGGACGATCAAGTCACCCGCTTCGATGCCGAAGCGCTACTACGTGAAAAGCGCGCCAAACGCCAGGCACTGATGACCGGCGGGCAAGTGGCCATCGAGCCAGACAAGAACGGCATCGCCGCGTTCAAGTCGGTGGTTCGCTTTACTTCGGCCGATTTCTTTCCGATGTTCGAAGCA…
>GCF_000770795|lcl|NZ_JRKJ01000021.1_cds_WP_036170533.1_1513
ATGTTCGGTTACTACTTCGATCTCGCATTGCGCAGTTTCCGGCGCAATCGCGTCCTCACCGCACTGATGGTGCTGGCCATCGCGCTCGGCATCGGCGCGAGCATGACCACGCTCACCGTCTTCCACGTCCTCTCCGGCGACCCGATCCCGCACAAGAGCGGCCAGTTGTTCGCCGTGCAGCTCGATCCGCAAAGCATGGACGGCTACACGCCGGGCGAAGAACCCGACGACCAGGTCACGCGTTACGACGCCGAGCAACTCCTGCGCGAAGCCAAGGGCGACCGCCAGGTGTTGATGACCGGCGGCGGCGTGGCCGTGCAGCCCGACAAGCAGGGCCTGGCGCCCTTCGCGCTGGATGCGCGTTACGCCTCGGCTGATTTCTTCCCGATGTTCGACATG…
>GCF_000772695|lcl|NZ_KN305715.1_cds_WP_039431123.1_386
ATGTTCGGCTACTACTTCAATCTTGCGGTACGCAGCTTCCGCCGCAACAAGGTGCTGACCGCACTGATGGTGCTGGCCATCGCGCTGGGTATCGGCGCCAGCATGACAACGCTGACGGTGTTCCATGTGTTGTCGGGCGACCCGATTCCGCAAAAGAGCGATCGGTTGTTCTATGTGCAGGTGGATGCGGAACCGAAGTCCGGCTATCAGCCGGGAGACGAGCCCGATTACCAGTCCACCCGCTTCGACGCCGAGGCGCTGCTGCGTGAGAAGCGCGCCATGCGTCAGGCGATGATGTCAGGCGGAAGTGTCGCGATCGAGCCACAGCGCAGTGGATTGAGTCCTTTCAAGCTAAACGCTCGTTTCACTTCGGCCGATTTCTTTGCGATGTTCGACGTG…
>GCF_000772705|lcl|NZ_JSBW02000059.1_cds_WP_039431123.1_194
ATGTTCGGCTACTACTTCAATCTTGCGGTACGCAGCTTCCGCCGCAACAAGGTGCTGACCGCACTGATGGTGCTGGCCATCGCGCTGGGTATCGGCGCCAGCATGACAACGCTGACGGTGTTCCATGTGTTGTCGGGCGACCCGATTCCGCAAAAGAGCGATCGGTTGTTCTATGTGCAGGTGGATGCGGAACCGAAGTCCGGCTATCAGCCGGGAGACGAGCCCGATTACCAGTCCACCCGCTTCGACGCCGAGGCGCTGCTGCGTGAGAAGCGCGCCATGCGTCAGGCGATGATGTCAGGCGGAAGTGTCGCGATCGAGCCACAGCGCAGTGGATTGAGTCCTTTCAAGCTAAACGCTCGTTTCACTTCGGCCGATTTCTTTGCGATGTTCGACGTG…
>GCF_000772715|lcl|NZ_CP034649.1_cds_WP_039448517.1_3579
ATGTTCGGCTACTACTTCAATCTTGCGGTACGCAGCTTCCGCCGCAACAAGGTGCTGACCGCACTGATGGTGCTGGCCATCGCGCTGGGTATCGGCGCCAGCATGACAACGCTGACGGTGTTCCATGTGTTGTCGGGCGACCCGATTCCGCAAAAGAGCGATCGGTTGTTCTATGTGCAGGTGGATGCGGAACCGAAGTCCGGCTATCAGCCGGGAGACGAGCCCGATTACCAGTCCACCCGCTTCGACGCCGAGGCGCTGCTGCGTGAGAAGCGCGCCATGCGTCAGGCGATGATGTCAGGCGGAAGTGTCGCGATCGAGCCACAGCGCAGTGGATTGAGTCCTTTCAAGCTAAACGCTCGTTTCACTTCGGCCGATTTCTTTGCGATGTTCGACGTG…
>GCF_000772725|lcl|NZ_KN360717.1_cds_WP_010371969.1_821
ATGTTCGGCTACTACTTCAATCTTGCGCTGCGCAGCTTCCGCCGCAATAGGGTGCTTACCGCATTGATGGTGCTGGCCATCGCACTCGGCATCGGCGCCAGCATGACCACGCTGACGGTGTTCTATGTGTTGTCTGGCGATCCGATTCCGCAGAAGAGCGACCGGTTGTTCAACGTGCTGGTCGACCCACAACCGAAGGCAGGTTTTCAGCCAGGCGAAGAGCCGGACGATCAAGTCACCCGCTTCGATGCCGAAGCGCTACTACGTGAAAAGCGCGCCAAACGCCAGGCACTGATGACCGGCGGGCAAGTGGCCATCGAGCCAGACAAGAACGGCATCGCCGCGTTCAAGTCGGAGGTTCGCTTTACTTCGGCCGATTTCTTTCCGATGTTCGAAGCA…
>GCF_000772775|lcl|NZ_CP034657.1_cds_WP_010371969.1_3499
ATGTTCGGCTACTACTTCAATCTTGCGCTGCGCAGCTTCCGCCGCAATAGGGTGCTTACCGCATTGATGGTGCTGGCCATCGCACTCGGCATCGGCGCCAGCATGACCACGCTGACGGTGTTCTATGTGTTGTCTGGCGATCCGATTCCGCAGAAGAGCGACCGGTTGTTCAACGTGCTGGTCGACCCACAACCGAAGGCAGGTTTTCAGCCAGGCGAAGAGCCGGACGATCAAGTCACCCGCTTCGATGCCGAAGCGCTACTACGTGAAAAGCGCGCCAAACGCCAGGCACTGATGACCGGCGGGCAAGTGGCCATCGAGCCAGACAAGAACGGCATCGCCGCGTTCAAGTCGGAGGTTCGCTTTACTTCGGCCGATTTCTTTCCGATGTTCGAAGCA…
>GCF_000772785|lcl|NZ_KN305891.1_cds_WP_010371969.1_1087
ATGTTCGGCTACTACTTCAATCTTGCGCTGCGCAGCTTCCGCCGCAATAGGGTGCTTACCGCATTGATGGTGCTGGCCATCGCACTCGGCATCGGCGCCAGCATGACCACGCTGACGGTGTTCTATGTGTTGTCTGGCGATCCGATTCCGCAGAAGAGCGACCGGTTGTTCAACGTGCTGGTCGACCCACAACCGAAGGCAGGTTTTCAGCCAGGCGAAGAGCCGGACGATCAAGTCACCCGCTTCGATGCCGAAGCGCTACTACGTGAAAAGCGCGCCAAACGCCAGGCACTGATGACCGGCGGGCAAGTGGCCATCGAGCCAGACAAGAACGGCATCGCCGCGTTCAAGTCGGAGGTTCGCTTTACTTCGGCCGATTTCTTTCCGATGTTCGAAGCA…
>GCF_000772795|lcl|NZ_KN305960.1_cds_WP_039431123.1_371
ATGTTCGGCTACTACTTCAATCTTGCGGTACGCAGCTTCCGCCGCAACAAGGTGCTGACCGCACTGATGGTGCTGGCCATCGCGCTGGGTATCGGCGCCAGCATGACAACGCTGACGGTGTTCCATGTGTTGTCGGGCGACCCGATTCCGCAAAAGAGCGATCGGTTGTTCTATGTGCAGGTGGATGCGGAACCGAAGTCCGGCTATCAGCCGGGAGACGAGCCCGATTACCAGTCCACCCGCTTCGACGCCGAGGCGCTGCTGCGTGAGAAGCGCGCCATGCGTCAGGCGATGATGTCAGGCGGAAGTGTCGCGATCGAGCCACAGCGCAGTGGATTGAGTCCTTTCAAGCTAAACGCTCGTTTCACTTCGGCCGATTTCTTTGCGATGTTCGACGTG…
>GCF_000774025|lcl|NZ_JSEW02000121.1_cds_WP_022560014.1_1557
ATGTTCGGCTATTACTTCACTCTGGCGGTGCGCAGCTTCCGCCGCAACAAGGTGCTTACCGCACTGATGGTGCTGGCCATCGCGCTTGGCATCGGCGCCAGCATGACCACGCTGACGGTGTTCTATGTGTTGTCTGGCGACCCGATTCCGCAGAAGAGCGATCGGTTGTTCAATGTATTGGTCGACCCGCAGCCGAAGGCCGGTTTTCAGCCAGGCGAAGAACCGGACGATCAAGTGACCCGCTTCGATGCCGAGGCATTGCTGCGTGAGAAACGCGGCAAGCGGCAGGCCATGATGACCGGCGGCAACCTGGCGATCGAACCGGAAAAGAGCGGGCTGAGCGCCTTCAAGTCGGAAGCGCGCTACACCTCGGCCGATTTCTTTCCGATGTTCGAGCCG…
>GCF_000774035|lcl|NZ_JSFA02000090.1_cds_WP_039588134.1_1866
ATGTTCGGCTACTACTTCAATCTTGCGGTGCGCAGCTTCCGTCGCAACAAGGTCCTCACCGCATTGATGGTGCTGGCCATTGCGCTGGGCATCGGCGCCAGCATGACCACGTTGACGGTGTTCCATGTGTTGTCGGGCGACCCGATTCCGCAGAAGAGCGATCGGTTGTTCTATGTGCAGGTCGATGCGCAACCGAAGTCCGGCTATCAACCGGGAGACGAGCCCGATTACCAGTCCACCCGCTTCGACGCCGAGGCGCTGCTGCGTGGGACGCGCGCCATGCGTCAGGCGATGATGTCAGGCGGCAGTGTCGCGATCGAGCCACAGCGCAGCGGATTGAGTCCTTTCAAGCTGAACGCTCGTTTCACTTCGGCCGATTTCTTTGCGATGTTCGATGTG…
>GCF_000775185|lcl|NZ_JSBR02000053.1_cds_WP_022560014.1_177
ATGTTCGGCTATTACTTCACTCTGGCGGTGCGCAGCTTCCGCCGCAACAAGGTGCTTACCGCACTGATGGTGCTGGCCATCGCGCTTGGCATCGGCGCCAGCATGACCACGCTGACGGTGTTCTATGTGTTGTCTGGCGACCCGATTCCGCAGAAGAGCGATCGGTTGTTCAATGTATTGGTCGACCCGCAGCCGAAGGCCGGTTTTCAGCCAGGCGAAGAACCGGACGATCAAGTGACCCGCTTCGATGCCGAGGCATTGCTGCGTGAGAAACGCGGCAAGCGGCAGGCCATGATGACCGGCGGCAACCTGGCGATCGAACCGGAAAAGAGCGGGCTGAGCGCCTTCAAGTCGGAAGCGCGCTACACCTCGGCCGATTTCTTTCCGATGTTCGAGCCG…
>GCF_000775195|lcl|NZ_JSBQ02000090.1_cds_WP_022560014.1_2073
ATGTTCGGCTATTACTTCACTCTGGCGGTGCGCAGCTTCCGCCGCAACAAGGTGCTTACCGCACTGATGGTGCTGGCCATCGCGCTTGGCATCGGCGCCAGCATGACCACGCTGACGGTGTTCTATGTGTTGTCTGGCGACCCGATTCCGCAGAAGAGCGATCGGTTGTTCAATGTATTGGTCGACCCGCAGCCGAAGGCCGGTTTTCAGCCAGGCGAAGAACCGGACGATCAAGTGACCCGCTTCGATGCCGAGGCATTGCTGCGTGAGAAACGCGGCAAGCGGCAGGCCATGATGACCGGCGGCAACCTGGCGATCGAACCGGAAAAGAGCGGGCTGAGCGCCTTCAAGTCGGAAGCGCGCTACACCTCGGCCGATTTCTTTCCGATGTTCGAGCCG…
>GCF_000775205|lcl|NZ_JSBS02000056.1_cds_WP_022560014.1_460
ATGTTCGGCTATTACTTCACTCTGGCGGTGCGCAGCTTCCGCCGCAACAAGGTGCTTACCGCACTGATGGTGCTGGCCATCGCGCTTGGCATCGGCGCCAGCATGACCACGCTGACGGTGTTCTATGTGTTGTCTGGCGACCCGATTCCGCAGAAGAGCGATCGGTTGTTCAATGTATTGGTCGACCCGCAGCCGAAGGCCGGTTTTCAGCCAGGCGAAGAACCGGACGATCAAGTGACCCGCTTCGATGCCGAGGCATTGCTGCGTGAGAAACGCGGCAAGCGGCAGGCCATGATGACCGGCGGCAACCTGGCGATCGAACCGGAAAAGAGCGGGCTGAGCGCCTTCAAGTCGGAAGCGCGCTACACCTCGGCCGATTTCTTTCCGATGTTCGAGCCG…
>GCF_000775215|lcl|NZ_JSBT02000062.1_cds_WP_022560014.1_142
ATGTTCGGCTATTACTTCACTCTGGCGGTGCGCAGCTTCCGCCGCAACAAGGTGCTTACCGCACTGATGGTGCTGGCCATCGCGCTTGGCATCGGCGCCAGCATGACCACGCTGACGGTGTTCTATGTGTTGTCTGGCGACCCGATTCCGCAGAAGAGCGATCGGTTGTTCAATGTATTGGTCGACCCGCAGCCGAAGGCCGGTTTTCAGCCAGGCGAAGAACCGGACGATCAAGTGACCCGCTTCGATGCCGAGGCATTGCTGCGTGAGAAACGCGGCAAGCGGCAGGCCATGATGACCGGCGGCAACCTGGCGATCGAACCGGAAAAGAGCGGGCTGAGCGCCTTCAAGTCGGAAGCGCGCTACACCTCGGCCGATTTCTTTCCGATGTTCGAGCCG…
>GCF_000785925|lcl|NZ_JTCT02000089.1_cds_WP_039583742.1_807
ATGTTCGGCTACTACTTCAATCTTGCGGTGCGCAGCTTCCGTCGCAACAAGGTCCTCACCGCATTGATGGTGCTGGCCATTGCGCTGGGCATCGGCGCCAGCATGACCACGTTGACGGTGTTCCATGTGTTGTCGGGCGACCCGATTCCGCAGAAGAGCGATCGGTTGTTCTATGTGCAGGTCGATGCGCAACCGAAGTCCGGCTATCAACCGGGAGACGAGCCCGATTACCAGTCCACCCGCTTCGACGCCGAGGCGCTGCTGCGTGGGACGCGCGCCATGCGTCAGGCGATGATGTCAGGCGGCAGTGTCGCGATCGAGCCACAGCGCAGCGGATTGAGTCCTTTCAAGCTGAACGGTCGTTTCACTTCGGCCGATTTCTTTGCGATGTTCGATGTG…
>GCF_000785935|lcl|NZ_JTCV02000102.1_cds_WP_039588134.1_1701
ATGTTCGGCTACTACTTCAATCTTGCGGTGCGCAGCTTCCGTCGCAACAAGGTCCTCACCGCATTGATGGTGCTGGCCATTGCGCTGGGCATCGGCGCCAGCATGACCACGTTGACGGTGTTCCATGTGTTGTCGGGCGACCCGATTCCGCAGAAGAGCGATCGGTTGTTCTATGTGCAGGTCGATGCGCAACCGAAGTCCGGCTATCAACCGGGAGACGAGCCCGATTACCAGTCCACCCGCTTCGACGCCGAGGCGCTGCTGCGTGGGACGCGCGCCATGCGTCAGGCGATGATGTCAGGCGGCAGTGTCGCGATCGAGCCACAGCGCAGCGGATTGAGTCCTTTCAAGCTGAACGCTCGTTTCACTTCGGCCGATTTCTTTGCGATGTTCGATGTG…
>GCF_000785945|lcl|NZ_JTCU02000078.1_cds_WP_039583742.1_4346
ATGTTCGGCTACTACTTCAATCTTGCGGTGCGCAGCTTCCGTCGCAACAAGGTCCTCACCGCATTGATGGTGCTGGCCATTGCGCTGGGCATCGGCGCCAGCATGACCACGTTGACGGTGTTCCATGTGTTGTCGGGCGACCCGATTCCGCAGAAGAGCGATCGGTTGTTCTATGTGCAGGTCGATGCGCAACCGAAGTCCGGCTATCAACCGGGAGACGAGCCCGATTACCAGTCCACCCGCTTCGACGCCGAGGCGCTGCTGCGTGGGACGCGCGCCATGCGTCAGGCGATGATGTCAGGCGGCAGTGTCGCGATCGAGCCACAGCGCAGCGGATTGAGTCCTTTCAAGCTGAACGGTCGTTTCACTTCGGCCGATTTCTTTGCGATGTTCGATGTG…
>GCF_000786915|lcl|NZ_JSEU02000068.1_cds_WP_022560014.1_4251
ATGTTCGGCTATTACTTCACTCTGGCGGTGCGCAGCTTCCGCCGCAACAAGGTGCTTACCGCACTGATGGTGCTGGCCATCGCGCTTGGCATCGGCGCCAGCATGACCACGCTGACGGTGTTCTATGTGTTGTCTGGCGACCCGATTCCGCAGAAGAGCGATCGGTTGTTCAATGTATTGGTCGACCCGCAGCCGAAGGCCGGTTTTCAGCCAGGCGAAGAACCGGACGATCAAGTGACCCGCTTCGATGCCGAGGCATTGCTGCGTGAGAAACGCGGCAAGCGGCAGGCCATGATGACCGGCGGCAACCTGGCGATCGAACCGGAAAAGAGCGGGCTGAGCGCCTTCAAGTCGGAAGCGCGCTACACCTCGGCCGATTTCTTTCCGATGTTCGAGCCG…
>GCF_000786925|lcl|NZ_JSEX02000079.1_cds_WP_022560014.1_1763
ATGTTCGGCTATTACTTCACTCTGGCGGTGCGCAGCTTCCGCCGCAACAAGGTGCTTACCGCACTGATGGTGCTGGCCATCGCGCTTGGCATCGGCGCCAGCATGACCACGCTGACGGTGTTCTATGTGTTGTCTGGCGACCCGATTCCGCAGAAGAGCGATCGGTTGTTCAATGTATTGGTCGACCCGCAGCCGAAGGCCGGTTTTCAGCCAGGCGAAGAACCGGACGATCAAGTGACCCGCTTCGATGCCGAGGCATTGCTGCGTGAGAAACGCGGCAAGCGGCAGGCCATGATGACCGGCGGCAACCTGGCGATCGAACCGGAAAAGAGCGGGCTGAGCGCCTTCAAGTCGGAAGCGCGCTACACCTCGGCCGATTTCTTTCCGATGTTCGAGCCG…
>GCF_000786935|lcl|NZ_JSEY02000095.1_cds_WP_022560014.1_1676
ATGTTCGGCTATTACTTCACTCTGGCGGTGCGCAGCTTCCGCCGCAACAAGGTGCTTACCGCACTGATGGTGCTGGCCATCGCGCTTGGCATCGGCGCCAGCATGACCACGCTGACGGTGTTCTATGTGTTGTCTGGCGACCCGATTCCGCAGAAGAGCGATCGGTTGTTCAATGTATTGGTCGACCCGCAGCCGAAGGCCGGTTTTCAGCCAGGCGAAGAACCGGACGATCAAGTGACCCGCTTCGATGCCGAGGCATTGCTGCGTGAGAAACGCGGCAAGCGGCAGGCCATGATGACCGGCGGCAACCTGGCGATCGAACCGGAAAAGAGCGGGCTGAGCGCCTTCAAGTCGGAAGCGCGCTACACCTCGGCCGATTTCTTTCCGATGTTCGAGCCG…
>GCF_000786945|lcl|NZ_JSEV02000057.1_cds_WP_022560014.1_134
ATGTTCGGCTATTACTTCACTCTGGCGGTGCGCAGCTTCCGCCGCAACAAGGTGCTTACCGCACTGATGGTGCTGGCCATCGCGCTTGGCATCGGCGCCAGCATGACCACGCTGACGGTGTTCTATGTGTTGTCTGGCGACCCGATTCCGCAGAAGAGCGATCGGTTGTTCAATGTATTGGTCGACCCGCAGCCGAAGGCCGGTTTTCAGCCAGGCGAAGAACCGGACGATCAAGTGACCCGCTTCGATGCCGAGGCATTGCTGCGTGAGAAACGCGGCAAGCGGCAGGCCATGATGACCGGCGGCAACCTGGCGATCGAACCGGAAAAGAGCGGGCTGAGCGCCTTCAAGTCGGAAGCGCGCTACACCTCGGCCGATTTCTTTCCGATGTTCGAGCCG…
>GCF_000786995|lcl|NZ_JSEZ02000060.1_cds_WP_039579386.1_3830
ATGTTCGGCTACTACTTTCATCTTGCCGTGCGCAGCTTCCGCCGCAACAAGGTGCTTACCGCATTGATGGTGCTGGCCATTGCGCTGGGCATCGGCGCCAGCATGACCACCTTGACGGTGTTCTATGTGTTGTCGGGCGACCCGATTCCACAGAAAAGCGATCGGTTGTTCTATGTGCAGGTGGATGCGGAATCGAAGTCCGGCTATCAGCCGGGAGACGAGCCCGATTACCAGTCCACCCGCTTCGACGCCGAAGCGCTGCTGCGTGAGAAGCGTGCCATGCGTCAGGCGATGATGTCAGGCGGACGTGTCGCGATCGAGCCACAGCGCAGCGGATTGAGTCCTTTCAAGCTGAACGCTCGTTTCACTTCGGCCGATTTCTTTGCGATGTTCGACGTG…
>GCF_000788075|lcl|NZ_JTKK02000111.1_cds_WP_022560014.1_2622
ATGTTCGGCTATTACTTCACTCTGGCGGTGCGCAGCTTCCGCCGCAACAAGGTGCTTACCGCACTGATGGTGCTGGCCATCGCGCTTGGCATCGGCGCCAGCATGACCACGCTGACGGTGTTCTATGTGTTGTCTGGCGACCCGATTCCGCAGAAGAGCGATCGGTTGTTCAATGTATTGGTCGACCCGCAGCCGAAGGCCGGTTTTCAGCCAGGCGAAGAACCGGACGATCAAGTGACCCGCTTCGATGCCGAGGCATTGCTGCGTGAGAAACGCGGCAAGCGGCAGGCCATGATGACCGGCGGCAACCTGGCGATCGAACCGGAAAAGAGCGGGCTGAGCGCCTTCAAGTCGGAAGCGCGCTACACCTCGGCCGATTTCTTTCCGATGTTCGAGCCG…
>GCF_000788095|lcl|NZ_JSXG01000041.1_cds_WP_043399574.1_2179
GTGATCTTCTATTACGTTTCTCTGTCGCTTAAGCGCTTTCGGCAGCGCCTCCGGACGCACATTGCCGTCGCTCTCATGCTCGGTGCGGGAGTGGGAACCGCCATGGTGATGCTGTCCATTGTGCTGCAGGCATCCTCCGATCCGGTCCCGGGACGCAGCGGGTCGCTCTTCCGTCCACACCTGGACGTGCGCCCGGGAGCACAGCACGCGGCGGCACCTGATCCTGGGCAGGGGTTGACCTGGCCTGATGCCAAAGCCCTGCTGGACCAAGGGTATGCCTGGAATCAGGCGGCCATGGCCGGTGGTGCCGTGACCCTGCTGAAACCCGGGCAATCAAGCGCCCGGCTGCGTGCCAGATACGCAACGTCAGGAGTGTTCGGCGTGCTCGGGATCACTCTG…
>GCF_000788095|lcl|NZ_JSXG01000071.1_cds_WP_010481337.1_3282
ATGTTCGCCTACTACGCCCGACTGGCGGTGCGCAGCTTCCGCCGCAACAAGGTCCTGACCGCGCTGATGGTGGTTGCCATCGCGCTCGGCATCGGCGCCTCGATGACCACCCTGACCGTGTTCCACGTGCTGTCCGGTGACCCGATTCCCGGCAAGAGCGACCGCCTGTTCTACGTCCAGCTCGACGCCGCGACCGGCGCCTACGTCGCCGGCGAGGAGCCGGAAACCCAGCTGACCCGCTTCGACGGTGAAGCCCTGCTGCGCGAAGCCAAGGGCGAGCGCCAGGCGCTGATGAGCGGCGGCGGCGGCACCATCGAACCGGACAACAGCACCCTCAAGCCCTTCAGCATCGACACCCGCTGGACCTCGGCCGACTTCTTCCCGATGTTCGAGGTGCCC…
>GCF_000802325|lcl|NZ_JSZG01000090.1_cds_WP_011348649.1_4582
ATGTTCGGCTACTACTTCAATCTCGCGGTACGCAGCTTCCGCCGCAACAAGGTGCTGACCGCACTGATGGTGCTGGCCATCGCGCTGGGTATCGGCGCCAGCATGACCACGCTGACGGTGTTCCATGTGTTGTCGGGCGACCCGATTCCGCAAAAGAGCGATCGGTTGTTCTATGTGCAGGTGGATGCGGAACCGAAGTCCGGCTATCAGCCGGGAGACGAGCCCGATTACCAGTCCACCCGCTTCGACGCCGAGGCGCTGCTGCGTGAGAAGCGCGCCATGCGTCAGGCGATGATGTCAGGCGGAAGTGTCGCGATCGAGCCACAGCGCAGTGGATTGAGCCCTTTCAAGCTAAACGCTCGTTTCACTTCGGCCGATTTCTTTGCGATGTTCGACGTG…
>GCF_000802345|lcl|NZ_JSZH01000060.1_cds_WP_011348649.1_3458
ATGTTCGGCTACTACTTCAATCTCGCGGTACGCAGCTTCCGCCGCAACAAGGTGCTGACCGCACTGATGGTGCTGGCCATCGCGCTGGGTATCGGCGCCAGCATGACCACGCTGACGGTGTTCCATGTGTTGTCGGGCGACCCGATTCCGCAAAAGAGCGATCGGTTGTTCTATGTGCAGGTGGATGCGGAACCGAAGTCCGGCTATCAGCCGGGAGACGAGCCCGATTACCAGTCCACCCGCTTCGACGCCGAGGCGCTGCTGCGTGAGAAGCGCGCCATGCGTCAGGCGATGATGTCAGGCGGAAGTGTCGCGATCGAGCCACAGCGCAGTGGATTGAGCCCTTTCAAGCTAAACGCTCGTTTCACTTCGGCCGATTTCTTTGCGATGTTCGACGTG…
>GCF_000802365|lcl|NZ_JSZE01000029.1_cds_WP_039564283.1_1920
ATGTTCGGCTATTACTTCAATCTTGCGGTACGCAGCTTCCGCCGCAACAAGGTGCTGACCGCACTGATGGTGCTGGCCATCGCGCTGGGTATCGGCGCCAGCATGACCACGCTGACGGTGTTCCATGTGTTGTCGGGCGACCCGATTCCGCAAAAGAGCGATCGGTTGTTCTATGTGCAGGTGGATGCGGAACCGAAGTCCGGCTATCAGCCGGGAGACGAGCCCGATTACCAGTCCACCCGCTTCGACGCCGAGGCGCTGCTGCGTGAGAAGCGCGCCATGCGTCAGGCGATGATGTCAGGCGGAAGTGTCGCGATCGAGCCACAGCGCAGTGGATTGAGTCCTTTCAAGCTAAACGCTCGTTTCACTTCGGCCGATTTCTTTGCGATGTTCGACGTG…
>GCF_000802405|lcl|NZ_JSZF01000002.1_cds_WP_039403686.1_1562
ATGTTCGGCTATTACTTCACTCTGGCGGTGCGCAGTTTCCGCCGCAACAAGGTGCTCACCGCGCTGATGGTGCTGGCCATCGCGCTGGGCATCGGCGCCAGCATGACCACGTTGACGGTGTTCTATGTGTTGTCGGGCGATCCGATTCCGCAGAAGAGCAATCGGCTGTTCAACGTGCTGGTCGACCCACAACCCAAAGCCGGTTTTCAGCCAGGCGAAGAGCCGGATGATCAAGTGACCCGCTTTGATGCCGAAGCGCTATTACGTGAAAAACGTGCCAAACGCCAGGCACTGATGACCGGCGGGCAAGTGGCCATCGAGCCGGACAAGAAGGGCATCAGCGCATTCAAGTCGGAAGCTCGGTTTACCTCGGCAGATTTCTTCCCGATGTTCGAAACA…
>GCF_000803145|lcl|NZ_JSYJ01000144.1_cds_WP_005993158.1_873
ATGTTCGGCTATTACTTCACTCTGGCGGTGCGCAGTTTCCGCCGCAACAAGGTGCTCACCGCACTGATGGTGCTGGCCATCGCGCTCGGCATCGGCGCCAGCATGACCACGTTGACGGTGTTCTATGTGTTGTCGGGCGACCCGATTCCGCAGAAAAGCGATCGGCTGTTTTATGTGCAGGTCGATGCGCACCCGAAGTCCGGCTATCAGCCGGGAGAGGAACCCGATTACCAGTCCACCCGTTTCGACGCCGAAGCGCTGCTGCGTGAGAAGCGCGCCATGCGCCAGGCAATAATGACTGGTGGAGATGTCGCGATCGAGCCACAGCGCAGCGGGATGACCCCCTTCAAGTTGAATGCGCGTTATAGCTCGGCCGATTTCTTCCCGATGTTCGACGTA…
>GCF_000803155|lcl|NZ_JSXZ01000143.1_cds_WP_005993158.1_954
ATGTTCGGCTATTACTTCACTCTGGCGGTGCGCAGTTTCCGCCGCAACAAGGTGCTCACCGCACTGATGGTGCTGGCCATCGCGCTCGGCATCGGCGCCAGCATGACCACGTTGACGGTGTTCTATGTGTTGTCGGGCGACCCGATTCCGCAGAAAAGCGATCGGCTGTTTTATGTGCAGGTCGATGCGCACCCGAAGTCCGGCTATCAGCCGGGAGAGGAACCCGATTACCAGTCCACCCGTTTCGACGCCGAAGCGCTGCTGCGTGAGAAGCGCGCCATGCGCCAGGCAATAATGACTGGTGGAGATGTCGCGATCGAGCCACAGCGCAGCGGGATGACCCCCTTCAAGTTGAATGCGCGTTATAGCTCGGCCGATTTCTTCCCGATGTTCGACGTA…
>GCF_000807875|lcl|NZ_JWTD02000029.1_cds_WP_039579386.1_3621
ATGTTCGGCTACTACTTTCATCTTGCCGTGCGCAGCTTCCGCCGCAACAAGGTGCTTACCGCATTGATGGTGCTGGCCATTGCGCTGGGCATCGGCGCCAGCATGACCACCTTGACGGTGTTCTATGTGTTGTCGGGCGACCCGATTCCACAGAAAAGCGATCGGTTGTTCTATGTGCAGGTGGATGCGGAATCGAAGTCCGGCTATCAGCCGGGAGACGAGCCCGATTACCAGTCCACCCGCTTCGACGCCGAAGCGCTGCTGCGTGAGAAGCGTGCCATGCGTCAGGCGATGATGTCAGGCGGACGTGTCGCGATCGAGCCACAGCGCAGCGGATTGAGTCCTTTCAAGCTGAACGCTCGTTTCACTTCGGCCGATTTCTTTGCGATGTTCGACGTG…
>GCF_000808655|lcl|NZ_JWTE02000024.1_cds_WP_039579386.1_4032
ATGTTCGGCTACTACTTTCATCTTGCCGTGCGCAGCTTCCGCCGCAACAAGGTGCTTACCGCATTGATGGTGCTGGCCATTGCGCTGGGCATCGGCGCCAGCATGACCACCTTGACGGTGTTCTATGTGTTGTCGGGCGACCCGATTCCACAGAAAAGCGATCGGTTGTTCTATGTGCAGGTGGATGCGGAATCGAAGTCCGGCTATCAGCCGGGAGACGAGCCCGATTACCAGTCCACCCGCTTCGACGCCGAAGCGCTGCTGCGTGAGAAGCGTGCCATGCGTCAGGCGATGATGTCAGGCGGACGTGTCGCGATCGAGCCACAGCGCAGCGGATTGAGTCCTTTCAAGCTGAACGCTCGTTTCACTTCGGCCGATTTCTTTGCGATGTTCGACGTG…
>GCF_000808675|lcl|NZ_JWTF02000169.1_cds_WP_039571341.1_2679
ATGTTCGGCTACTACTTCAATCTTGCGGTGCGCAGCTTCCGTCGCAACAAGGTCCTCACCGCATTGATGGTGCTGGCCATTGCGCTGGGCATCGGCGCCAGCATGACCACGTTGACGGTGTTCCATGTGTTGTCGGGCGACCCGATTCCGCAGAAGAGCGATCGGTTGTTCTATGTGCAGGTCGATGCGCAACCGAAGTCCGGCTATCAACCGGGAGACGAGCCCGATTACCAGTCCACCCGCTTCGACGCCGAGGCGCTGCTGCGTGGGACGCGCGCCATGCGTCAGGCGATGATGTCAGGCGGCAGTGTCGCGATCGAGCCACAGCGCAGCGGATTGAGTCCTTTCAAGCTGAACGCTCGTTTCATTTCGGCCGATTTCTTTGCGATGTTCGATGTG…
>GCF_000808695|lcl|NZ_JWTG02000067.1_cds_WP_039583742.1_4057
ATGTTCGGCTACTACTTCAATCTTGCGGTGCGCAGCTTCCGTCGCAACAAGGTCCTCACCGCATTGATGGTGCTGGCCATTGCGCTGGGCATCGGCGCCAGCATGACCACGTTGACGGTGTTCCATGTGTTGTCGGGCGACCCGATTCCGCAGAAGAGCGATCGGTTGTTCTATGTGCAGGTCGATGCGCAACCGAAGTCCGGCTATCAACCGGGAGACGAGCCCGATTACCAGTCCACCCGCTTCGACGCCGAGGCGCTGCTGCGTGGGACGCGCGCCATGCGTCAGGCGATGATGTCAGGCGGCAGTGTCGCGATCGAGCCACAGCGCAGCGGATTGAGTCCTTTCAAGCTGAACGGTCGTTTCACTTCGGCCGATTTCTTTGCGATGTTCGATGTG…
>GCF_000808715|lcl|NZ_JWTH02000090.1_cds_WP_039571341.1_1796
ATGTTCGGCTACTACTTCAATCTTGCGGTGCGCAGCTTCCGTCGCAACAAGGTCCTCACCGCATTGATGGTGCTGGCCATTGCGCTGGGCATCGGCGCCAGCATGACCACGTTGACGGTGTTCCATGTGTTGTCGGGCGACCCGATTCCGCAGAAGAGCGATCGGTTGTTCTATGTGCAGGTCGATGCGCAACCGAAGTCCGGCTATCAACCGGGAGACGAGCCCGATTACCAGTCCACCCGCTTCGACGCCGAGGCGCTGCTGCGTGGGACGCGCGCCATGCGTCAGGCGATGATGTCAGGCGGCAGTGTCGCGATCGAGCCACAGCGCAGCGGATTGAGTCCTTTCAAGCTGAACGCTCGTTTCATTTCGGCCGATTTCTTTGCGATGTTCGATGTG…
>GCF_000808735|lcl|NZ_JWTI02000148.1_cds_WP_039588134.1_2107
ATGTTCGGCTACTACTTCAATCTTGCGGTGCGCAGCTTCCGTCGCAACAAGGTCCTCACCGCATTGATGGTGCTGGCCATTGCGCTGGGCATCGGCGCCAGCATGACCACGTTGACGGTGTTCCATGTGTTGTCGGGCGACCCGATTCCGCAGAAGAGCGATCGGTTGTTCTATGTGCAGGTCGATGCGCAACCGAAGTCCGGCTATCAACCGGGAGACGAGCCCGATTACCAGTCCACCCGCTTCGACGCCGAGGCGCTGCTGCGTGGGACGCGCGCCATGCGTCAGGCGATGATGTCAGGCGGCAGTGTCGCGATCGAGCCACAGCGCAGCGGATTGAGTCCTTTCAAGCTGAACGCTCGTTTCACTTCGGCCGATTTCTTTGCGATGTTCGATGTG…
>GCF_000815185|lcl|NZ_CP010409.1_cds_WP_043093375.1_2000
ATGTTCCGTTACTACATCCAACTGGCAGTACGCAGCCTGCGCCGCAGCCCGGTGCTCACCGCGCTGATGGTGCTGTCCATCGCGGTGGGCATCGGCGCGGCGATGACCACGCTGACGGTGATGCGGTTGCTGTCCGGCGATCCCTTGCCCGGGCGCAGCCAGCAGATCTTCTTCGCGCAACTCGATCCGCGCCCCAGCAACGGCGCCAACCAGACGCCGTACGACAAGCTCGACTACCCCTCGGCCATGGACCTGTGGACGCGCGGGCGCGCCGATCGCCAGGCCATGGTCGCCGAGAGCGAGATCAAGGTGCACGCGGCAGATGGCGCCACCCCGCCGCTCATGACCCAGTTGTTGATGACCCAGGCCGATTTCTTCCCGATGTTCCAGGTGCCGTTC…
>GCF_000815185|lcl|NZ_CP010409.1_cds_WP_043093378.1_2002
ATGTTCGCTTACTACCTTCGCCTGGCGCTGCGCAGCTTCGGCCGCAACCGCATCCTCACCGGGCTGATGGTGCTGGCCGTGGCGCTGGGCATCGGCGCGTCGATGACCATGCTGACCGTGCTGCACACGCTCTCCGGCGACCCACTGCCCGGGCGCAGCGCGACGCTGTTCCATCCGCAGCTGGATCCGCGTCCGCGCAACCTGCCCAGCGCCGACCCCGAGCCGCCGGACGAACTGACTTGGCAGGACGCGACCGCGCTGTACCGGGCGCAGGCGGCGCCGGCGCAGACCATGACCAGCGCGAACTGGCTGCCGGTGCGCCAGACCGTGCCCAACAGCCCCTTGCGCATGCTCACCACCCGCGCCGCCACCGCCGACCTGTTCGGCATGTTCGGCATG…
>GCF_000815185|lcl|NZ_CP010409.1_cds_WP_043093379.1_2004
ATGTTCGGCTACTACGTCCGCCTCGCCTTGCGCAGCTTCCGCCGCAACAAGGTCCTCACCGCACTGATGGTGCTGGCCATCGCCCTGGGGATCGGCGCCAGCATGACCACGCTGACCGTGTTCTACGTGCTCTCCGGCGACCCGATCCCGCAGAAGAGCGACCGCCTGTTCTATGTGCAGGTGGATGCGCAGCCCAAGTCCGGCTACCAGCCGGGCGAGGAACCGGATTCGCAGAACACCCGTTTCGATGCCGAGGCCCTGCTGCGCGAGAAGCGCGCCAAGCGCCAGGCGCTGATGACCGGCGGCAGCGTGGCGATCGAACCGACCAAGAGCGGCCTGAAACCGTTCAAGTCGGAAGTGCGCTTCACCTCCGCGGACTTCTTCCCGATGTTCGACACG…
>GCF_000815185|lcl|NZ_CP010409.1_cds_WP_043093381.1_2007
ATGTTCGGCTACTACTGCAAACTGGCGCTGCACAGCTTCGGCCACAACCGCCTGCTGACCGCCCTGATGGTGCTGGCGATCGCGGTCGGCATTGGCGCATCGATGACCACGCTGACCGTGTTCCACGTGCTGGCGGCCGATCCCATTCCCGGCAAGAGCGGGCAGCTGTTCAACGTCGAACTCAACGTCGAACCGGACGACCGTTACGATCCGAACGACACCGACCCGCAGCAACTGACCCGCCGCGATGCCGAGGCGCTGCTGCGCGACCGGCGCGGCGACCGCCAGGCGATGATGTCGGCCGGCAGCGTGACGGTGGTGCCGGCGCAGCCGCAGCTGACCCCGTTCGGCGCCGAAGCGCGCTACACCAGCGCCGACTTCTTCCCGATGTTCGCCGTG…
>GCF_000815185|lcl|NZ_CP010409.1_cds_WP_244149924.1_1997
ATGTCGCTGCCGTATGCCGTGGAACTGGGATTGCGTGGAATGCGTCGGCATCCGCGCACGGTGTTGCTCGCCGTGCTCACGCTCGCCCTGGGCCTGGCATCGGTGATGACGATGCTGACCTTGCAGGCGATGCTGTCCGCCGATCCACTGCCCGGCCTCAGCCAGCAGCTGTACCTGGGCTGGGTGGACTCGCGGCAGATCGCCCGCCAGGACGACCCCGACGCTGGCGAGCCGCCTCAGGCGCTGTGGAAGCTGGACGATGCCACGGCATTCATGGCTACGCTGCCGCAGGTGCGGCAGGCGGCGCTTACGCTGAGCACGTTCGACGTGAGCGACCAGGCACGCACGCGCCACCAGCAGGCCTACGCGATCAGCGCGCTGGGACCGATGCCGGCGCTG…
>GCF_000816885|lcl|NZ_CP006857.1_cds_WP_005914719.1_3623
ATGTTCGGCTACTACTTTCATCTTGCCGTGCGCAGCTTCCGCCGCAACAAGGTGCTCACCGCATTGATGGTGCTGGCCATTGCGCTGGGCATCGGCGCCAGCATGACCACCTTGACGGTGTTCTATGTGTTGTCGGGCGACCCGATCCCGCAGAAGAGCGACCGGTTGTTCTATGTGCAGGTGGATGCGGAACCGAAGTCCGGCTATCAGCCGGGAGACGAGCCCGATTACCAGTCCACCCGCTTCGACGCCGAGGCGCTGCTGCGTGAGAAGCGTGCCATGCGTCAGGCGATGATGTCAGGCGGAAGTGTCGCGATCGAGCCACAGCGCAGCGGATTAAGTCCTTTCAAGCTGAACGCTCGTTTCACTTCGGCCGATTTCTTTGCGATGTTCGACGTG…
>GCF_000817715|lcl|NZ_JXHS03000055.1_cds_WP_022560014.1_662
ATGTTCGGCTATTACTTCACTCTGGCGGTGCGCAGCTTCCGCCGCAACAAGGTGCTTACCGCACTGATGGTGCTGGCCATCGCGCTTGGCATCGGCGCCAGCATGACCACGCTGACGGTGTTCTATGTGTTGTCTGGCGACCCGATTCCGCAGAAGAGCGATCGGTTGTTCAATGTATTGGTCGACCCGCAGCCGAAGGCCGGTTTTCAGCCAGGCGAAGAACCGGACGATCAAGTGACCCGCTTCGATGCCGAGGCATTGCTGCGTGAGAAACGCGGCAAGCGGCAGGCCATGATGACCGGCGGCAACCTGGCGATCGAACCGGAAAAGAGCGGGCTGAGCGCCTTCAAGTCGGAAGCGCGCTACACCTCGGCCGATTTCTTTCCGATGTTCGAGCCG…
>GCF_000818835|lcl|NZ_JTJF02000171.1_cds_WP_039579386.1_2768
ATGTTCGGCTACTACTTTCATCTTGCCGTGCGCAGCTTCCGCCGCAACAAGGTGCTTACCGCATTGATGGTGCTGGCCATTGCGCTGGGCATCGGCGCCAGCATGACCACCTTGACGGTGTTCTATGTGTTGTCGGGCGACCCGATTCCACAGAAAAGCGATCGGTTGTTCTATGTGCAGGTGGATGCGGAATCGAAGTCCGGCTATCAGCCGGGAGACGAGCCCGATTACCAGTCCACCCGCTTCGACGCCGAAGCGCTGCTGCGTGAGAAGCGTGCCATGCGTCAGGCGATGATGTCAGGCGGACGTGTCGCGATCGAGCCACAGCGCAGCGGATTGAGTCCTTTCAAGCTGAACGCTCGTTTCACTTCGGCCGATTTCTTTGCGATGTTCGACGTG…
>GCF_000825185|lcl|NZ_LN649161.1_cds_WP_005914719.1_3592
ATGTTCGGCTACTACTTTCATCTTGCCGTGCGCAGCTTCCGCCGCAACAAGGTGCTCACCGCATTGATGGTGCTGGCCATTGCGCTGGGCATCGGCGCCAGCATGACCACCTTGACGGTGTTCTATGTGTTGTCGGGCGACCCGATCCCGCAGAAGAGCGACCGGTTGTTCTATGTGCAGGTGGATGCGGAACCGAAGTCCGGCTATCAGCCGGGAGACGAGCCCGATTACCAGTCCACCCGCTTCGACGCCGAGGCGCTGCTGCGTGAGAAGCGTGCCATGCGTCAGGCGATGATGTCAGGCGGAAGTGTCGCGATCGAGCCACAGCGCAGCGGATTAAGTCCTTTCAAGCTGAACGCTCGTTTCACTTCGGCCGATTTCTTTGCGATGTTCGACGTG…
>GCF_000825205|lcl|NZ_LN649078.1_cds_WP_005914719.1_3610
ATGTTCGGCTACTACTTTCATCTTGCCGTGCGCAGCTTCCGCCGCAACAAGGTGCTCACCGCATTGATGGTGCTGGCCATTGCGCTGGGCATCGGCGCCAGCATGACCACCTTGACGGTGTTCTATGTGTTGTCGGGCGACCCGATCCCGCAGAAGAGCGACCGGTTGTTCTATGTGCAGGTGGATGCGGAACCGAAGTCCGGCTATCAGCCGGGAGACGAGCCCGATTACCAGTCCACCCGCTTCGACGCCGAGGCGCTGCTGCGTGAGAAGCGTGCCATGCGTCAGGCGATGATGTCAGGCGGAAGTGTCGCGATCGAGCCACAGCGCAGCGGATTAAGTCCTTTCAAGCTGAACGCTCGTTTCACTTCGGCCGATTTCTTTGCGATGTTCGACGTG…
>GCF_000825225|lcl|NZ_LN736384.1_cds_WP_040154274.1_3690
ATGTTCGGCTACTACTTTCATCTTGCCGTGCGCAGCTTCCGCCGCAACAAGGTGCTCACCGCATTGATGGTGCTGGCCATTGCGCTGGGCATCGGCGCCAGCATGACCACCTTGACGGTGTTCTATGTGTTGTCGGGCGACCCGATCCCGCAGAAGAGCGACCGGTTGTTCTATGTGCAGGTGGATGCGGAACCGAAGTCCGGCTATCAGCCGGGAGACGAGCCCGATTACCAGTCCACCCGCTTCGACGCCGAGGCGCTGCTGCGTGAGAAGCGTGCCATGCGTCAGGCGATGATGTCAGGCGGAAGTGTCGCGATCGAGCCACAGCGCAGCGGGTTAAGTCCTTTCAAGCTGAACGCTCGTTTCACTTCGGCCGATTTCTTTGCGATGTTCGACGTG…
>GCF_000825245|lcl|NZ_LN648568.1_cds_WP_005914719.1_3694
ATGTTCGGCTACTACTTTCATCTTGCCGTGCGCAGCTTCCGCCGCAACAAGGTGCTCACCGCATTGATGGTGCTGGCCATTGCGCTGGGCATCGGCGCCAGCATGACCACCTTGACGGTGTTCTATGTGTTGTCGGGCGACCCGATCCCGCAGAAGAGCGACCGGTTGTTCTATGTGCAGGTGGATGCGGAACCGAAGTCCGGCTATCAGCCGGGAGACGAGCCCGATTACCAGTCCACCCGCTTCGACGCCGAGGCGCTGCTGCGTGAGAAGCGTGCCATGCGTCAGGCGATGATGTCAGGCGGAAGTGTCGCGATCGAGCCACAGCGCAGCGGATTAAGTCCTTTCAAGCTGAACGCTCGTTTCACTTCGGCCGATTTCTTTGCGATGTTCGACGTG…
>GCF_000825265|lcl|NZ_LN736448.1_cds_WP_040259873.1_3654
ATGTTCGGCTACTACTTTCATCTTGCCGTGCGCAGCTTCCGCCGCAACAAGGTGCTCACCGCATTGATGGTGCTGGCCATTGCGCTGGGCATCGGCGCCAGCATGACCACCTTGACGGTGTTCTATGTGTTGTCGGGCGACCCGATCCCGCAGAAGAGCGACCGGTTGTTCTATGTGCAGGTGGATGCGGAACCGAAGTCCGGCTATCAGCCGGGAGACGAGCCCGATTACCAGTCCACCCGCTTCGACGCCGAGGCGCTGCTGCGTGAGAAGCGTGCCATGCGTCAGGCGATGATGTCAGGCGGAAGTGTCGCGATCGAGCCACAGCGCAGCGGATTAAGTCCTTTCAAGCTGAACGCTCGTTTCACTTCGGCCGATTTCTTTGCGATGTTCGACGTG…
>GCF_000825285|lcl|NZ_LN648990.1_cds_WP_015472738.1_3522
ATGTTCGGCTACTACTTTCATCTTGCCGTGCGCAGCTTCCGCCGCAACAAGGTGCTCACCGCATTGATGGTGCTGGCCATTGCGCTGGGCATCGGCGCCAGCATGACCACCTTGACGGTGTTCTATGTGTTGTCGGGCGACCCGATCCCGCAGAAGAGCGACCGGTTGTTCTATGTGCAGGTGGATGCGGAACCGAAGTCCGGCTATCAGCCGGGAGACGAGCCCGATTACCAGTCCACCCGCTTCGACGCCGAGGCGCTGCTGCGTGAGAAGCGTGCCATGCGTCAGGCGATGATGTCAGACGGAAGTGTCGCGATCGAGCCACAGCGCAGCGGGTTAAGTCCTTTCAAGCTGAACGCTCGTTTCACTTCGGCCGATTTCTTTGCGATGTTCGACGTG…
>GCF_000825305|lcl|NZ_LN648768.1_cds_WP_005914719.1_3671
ATGTTCGGCTACTACTTTCATCTTGCCGTGCGCAGCTTCCGCCGCAACAAGGTGCTCACCGCATTGATGGTGCTGGCCATTGCGCTGGGCATCGGCGCCAGCATGACCACCTTGACGGTGTTCTATGTGTTGTCGGGCGACCCGATCCCGCAGAAGAGCGACCGGTTGTTCTATGTGCAGGTGGATGCGGAACCGAAGTCCGGCTATCAGCCGGGAGACGAGCCCGATTACCAGTCCACCCGCTTCGACGCCGAGGCGCTGCTGCGTGAGAAGCGTGCCATGCGTCAGGCGATGATGTCAGGCGGAAGTGTCGCGATCGAGCCACAGCGCAGCGGATTAAGTCCTTTCAAGCTGAACGCTCGTTTCACTTCGGCCGATTTCTTTGCGATGTTCGACGTG…
>GCF_000825325|lcl|NZ_LN648636.1_cds_WP_040154274.1_3648
ATGTTCGGCTACTACTTTCATCTTGCCGTGCGCAGCTTCCGCCGCAACAAGGTGCTCACCGCATTGATGGTGCTGGCCATTGCGCTGGGCATCGGCGCCAGCATGACCACCTTGACGGTGTTCTATGTGTTGTCGGGCGACCCGATCCCGCAGAAGAGCGACCGGTTGTTCTATGTGCAGGTGGATGCGGAACCGAAGTCCGGCTATCAGCCGGGAGACGAGCCCGATTACCAGTCCACCCGCTTCGACGCCGAGGCGCTGCTGCGTGAGAAGCGTGCCATGCGTCAGGCGATGATGTCAGGCGGAAGTGTCGCGATCGAGCCACAGCGCAGCGGGTTAAGTCCTTTCAAGCTGAACGCTCGTTTCACTTCGGCCGATTTCTTTGCGATGTTCGACGTG…
>GCF_000825345|lcl|NZ_LN648475.1_cds_WP_040154274.1_3738
ATGTTCGGCTACTACTTTCATCTTGCCGTGCGCAGCTTCCGCCGCAACAAGGTGCTCACCGCATTGATGGTGCTGGCCATTGCGCTGGGCATCGGCGCCAGCATGACCACCTTGACGGTGTTCTATGTGTTGTCGGGCGACCCGATCCCGCAGAAGAGCGACCGGTTGTTCTATGTGCAGGTGGATGCGGAACCGAAGTCCGGCTATCAGCCGGGAGACGAGCCCGATTACCAGTCCACCCGCTTCGACGCCGAGGCGCTGCTGCGTGAGAAGCGTGCCATGCGTCAGGCGATGATGTCAGGCGGAAGTGTCGCGATCGAGCCACAGCGCAGCGGGTTAAGTCCTTTCAAGCTGAACGCTCGTTTCACTTCGGCCGATTTCTTTGCGATGTTCGACGTG…
>GCF_000825365|lcl|NZ_LN648124.1_cds_WP_040154274.1_3721
ATGTTCGGCTACTACTTTCATCTTGCCGTGCGCAGCTTCCGCCGCAACAAGGTGCTCACCGCATTGATGGTGCTGGCCATTGCGCTGGGCATCGGCGCCAGCATGACCACCTTGACGGTGTTCTATGTGTTGTCGGGCGACCCGATCCCGCAGAAGAGCGACCGGTTGTTCTATGTGCAGGTGGATGCGGAACCGAAGTCCGGCTATCAGCCGGGAGACGAGCCCGATTACCAGTCCACCCGCTTCGACGCCGAGGCGCTGCTGCGTGAGAAGCGTGCCATGCGTCAGGCGATGATGTCAGGCGGAAGTGTCGCGATCGAGCCACAGCGCAGCGGGTTAAGTCCTTTCAAGCTGAACGCTCGTTTCACTTCGGCCGATTTCTTTGCGATGTTCGACGTG…
>GCF_000825385|lcl|NZ_LN647795.1_cds_WP_040154274.1_3708
ATGTTCGGCTACTACTTTCATCTTGCCGTGCGCAGCTTCCGCCGCAACAAGGTGCTCACCGCATTGATGGTGCTGGCCATTGCGCTGGGCATCGGCGCCAGCATGACCACCTTGACGGTGTTCTATGTGTTGTCGGGCGACCCGATCCCGCAGAAGAGCGACCGGTTGTTCTATGTGCAGGTGGATGCGGAACCGAAGTCCGGCTATCAGCCGGGAGACGAGCCCGATTACCAGTCCACCCGCTTCGACGCCGAGGCGCTGCTGCGTGAGAAGCGTGCCATGCGTCAGGCGATGATGTCAGGCGGAAGTGTCGCGATCGAGCCACAGCGCAGCGGGTTAAGTCCTTTCAAGCTGAACGCTCGTTTCACTTCGGCCGATTTCTTTGCGATGTTCGACGTG…
>GCF_000825405|lcl|NZ_LN647176.1_cds_WP_040154274.1_3931
ATGTTCGGCTACTACTTTCATCTTGCCGTGCGCAGCTTCCGCCGCAACAAGGTGCTCACCGCATTGATGGTGCTGGCCATTGCGCTGGGCATCGGCGCCAGCATGACCACCTTGACGGTGTTCTATGTGTTGTCGGGCGACCCGATCCCGCAGAAGAGCGACCGGTTGTTCTATGTGCAGGTGGATGCGGAACCGAAGTCCGGCTATCAGCCGGGAGACGAGCCCGATTACCAGTCCACCCGCTTCGACGCCGAGGCGCTGCTGCGTGAGAAGCGTGCCATGCGTCAGGCGATGATGTCAGGCGGAAGTGTCGCGATCGAGCCACAGCGCAGCGGGTTAAGTCCTTTCAAGCTGAACGCTCGTTTCACTTCGGCCGATTTCTTTGCGATGTTCGACGTG…
>GCF_000825425|lcl|NZ_LN647276.1_cds_WP_040154274.1_3889
ATGTTCGGCTACTACTTTCATCTTGCCGTGCGCAGCTTCCGCCGCAACAAGGTGCTCACCGCATTGATGGTGCTGGCCATTGCGCTGGGCATCGGCGCCAGCATGACCACCTTGACGGTGTTCTATGTGTTGTCGGGCGACCCGATCCCGCAGAAGAGCGACCGGTTGTTCTATGTGCAGGTGGATGCGGAACCGAAGTCCGGCTATCAGCCGGGAGACGAGCCCGATTACCAGTCCACCCGCTTCGACGCCGAGGCGCTGCTGCGTGAGAAGCGTGCCATGCGTCAGGCGATGATGTCAGGCGGAAGTGTCGCGATCGAGCCACAGCGCAGCGGGTTAAGTCCTTTCAAGCTGAACGCTCGTTTCACTTCGGCCGATTTCTTTGCGATGTTCGACGTG…
>GCF_000825485|lcl|NZ_LN647368.1_cds_WP_040154274.1_4173
ATGTTCGGCTACTACTTTCATCTTGCCGTGCGCAGCTTCCGCCGCAACAAGGTGCTCACCGCATTGATGGTGCTGGCCATTGCGCTGGGCATCGGCGCCAGCATGACCACCTTGACGGTGTTCTATGTGTTGTCGGGCGACCCGATCCCGCAGAAGAGCGACCGGTTGTTCTATGTGCAGGTGGATGCGGAACCGAAGTCCGGCTATCAGCCGGGAGACGAGCCCGATTACCAGTCCACCCGCTTCGACGCCGAGGCGCTGCTGCGTGAGAAGCGTGCCATGCGTCAGGCGATGATGTCAGGCGGAAGTGTCGCGATCGAGCCACAGCGCAGCGGGTTAAGTCCTTTCAAGCTGAACGCTCGTTTCACTTCGGCCGATTTCTTTGCGATGTTCGACGTG…
>GCF_000825505|lcl|NZ_LN647738.1_cds_WP_040148505.1_4193
ATGTTCGGCTACTACTTTCATCTTGCCGTGCGCAGCTTCCGCCGCAACAAGGTGCTCACCGCATTGATGGTGCTGGCCATTGCGCTGGGCATCGGCGCCAGCATGACCACCTTGACGGTGTTCTATGTGTTGTCGGGCGACCCGATCCCGCAGAAGAGCGACCGGTTGTTCTATGTGCAGGTGGATGCGGAACCGAAGTCCGGCTATCAGCCGGGAGACGAGCCCGATTACCAGTCCACCCGCTTCGACGCCGAGGCGCTGCTGCGTGAGAAGCGTGCCATGCGTCAGGCGATGATGTCAGGCGGAAGTGTCGCGATCGAGCCACAGCGCAGCGGATTAAGTCCTTTCAAGCTGAACGCTCGTTTCACTTCGGCCGATTTCTTTGCGATGTTCGACGTG…
>GCF_000825525|lcl|NZ_LN736504.1_cds_WP_040154274.1_4144
ATGTTCGGCTACTACTTTCATCTTGCCGTGCGCAGCTTCCGCCGCAACAAGGTGCTCACCGCATTGATGGTGCTGGCCATTGCGCTGGGCATCGGCGCCAGCATGACCACCTTGACGGTGTTCTATGTGTTGTCGGGCGACCCGATCCCGCAGAAGAGCGACCGGTTGTTCTATGTGCAGGTGGATGCGGAACCGAAGTCCGGCTATCAGCCGGGAGACGAGCCCGATTACCAGTCCACCCGCTTCGACGCCGAGGCGCTGCTGCGTGAGAAGCGTGCCATGCGTCAGGCGATGATGTCAGGCGGAAGTGTCGCGATCGAGCCACAGCGCAGCGGGTTAAGTCCTTTCAAGCTGAACGCTCGTTTCACTTCGGCCGATTTCTTTGCGATGTTCGACGTG…
>GCF_000825545|lcl|NZ_LN678463.1_cds_WP_042816767.1_4459
ATGTTCGGCTACTACTTTCATCTTGCCGTGCGCAGCTTCCGCCGCAACAAGGTGCTCACCGCATTGATGGTGCTGGCCATTGCGCTGGGCATCGGCGCCAGCATGACCACCTTGACGGTGTTCTATGTGTTGTCGGGCGACCCGATCCCGCAGAAGAGCGACCGGTTGTTCTATGTGCAGGTGGATGCGGAACCGAAGTCCGGCTATCAGCCGGGAGACGAGCCCGATTACCAGTCCACCCGCTTCGACGCCGAGGCGCTGCTGCGTGAGAAGCGTGCCATGCGTCAGGCGATGATGTCAGGCGGAAGTGTCGCGATCGAGCCACAGCGCAGCGGGTTAAGTCCTTTCAAGCTGAACGCTCGTTTCACTTCGGCCGATTTCTTTGCGATGTTCGACGTG…
>GCF_000825565|lcl|NZ_LN651380.1_cds_WP_042816767.1_4209
ATGTTCGGCTACTACTTTCATCTTGCCGTGCGCAGCTTCCGCCGCAACAAGGTGCTCACCGCATTGATGGTGCTGGCCATTGCGCTGGGCATCGGCGCCAGCATGACCACCTTGACGGTGTTCTATGTGTTGTCGGGCGACCCGATCCCGCAGAAGAGCGACCGGTTGTTCTATGTGCAGGTGGATGCGGAACCGAAGTCCGGCTATCAGCCGGGAGACGAGCCCGATTACCAGTCCACCCGCTTCGACGCCGAGGCGCTGCTGCGTGAGAAGCGTGCCATGCGTCAGGCGATGATGTCAGGCGGAAGTGTCGCGATCGAGCCACAGCGCAGCGGGTTAAGTCCTTTCAAGCTGAACGCTCGTTTCACTTCGGCCGATTTCTTTGCGATGTTCGACGTG…
>GCF_000827975|lcl|NZ_JXLV02000098.1_cds_WP_039588134.1_1672
ATGTTCGGCTACTACTTCAATCTTGCGGTGCGCAGCTTCCGTCGCAACAAGGTCCTCACCGCATTGATGGTGCTGGCCATTGCGCTGGGCATCGGCGCCAGCATGACCACGTTGACGGTGTTCCATGTGTTGTCGGGCGACCCGATTCCGCAGAAGAGCGATCGGTTGTTCTATGTGCAGGTCGATGCGCAACCGAAGTCCGGCTATCAACCGGGAGACGAGCCCGATTACCAGTCCACCCGCTTCGACGCCGAGGCGCTGCTGCGTGGGACGCGCGCCATGCGTCAGGCGATGATGTCAGGCGGCAGTGTCGCGATCGAGCCACAGCGCAGCGGATTGAGTCCTTTCAAGCTGAACGCTCGTTTCACTTCGGCCGATTTCTTTGCGATGTTCGATGTG…
>GCF_000827985|lcl|NZ_JXLW02000039.1_cds_WP_022560014.1_3679
ATGTTCGGCTATTACTTCACTCTGGCGGTGCGCAGCTTCCGCCGCAACAAGGTGCTTACCGCACTGATGGTGCTGGCCATCGCGCTTGGCATCGGCGCCAGCATGACCACGCTGACGGTGTTCTATGTGTTGTCTGGCGACCCGATTCCGCAGAAGAGCGATCGGTTGTTCAATGTATTGGTCGACCCGCAGCCGAAGGCCGGTTTTCAGCCAGGCGAAGAACCGGACGATCAAGTGACCCGCTTCGATGCCGAGGCATTGCTGCGTGAGAAACGCGGCAAGCGGCAGGCCATGATGACCGGCGGCAACCTGGCGATCGAACCGGAAAAGAGCGGGCTGAGCGCCTTCAAGTCGGAAGCGCGCTACACCTCGGCCGATTTCTTTCCGATGTTCGAGCCG…
>GCF_000829945|lcl|NZ_LN808749.1_cds_WP_040154274.1_3593
ATGTTCGGCTACTACTTTCATCTTGCCGTGCGCAGCTTCCGCCGCAACAAGGTGCTCACCGCATTGATGGTGCTGGCCATTGCGCTGGGCATCGGCGCCAGCATGACCACCTTGACGGTGTTCTATGTGTTGTCGGGCGACCCGATCCCGCAGAAGAGCGACCGGTTGTTCTATGTGCAGGTGGATGCGGAACCGAAGTCCGGCTATCAGCCGGGAGACGAGCCCGATTACCAGTCCACCCGCTTCGACGCCGAGGCGCTGCTGCGTGAGAAGCGTGCCATGCGTCAGGCGATGATGTCAGGCGGAAGTGTCGCGATCGAGCCACAGCGCAGCGGGTTAAGTCCTTTCAAGCTGAACGCTCGTTTCACTTCGGCCGATTTCTTTGCGATGTTCGACGTG…
>GCF_000831625|lcl|NZ_JXQE01000055.1_cds_WP_010341895.1_2073
ATGTTCGGATACTACTTCGACCTGGCGCTGCGAAGCTTCAAGCGGAACCGGATGCTGACTGCGCTGATGGTACTGGCGATTGCGCTGGGTATCGGCGCGAGCATGACGACACTGACGGTGTTCTACATCCTTTCTGGTGATCCTTTGCCCGGCCGGAGCCAGACGTTGTTTTATCCCCAGCTGGATCCGGCCGACAAGGAAAACTTCATGCCTGGCGAAGAGCCCGAGGACCAGATGACGCGGTACGATGCGGAGACGTTGCTGCGCCAGGCGCGCGGCGACCGCCAGGCGGTGATGAAGCGCGGCAGCGTGGTGGTCAGGCCTGAACGTGTGGAGTTAGGTTCATTCTCGGTGGATGCACGTTACACGTCCGGCGACTTCTTTCCGATGTTCGCCACG…
>GCF_000831625|lcl|NZ_JXQE01000055.1_cds_WP_010343795.1_3312
ATGCTGAACCATTATCTGCTGCTGGCCTGGCGCAGCCTGCGGCGCACGCCGATCGCCACCGCGCTGATGGTGCTGGCGATCGGCCTGGGCATCGGCGCGAGCATGACCATGCTGACGGTGCTGCACGTGATGTCGCGCGACCCGCTGCCGGACAGGAGCGGTGCGCTCTACACCCCGCATCTGGATCCGTTGCCGAGCAGCTACCCGGACAACCAGGAGTGGGGCGATCCGGCCGACAACCTCACCTGGCCCGACGCCATGGCGCTGCTGCGTGCCGCACCCGCCACACCGCAGGCGGCGATGGCCGGCGGGCAGGTCTTGCTGTGGCCGCCGCGCGCGGCGCAAGCGCCGCTCGACCTGAGCGGCCGCTACACCAGCGCCGGGTTCTTCGCCCTGTTC…
>GCF_000831625|lcl|NZ_JXQE01000055.1_cds_WP_010343797.1_3310
ATGTTCGGCTACTACTGCAAACTGGCGCTGCACAGCTTCGGTCGCAACCGCCTGCTGACCGCACTGATGGTACTGGCGATCGCGGTCGGCATCGGCGCGTCGATGACCACGCTGACCGTGTTCCACGTGCTGGCGGCCGATCCCATTCCCGGCAAGAGCGCGCAGCTGTTCAACGTCGAACTCAACGTCGAGCCGGACGACCGTTACGATCCGAACGACACCGACCCGCAGCAACTGACCCGCCGCGATGCCGAGGCGCTGCTGCGCGACAGGCGCGGCGACCGCCAGGCGATGATGTCGGCCGGCAGCGTGACGGTGGTGCCGGCGCAGCCGCAGCTGACCCCGTTCGGCGCCGAAGCGCGCTACACCAGCGCCGACTTCTTTCCGATGTTCGCGGTG…
>GCF_000831625|lcl|NZ_JXQE01000055.1_cds_WP_010343799.1_3308
ATGTTCGGCTACTACGTCCGCCTCGCCTTGCGCAGCTTCCGCCGCAACACCGTCCTCACCGCGCTGATGGTGCTGGCCATCGCCTTGGGCATCGGCGCCAGCATGACCACGCTGACCGTGTTCTACGTGCTCTCCGGCGACCCGATTCCGCAGAAGAGCGATCGCCTGTTCTACGTGCAGGTGGATGCGCAGCCCAAGGCCGGTTTCCAGCCGGGCGAGGAACCGGATTCGCAGAACACGCGCTTCGATGCCGAGGCGCTGCTGCGCGAGAAGCGCGCCAAGCGCCAGGCGCTGATGACCGGCGGCAGCGTGGCGATCGAACCGACCAAGAGCGGTCTGAAGCCGTTCAAGTCGGAAGTGCGCTTCACGTCGGCGGACTTCTTTCCGATGTTCGACACG…
>GCF_000831625|lcl|NZ_JXQE01000055.1_cds_WP_010343801.1_3306
ATGTTCGCCTACTACCTCCGCCTGGCGCTGCGCAGCTTCGGCCGCAACCGCATCCTCACCGCGCTGATGGTGCTGGCCGTGGCGCTGGGCATCGGCGCGTCGATGACCATGCTGACCGTGCTGCATACGCTCTCCGGCGACCCGCTGCCCGGGCGCAGCGCCACGCTGTTCCATCCACAACTGGATCCGCGTCCGCGCAACCTGCCCAGCGCCGACCCCGAGCCGCCGGACGAGCTGACCTGGCAGGACGCGACCGCGCTGTATCGGGCGCAGGCGGCGCCGGCGCAGACCATGACCAGCGCGAACTGGCTGCCGGTGCGCCAGACCGTGCCCAACAGCCCCCTGCGCATGCTCACCACGCGCGCCGCCACGGCCGACCTGTTCGGCATGTTCGGCATG…
>GCF_000831625|lcl|NZ_JXQE01000055.1_cds_WP_010343803.1_3304
ATGCTCGGCTACTACTTCCAGCAAGCGTGGCGCAGCCTGCGCCGCAGCCCGGTACTCACCGCGCTGATGGTGCTGTCCATCGCCGTGGGCATCGGCGCGGCGATGACCACGCTGACGGTGATGCGGTTGCTCTCCGGCGACCCTCTGCCGGGGCGCAGCCAGCAGATCTTCTTCGCGCAACTGGATCCGCGCCCCAGCAACGGCGCCAACCAGAAGCCGTACGACAAGCTCGACTACCCCTCGGCCATGGACCTGTGGAAGCGCGCGCGCGCCGATCGCCAGGCCATGGTCGCCGAGAGCGAGATCAAGCTGCGTGCGCCGGACAGCGCCGCACCGGCCTTCATGACCCAGTTGCTGATGACCCAGGCCGATTTCTTCCCGATGTTCCAGGTGCCGTTC…
>GCF_000834105|lcl|NZ_JXIP01000065.1_cds_WP_042614581.1_2885
ATGTTCGCCTACTACGTCCGCCTGGCCGTGCGCAGCTTCCGCCGCAACAAGGTGCTGACCGCGTTGATGGTGGTGGCCATCGCGCTGGGCATCGGCGCCTCGATGACCACCCTGACGGTCTTCCACGTGCTGTCCGGCGATCCGATCCCGGGCAAGAGCGACCGCCTGTTCTACGTGCAGCTGGATCCGCGCCCGAAGTCGGGGTACGTTCCCGGCGAAGAACCCGAAGAACAGATGACCCGCTTCGATGCGGAAGCGATGCTGCGTGACAAACGCGCGCAGCGCCAGGCCGTGATGACCGCCGGTGGCGCCACGATCGTGCCGGAGAGCAGCACGCTGAAGCCGTTCTCGGTGGATTCGCGCTACACCTCGGCCGACTTCTTCCCCATGTTCGACGTG…
>GCF_000834675|lcl|NZ_JXQP01000001.1_cds_WP_042594649.1_76
ATGTTCGGCTATTACTTCAATCTCGCGGTGCGCAGCTTCCGCCGCAACAAGGTGCTTACCGCACTGATGGTGCTCGCAATCGCGCTGGGCATCGGCGCCAGCATGACCACGTTGACGGTGTTCTACGTGCTCTCGGGCGATCCGATCCCGCAGAAGAGCGATCGTTTGTTCAATGTCTTGGTCGATCCGATGCCCAAGGCCAGCTTTCAACCAGGTGACGAGCCCGATGACCAGGTGACACGCTTCGATGCGGAAACCCTGCTACGCGAGAAGCGCGCAAAACACCAGGCCATGATGACTGGTGGACGTGTGGCGATCGAACCGCCCAAGAGCGGAATGACGGCATTCAAGACAGAGGCACGCTACACATCGGCCGATTTTTTCCCCATGTTTGCCACG…
>GCF_000877275|lcl|NZ_KN849111.1_cds_WP_233489873.1_1933
ATGCTCTACTACATCCAGCTTTCGCTTGCCCGATTCAAGCAACGGATCGGCACTCATCTGGCAATCGCTCTCATGCTGGGTGCGGGGGTGGGGATCACGACCGTGATGCTCTCCATTGTTCTCCAGGCATCGTCGGATCCCGCGCCAGGCAGGAGCTCGGCATTGTTCCGCCCGTACCTTGACGCGCGTCCAGACGCACTGCGCAGGGGTTCCCCGGATCCGGGACAGGCACTGACCTGGCCGGATGCGAAGGCGCTTCTGGGCCAGGGGAGGTCGTGGAAGCAGGCCGCCATGGCGGGCGGGGCGGTGACGCTCTCCCGGCCGGGAGCCGCCAGCGCAAGGCTGCGTGCGAGGTTCGCCACCTCTGAAGTCTTCAGTGTCCTTGGCATCGCCGTTGTT…
>GCF_000877275|lcl|NZ_KN849142.1_cds_WP_043035642.1_4105
ATGTTCGCCTACTACGCCCGATTGGCGGCGCGCAGTTTCCGCCGCAACAAGGTCCTGACCGCGCTGATGGTGATCGCCATCGCGCTCGGCATCGGCGCCTCGATGACCACGTTGACCGTATTCCACGTGCTGTCCGGCGACCCGATTCCGGGCAAGAGTGACCGCCTGTTCTACGTGCAGCTCGATGCCGCGACCGGCGCCTATGTCGCCGGCGAGGAACCGGAAACCCAGCTGACCCGCTTCGACGGTGAAGCGCTGCTGCGCGAGGCCAAGGGCGAGCGCCAGGCGTTGATGAGCGGCGGCGGCGGCACCATCGAACCGGACAACAGCACGCTCAAGCCCTTCAGCATCGACACCCGCTGGACCTCGGCCGATTTCTTCCCGATGTTCGAGGTGCCC…
>GCF_000950845|lcl|NZ_JPLN01000003.1_cds_WP_040154274.1_2867
ATGTTCGGCTACTACTTTCATCTTGCCGTGCGCAGCTTCCGCCGCAACAAGGTGCTCACCGCATTGATGGTGCTGGCCATTGCGCTGGGCATCGGCGCCAGCATGACCACCTTGACGGTGTTCTATGTGTTGTCGGGCGACCCGATCCCGCAGAAGAGCGACCGGTTGTTCTATGTGCAGGTGGATGCGGAACCGAAGTCCGGCTATCAGCCGGGAGACGAGCCCGATTACCAGTCCACCCGCTTCGACGCCGAGGCGCTGCTGCGTGAGAAGCGTGCCATGCGTCAGGCGATGATGTCAGGCGGAAGTGTCGCGATCGAGCCACAGCGCAGCGGGTTAAGTCCTTTCAAGCTGAACGCTCGTTTCACTTCGGCCGATTTCTTTGCGATGTTCGACGTG…
>GCF_000950855|lcl|NZ_JPLP01000003.1_cds_WP_040154274.1_2854
ATGTTCGGCTACTACTTTCATCTTGCCGTGCGCAGCTTCCGCCGCAACAAGGTGCTCACCGCATTGATGGTGCTGGCCATTGCGCTGGGCATCGGCGCCAGCATGACCACCTTGACGGTGTTCTATGTGTTGTCGGGCGACCCGATCCCGCAGAAGAGCGACCGGTTGTTCTATGTGCAGGTGGATGCGGAACCGAAGTCCGGCTATCAGCCGGGAGACGAGCCCGATTACCAGTCCACCCGCTTCGACGCCGAGGCGCTGCTGCGTGAGAAGCGTGCCATGCGTCAGGCGATGATGTCAGGCGGAAGTGTCGCGATCGAGCCACAGCGCAGCGGGTTAAGTCCTTTCAAGCTGAACGCTCGTTTCACTTCGGCCGATTTCTTTGCGATGTTCGACGTG…
>GCF_000950875|lcl|NZ_JPLO01000003.1_cds_WP_040154274.1_2857
ATGTTCGGCTACTACTTTCATCTTGCCGTGCGCAGCTTCCGCCGCAACAAGGTGCTCACCGCATTGATGGTGCTGGCCATTGCGCTGGGCATCGGCGCCAGCATGACCACCTTGACGGTGTTCTATGTGTTGTCGGGCGACCCGATCCCGCAGAAGAGCGACCGGTTGTTCTATGTGCAGGTGGATGCGGAACCGAAGTCCGGCTATCAGCCGGGAGACGAGCCCGATTACCAGTCCACCCGCTTCGACGCCGAGGCGCTGCTGCGTGAGAAGCGTGCCATGCGTCAGGCGATGATGTCAGGCGGAAGTGTCGCGATCGAGCCACAGCGCAGCGGGTTAAGTCCTTTCAAGCTGAACGCTCGTTTCACTTCGGCCGATTTCTTTGCGATGTTCGACGTG…
>GCF_000961155|lcl|NZ_CP008989.1_cds_WP_005914719.1_3605
ATGTTCGGCTACTACTTTCATCTTGCCGTGCGCAGCTTCCGCCGCAACAAGGTGCTCACCGCATTGATGGTGCTGGCCATTGCGCTGGGCATCGGCGCCAGCATGACCACCTTGACGGTGTTCTATGTGTTGTCGGGCGACCCGATCCCGCAGAAGAGCGACCGGTTGTTCTATGTGCAGGTGGATGCGGAACCGAAGTCCGGCTATCAGCCGGGAGACGAGCCCGATTACCAGTCCACCCGCTTCGACGCCGAGGCGCTGCTGCGTGAGAAGCGTGCCATGCGTCAGGCGATGATGTCAGGCGGAAGTGTCGCGATCGAGCCACAGCGCAGCGGATTAAGTCCTTTCAAGCTGAACGCTCGTTTCACTTCGGCCGATTTCTTTGCGATGTTCGACGTG…
>GCF_000961175|lcl|NZ_CP008992.1_cds_WP_005914719.1_3595
ATGTTCGGCTACTACTTTCATCTTGCCGTGCGCAGCTTCCGCCGCAACAAGGTGCTCACCGCATTGATGGTGCTGGCCATTGCGCTGGGCATCGGCGCCAGCATGACCACCTTGACGGTGTTCTATGTGTTGTCGGGCGACCCGATCCCGCAGAAGAGCGACCGGTTGTTCTATGTGCAGGTGGATGCGGAACCGAAGTCCGGCTATCAGCCGGGAGACGAGCCCGATTACCAGTCCACCCGCTTCGACGCCGAGGCGCTGCTGCGTGAGAAGCGTGCCATGCGTCAGGCGATGATGTCAGGCGGAAGTGTCGCGATCGAGCCACAGCGCAGCGGATTAAGTCCTTTCAAGCTGAACGCTCGTTTCACTTCGGCCGATTTCTTTGCGATGTTCGACGTG…
>GCF_000961195|lcl|NZ_CP008995.1_cds_WP_005914719.1_3627
ATGTTCGGCTACTACTTTCATCTTGCCGTGCGCAGCTTCCGCCGCAACAAGGTGCTCACCGCATTGATGGTGCTGGCCATTGCGCTGGGCATCGGCGCCAGCATGACCACCTTGACGGTGTTCTATGTGTTGTCGGGCGACCCGATCCCGCAGAAGAGCGACCGGTTGTTCTATGTGCAGGTGGATGCGGAACCGAAGTCCGGCTATCAGCCGGGAGACGAGCCCGATTACCAGTCCACCCGCTTCGACGCCGAGGCGCTGCTGCGTGAGAAGCGTGCCATGCGTCAGGCGATGATGTCAGGCGGAAGTGTCGCGATCGAGCCACAGCGCAGCGGATTAAGTCCTTTCAAGCTGAACGCTCGTTTCACTTCGGCCGATTTCTTTGCGATGTTCGACGTG…
>GCF_000961215|lcl|NZ_CP008998.1_cds_WP_040259873.1_3602
ATGTTCGGCTACTACTTTCATCTTGCCGTGCGCAGCTTCCGCCGCAACAAGGTGCTCACCGCATTGATGGTGCTGGCCATTGCGCTGGGCATCGGCGCCAGCATGACCACCTTGACGGTGTTCTATGTGTTGTCGGGCGACCCGATCCCGCAGAAGAGCGACCGGTTGTTCTATGTGCAGGTGGATGCGGAACCGAAGTCCGGCTATCAGCCGGGAGACGAGCCCGATTACCAGTCCACCCGCTTCGACGCCGAGGCGCTGCTGCGTGAGAAGCGTGCCATGCGTCAGGCGATGATGTCAGGCGGAAGTGTCGCGATCGAGCCACAGCGCAGCGGATTAAGTCCTTTCAAGCTGAACGCTCGTTTCACTTCGGCCGATTTCTTTGCGATGTTCGACGTG…
>GCF_000961235|lcl|NZ_CP009001.1_cds_WP_040259873.1_3600
ATGTTCGGCTACTACTTTCATCTTGCCGTGCGCAGCTTCCGCCGCAACAAGGTGCTCACCGCATTGATGGTGCTGGCCATTGCGCTGGGCATCGGCGCCAGCATGACCACCTTGACGGTGTTCTATGTGTTGTCGGGCGACCCGATCCCGCAGAAGAGCGACCGGTTGTTCTATGTGCAGGTGGATGCGGAACCGAAGTCCGGCTATCAGCCGGGAGACGAGCCCGATTACCAGTCCACCCGCTTCGACGCCGAGGCGCTGCTGCGTGAGAAGCGTGCCATGCGTCAGGCGATGATGTCAGGCGGAAGTGTCGCGATCGAGCCACAGCGCAGCGGATTAAGTCCTTTCAAGCTGAACGCTCGTTTCACTTCGGCCGATTTCTTTGCGATGTTCGACGTG…
>GCF_000961255|lcl|NZ_CP009004.1_cds_WP_040259873.1_3593
ATGTTCGGCTACTACTTTCATCTTGCCGTGCGCAGCTTCCGCCGCAACAAGGTGCTCACCGCATTGATGGTGCTGGCCATTGCGCTGGGCATCGGCGCCAGCATGACCACCTTGACGGTGTTCTATGTGTTGTCGGGCGACCCGATCCCGCAGAAGAGCGACCGGTTGTTCTATGTGCAGGTGGATGCGGAACCGAAGTCCGGCTATCAGCCGGGAGACGAGCCCGATTACCAGTCCACCCGCTTCGACGCCGAGGCGCTGCTGCGTGAGAAGCGTGCCATGCGTCAGGCGATGATGTCAGGCGGAAGTGTCGCGATCGAGCCACAGCGCAGCGGATTAAGTCCTTTCAAGCTGAACGCTCGTTTCACTTCGGCCGATTTCTTTGCGATGTTCGACGTG…
>GCF_000961275|lcl|NZ_CP009007.1_cds_WP_005914719.1_3627
ATGTTCGGCTACTACTTTCATCTTGCCGTGCGCAGCTTCCGCCGCAACAAGGTGCTCACCGCATTGATGGTGCTGGCCATTGCGCTGGGCATCGGCGCCAGCATGACCACCTTGACGGTGTTCTATGTGTTGTCGGGCGACCCGATCCCGCAGAAGAGCGACCGGTTGTTCTATGTGCAGGTGGATGCGGAACCGAAGTCCGGCTATCAGCCGGGAGACGAGCCCGATTACCAGTCCACCCGCTTCGACGCCGAGGCGCTGCTGCGTGAGAAGCGTGCCATGCGTCAGGCGATGATGTCAGGCGGAAGTGTCGCGATCGAGCCACAGCGCAGCGGATTAAGTCCTTTCAAGCTGAACGCTCGTTTCACTTCGGCCGATTTCTTTGCGATGTTCGACGTG…
>GCF_000961295|lcl|NZ_CP009010.1_cds_WP_040259873.1_3605
ATGTTCGGCTACTACTTTCATCTTGCCGTGCGCAGCTTCCGCCGCAACAAGGTGCTCACCGCATTGATGGTGCTGGCCATTGCGCTGGGCATCGGCGCCAGCATGACCACCTTGACGGTGTTCTATGTGTTGTCGGGCGACCCGATCCCGCAGAAGAGCGACCGGTTGTTCTATGTGCAGGTGGATGCGGAACCGAAGTCCGGCTATCAGCCGGGAGACGAGCCCGATTACCAGTCCACCCGCTTCGACGCCGAGGCGCTGCTGCGTGAGAAGCGTGCCATGCGTCAGGCGATGATGTCAGGCGGAAGTGTCGCGATCGAGCCACAGCGCAGCGGATTAAGTCCTTTCAAGCTGAACGCTCGTTTCACTTCGGCCGATTTCTTTGCGATGTTCGACGTG…
>GCF_000961315|lcl|NZ_CP009013.1_cds_WP_040259873.1_3604
ATGTTCGGCTACTACTTTCATCTTGCCGTGCGCAGCTTCCGCCGCAACAAGGTGCTCACCGCATTGATGGTGCTGGCCATTGCGCTGGGCATCGGCGCCAGCATGACCACCTTGACGGTGTTCTATGTGTTGTCGGGCGACCCGATCCCGCAGAAGAGCGACCGGTTGTTCTATGTGCAGGTGGATGCGGAACCGAAGTCCGGCTATCAGCCGGGAGACGAGCCCGATTACCAGTCCACCCGCTTCGACGCCGAGGCGCTGCTGCGTGAGAAGCGTGCCATGCGTCAGGCGATGATGTCAGGCGGAAGTGTCGCGATCGAGCCACAGCGCAGCGGATTAAGTCCTTTCAAGCTGAACGCTCGTTTCACTTCGGCCGATTTCTTTGCGATGTTCGACGTG…
>GCF_000961335|lcl|NZ_CP009016.1_cds_WP_005914719.1_3595
ATGTTCGGCTACTACTTTCATCTTGCCGTGCGCAGCTTCCGCCGCAACAAGGTGCTCACCGCATTGATGGTGCTGGCCATTGCGCTGGGCATCGGCGCCAGCATGACCACCTTGACGGTGTTCTATGTGTTGTCGGGCGACCCGATCCCGCAGAAGAGCGACCGGTTGTTCTATGTGCAGGTGGATGCGGAACCGAAGTCCGGCTATCAGCCGGGAGACGAGCCCGATTACCAGTCCACCCGCTTCGACGCCGAGGCGCTGCTGCGTGAGAAGCGTGCCATGCGTCAGGCGATGATGTCAGGCGGAAGTGTCGCGATCGAGCCACAGCGCAGCGGATTAAGTCCTTTCAAGCTGAACGCTCGTTTCACTTCGGCCGATTTCTTTGCGATGTTCGACGTG…
>GCF_000961355|lcl|NZ_CP009019.1_cds_WP_005914719.1_3606
ATGTTCGGCTACTACTTTCATCTTGCCGTGCGCAGCTTCCGCCGCAACAAGGTGCTCACCGCATTGATGGTGCTGGCCATTGCGCTGGGCATCGGCGCCAGCATGACCACCTTGACGGTGTTCTATGTGTTGTCGGGCGACCCGATCCCGCAGAAGAGCGACCGGTTGTTCTATGTGCAGGTGGATGCGGAACCGAAGTCCGGCTATCAGCCGGGAGACGAGCCCGATTACCAGTCCACCCGCTTCGACGCCGAGGCGCTGCTGCGTGAGAAGCGTGCCATGCGTCAGGCGATGATGTCAGGCGGAAGTGTCGCGATCGAGCCACAGCGCAGCGGATTAAGTCCTTTCAAGCTGAACGCTCGTTTCACTTCGGCCGATTTCTTTGCGATGTTCGACGTG…
>GCF_000961375|lcl|NZ_CP009022.1_cds_WP_005914719.1_3626
ATGTTCGGCTACTACTTTCATCTTGCCGTGCGCAGCTTCCGCCGCAACAAGGTGCTCACCGCATTGATGGTGCTGGCCATTGCGCTGGGCATCGGCGCCAGCATGACCACCTTGACGGTGTTCTATGTGTTGTCGGGCGACCCGATCCCGCAGAAGAGCGACCGGTTGTTCTATGTGCAGGTGGATGCGGAACCGAAGTCCGGCTATCAGCCGGGAGACGAGCCCGATTACCAGTCCACCCGCTTCGACGCCGAGGCGCTGCTGCGTGAGAAGCGTGCCATGCGTCAGGCGATGATGTCAGGCGGAAGTGTCGCGATCGAGCCACAGCGCAGCGGATTAAGTCCTTTCAAGCTGAACGCTCGTTTCACTTCGGCCGATTTCTTTGCGATGTTCGACGTG…
>GCF_000961395|lcl|NZ_CP009025.1_cds_WP_005914719.1_3628
ATGTTCGGCTACTACTTTCATCTTGCCGTGCGCAGCTTCCGCCGCAACAAGGTGCTCACCGCATTGATGGTGCTGGCCATTGCGCTGGGCATCGGCGCCAGCATGACCACCTTGACGGTGTTCTATGTGTTGTCGGGCGACCCGATCCCGCAGAAGAGCGACCGGTTGTTCTATGTGCAGGTGGATGCGGAACCGAAGTCCGGCTATCAGCCGGGAGACGAGCCCGATTACCAGTCCACCCGCTTCGACGCCGAGGCGCTGCTGCGTGAGAAGCGTGCCATGCGTCAGGCGATGATGTCAGGCGGAAGTGTCGCGATCGAGCCACAGCGCAGCGGATTAAGTCCTTTCAAGCTGAACGCTCGTTTCACTTCGGCCGATTTCTTTGCGATGTTCGACGTG…
>GCF_000961415|lcl|NZ_CP009028.1_cds_WP_005914719.1_3627
ATGTTCGGCTACTACTTTCATCTTGCCGTGCGCAGCTTCCGCCGCAACAAGGTGCTCACCGCATTGATGGTGCTGGCCATTGCGCTGGGCATCGGCGCCAGCATGACCACCTTGACGGTGTTCTATGTGTTGTCGGGCGACCCGATCCCGCAGAAGAGCGACCGGTTGTTCTATGTGCAGGTGGATGCGGAACCGAAGTCCGGCTATCAGCCGGGAGACGAGCCCGATTACCAGTCCACCCGCTTCGACGCCGAGGCGCTGCTGCGTGAGAAGCGTGCCATGCGTCAGGCGATGATGTCAGGCGGAAGTGTCGCGATCGAGCCACAGCGCAGCGGATTAAGTCCTTTCAAGCTGAACGCTCGTTTCACTTCGGCCGATTTCTTTGCGATGTTCGACGTG…
>GCF_000961435|lcl|NZ_CP009031.1_cds_WP_015472738.1_4118
ATGTTCGGCTACTACTTTCATCTTGCCGTGCGCAGCTTCCGCCGCAACAAGGTGCTCACCGCATTGATGGTGCTGGCCATTGCGCTGGGCATCGGCGCCAGCATGACCACCTTGACGGTGTTCTATGTGTTGTCGGGCGACCCGATCCCGCAGAAGAGCGACCGGTTGTTCTATGTGCAGGTGGATGCGGAACCGAAGTCCGGCTATCAGCCGGGAGACGAGCCCGATTACCAGTCCACCCGCTTCGACGCCGAGGCGCTGCTGCGTGAGAAGCGTGCCATGCGTCAGGCGATGATGTCAGACGGAAGTGTCGCGATCGAGCCACAGCGCAGCGGGTTAAGTCCTTTCAAGCTGAACGCTCGTTTCACTTCGGCCGATTTCTTTGCGATGTTCGACGTG…
>GCF_000961455|lcl|NZ_CP009034.1_cds_WP_015472738.1_4117
ATGTTCGGCTACTACTTTCATCTTGCCGTGCGCAGCTTCCGCCGCAACAAGGTGCTCACCGCATTGATGGTGCTGGCCATTGCGCTGGGCATCGGCGCCAGCATGACCACCTTGACGGTGTTCTATGTGTTGTCGGGCGACCCGATCCCGCAGAAGAGCGACCGGTTGTTCTATGTGCAGGTGGATGCGGAACCGAAGTCCGGCTATCAGCCGGGAGACGAGCCCGATTACCAGTCCACCCGCTTCGACGCCGAGGCGCTGCTGCGTGAGAAGCGTGCCATGCGTCAGGCGATGATGTCAGACGGAAGTGTCGCGATCGAGCCACAGCGCAGCGGGTTAAGTCCTTTCAAGCTGAACGCTCGTTTCACTTCGGCCGATTTCTTTGCGATGTTCGACGTG…
>GCF_000961475|lcl|NZ_CP009037.1_cds_WP_015472738.1_4115
ATGTTCGGCTACTACTTTCATCTTGCCGTGCGCAGCTTCCGCCGCAACAAGGTGCTCACCGCATTGATGGTGCTGGCCATTGCGCTGGGCATCGGCGCCAGCATGACCACCTTGACGGTGTTCTATGTGTTGTCGGGCGACCCGATCCCGCAGAAGAGCGACCGGTTGTTCTATGTGCAGGTGGATGCGGAACCGAAGTCCGGCTATCAGCCGGGAGACGAGCCCGATTACCAGTCCACCCGCTTCGACGCCGAGGCGCTGCTGCGTGAGAAGCGTGCCATGCGTCAGGCGATGATGTCAGACGGAAGTGTCGCGATCGAGCCACAGCGCAGCGGGTTAAGTCCTTTCAAGCTGAACGCTCGTTTCACTTCGGCCGATTTCTTTGCGATGTTCGACGTG…
>GCF_000961495|lcl|NZ_CP009040.1_cds_WP_015472738.1_4117
ATGTTCGGCTACTACTTTCATCTTGCCGTGCGCAGCTTCCGCCGCAACAAGGTGCTCACCGCATTGATGGTGCTGGCCATTGCGCTGGGCATCGGCGCCAGCATGACCACCTTGACGGTGTTCTATGTGTTGTCGGGCGACCCGATCCCGCAGAAGAGCGACCGGTTGTTCTATGTGCAGGTGGATGCGGAACCGAAGTCCGGCTATCAGCCGGGAGACGAGCCCGATTACCAGTCCACCCGCTTCGACGCCGAGGCGCTGCTGCGTGAGAAGCGTGCCATGCGTCAGGCGATGATGTCAGACGGAAGTGTCGCGATCGAGCCACAGCGCAGCGGGTTAAGTCCTTTCAAGCTGAACGCTCGTTTCACTTCGGCCGATTTCTTTGCGATGTTCGACGTG…
>GCF_000962915|lcl|NZ_JZIC01000001.1_cds_WP_012917368.1_2726
ATGCCACTGCCATACGCCGTTGAACTCGGAATACGCGGCGCACGTCGCCATCCGCGCACCATGCTACTGACCATGCTGACGCTCGCGCTCGGCCTGGCTGCGGTGATGACGATGCTGACACTGCTGAAGGTGCTCTCCGCCGATCCATTACCAGGACTCAGCCAGCAGTTGTATCTGGGCTGGGTGGATTCGCGCGAGGCCGCCACCGACAACACGCTCGACGAACCACACCCACTGCCGCCATCACAGTGGAAAATAGCCGATGTTCAACGCTTCATGGCGTCACATCCGGACATCCCACAGACCGCACTGGCTTCCAGCCAGTTCACGATCACCAACGAAGATCAGCGCCAGAGCGCATCTGTTGGTGGCGTGGCGGCATTGGGTCCGATGCCCCGC…
>GCF_000962915|lcl|NZ_JZIC01000001.1_cds_WP_045758467.1_2724
ATGCTCGGCTATTACCTGCATCTGGCGCTACGCAGCCTGCGCCGCAGCCCGGTGCTCACCGCGCTGATGGTACTGTCCATCGCCGTGGGCATCGGGGCAGCCATGACCACGCTGACGGTAATGCGCTTGCTGTCCGGCGATCCGCTGCCCGGACGCAGCGAGCAGATCTTCTATCCGCAGCTCGACCCGCGCCCGCCCGGCAGCCAAGCCCGGCAGCCTCTCGACAAACTCGACTACCTCACCGCGATGGATCTGTGGAAGAACGTACCCGCAGATCGCCAGGCCATGGTCGCCGAGAGTGAGATCAAGTTGCGCCCATCCGATGGCAACGGCCCAGCGTTCATGACCCAACTGTTGTCCACGCAAGCGGATTTTTTCCCGATGTTTCAGGTGCCGTTC…
>GCF_000962915|lcl|NZ_JZIC01000001.1_cds_WP_045761254.1_1205
ATGTTTAGCTACTACCTGACTTTGGCAAAGCAAAACATCTTGGCGTCAAAGGTGATGACCCTGGCGCTGGCGGTTGCACTTGCTTTGGGTGTTGGTGCAAGCATGACAATGCTCACGGTAGTTCGGGTGCTGTCATGGGACCCCATGCCAGGTCGCAGCACTCACTTGTTTCACCCCTACTTCGATCCTTTGCCTCGCTCTTATGAAGCGAAAGCTTCGCTCGATCCCCGCAACTCAGTGAGTTGGGTCGATGCCAAAGAGATCATGCGCAGACTTCCGGCACCGTCGAGCGCTGCCATGGCCACAGGTCACCTGCTTGTGGCGGCACAGAATGGGGTAGATGCGCCATTTTTTGTTGATGGCCAGTATGCAACCCCCGACATTTTTGGCATGTTTGGG…
>GCF_000962935|lcl|NZ_JZIA01000003.1_cds_WP_012917366.1_2829
ATGCTCGGCTATTACCTGCATCTGGCGCTACGCAGCCTGCGCCGCAGCCCGGTGCTCACCACGCTGATGGTGCTGTCCATCGCCGTGGGCATCGGCGCGGCCATGACCACGCTGACGGTGATGCGCTTGCTGTCCGGCGATCCACTGCCCGGACACAGCCAGCGGATCTTCTATCCGCAGGTCGACCCGCGCCCGCCCGGCAGCCAAGCCCGGCAGCCGCTCGACAAACTCGACTACCTCACCGCGATGGATCTGTGGAAGAACGCGCACGCCGATCGCCAGGCCATGGTCGCCGAGAGTGAGATCAAGTTGCGCGCAGCCGACGGCACCGGCCCGGCGTTCATGACCCAACTGTTGTCCACGCAAGCGGATTTTTTCCCGATGTTTCAGGTGCCGTTC…
>GCF_000962935|lcl|NZ_JZIA01000003.1_cds_WP_012917368.1_2831
ATGCCACTGCCATACGCCGTTGAACTCGGAATACGCGGCGCACGTCGCCATCCGCGCACCATGCTACTGACCATGCTGACGCTCGCGCTCGGCCTGGCTGCGGTGATGACGATGCTGACACTGCTGAAGGTGCTCTCCGCCGATCCATTACCAGGACTCAGCCAGCAGTTGTATCTGGGCTGGGTGGATTCGCGCGAGGCCGCCACCGACAACACGCTCGACGAACCACACCCACTGCCGCCATCACAGTGGAAAATAGCCGATGTTCAACGCTTCATGGCGTCACATCCGGACATCCCACAGACCGCACTGGCTTCCAGCCAGTTCACGATCACCAACGAAGATCAGCGCCAGAGCGCATCTGTTGGTGGCGTGGCGGCATTGGGTCCGATGCCCCGC…
>GCF_000962935|lcl|NZ_JZIA01000003.1_cds_WP_045757236.1_1210
ATGTTTAGCTACTACCTGACTTTGGTAAAGCAAAACATCTTGGCGTCAAAGGTGATGACCCTGGCGCTGGCGGTTGCACTTGCTTTGGGTGTTGGTGCAAGCATGACAATGCTCACGGTAGTTCGGGTGCTGTCATGGGACCCCATGCCAGGTCGCAGCACTCACTTGTTTCACCCCTACTTCGATCCTTTGCCTCGCTCTTATGAAGCGAAAGCCTCGCTCGATCCCCGCAACTCAGTGAGTTGGGTCGATGCCAAAGAGATCATGCGCAGACTTCCGGCACCGTCGAGCGCTGCCATGGCCACAGGTCACCTGCTTGTGGCGGCACAGAATGGGGTAGATGCGCCATTTTTTGTTGATGGCCAGTATGCAACCCCCGACATTTTTGGCATGTTTGGG…
>GCF_000962945|lcl|NZ_JZIE01000001.1_cds_WP_012917368.1_2788
ATGCCACTGCCATACGCCGTTGAACTCGGAATACGCGGCGCACGTCGCCATCCGCGCACCATGCTACTGACCATGCTGACGCTCGCGCTCGGCCTGGCTGCGGTGATGACGATGCTGACACTGCTGAAGGTGCTCTCCGCCGATCCATTACCAGGACTCAGCCAGCAGTTGTATCTGGGCTGGGTGGATTCGCGCGAGGCCGCCACCGACAACACGCTCGACGAACCACACCCACTGCCGCCATCACAGTGGAAAATAGCCGATGTTCAACGCTTCATGGCGTCACATCCGGACATCCCACAGACCGCACTGGCTTCCAGCCAGTTCACGATCACCAACGAAGATCAGCGCCAGAGCGCATCTGTTGGTGGCGTGGCGGCATTGGGTCCGATGCCCCGC…
>GCF_000962945|lcl|NZ_JZIE01000001.1_cds_WP_045764768.1_2786
ATGCTCGGCTATTACCTGCATCTGGCGCTACGCAGCCTGCGCCGCAGCCCGGTGCTCACCACGCTGATGGTGCTGTCCATCGCCGTGGGCATCGGCGCGGCCATGACCACGCTGACGGTGATGCGCTTGCTGTCCGGCGATCCACTGCCCGGACACAGCCAGCGGATCTTCTATCCGCAGGTCGACCCGCGCCCGCCCGGCAGCCAAGCCCGGCAGCCGCTCGACAAACTCGACTACCTCACCGCGATGGATCTGTGGAAGAACGCGCACGCCGATCGCCAGGCCATGGTCGCCGAGAGTGAGATCAAGTTGCGCGCAGCCGACGGCACCGGCCCGGCGTTCATGACCCAACTGTTGTCCACGCAAGCGGATTTTTTCCCGATGTTTCAGGTGCCGTTC…
>GCF_000962995|lcl|NZ_JZHX01000001.1_cds_WP_045761254.1_1201
ATGTTTAGCTACTACCTGACTTTGGCAAAGCAAAACATCTTGGCGTCAAAGGTGATGACCCTGGCGCTGGCGGTTGCACTTGCTTTGGGTGTTGGTGCAAGCATGACAATGCTCACGGTAGTTCGGGTGCTGTCATGGGACCCCATGCCAGGTCGCAGCACTCACTTGTTTCACCCCTACTTCGATCCTTTGCCTCGCTCTTATGAAGCGAAAGCCTCGCTCGATCCCCGCAACTCAGTGAGTTGGGTCGATGCCAAAGAGATCATGCGCAGACTTCCGGCACCGTCGAGCGCTGCCATGGCCACAGGTCACCTGCTTGTGGCGGCACAGAATGGGGTAGATGCGCCATTTTTTGTTGATGGCCAGTATGCAACCCCCGACATTTTTGGCATGTTTGGG…
>GCF_000962995|lcl|NZ_JZHX01000001.1_cds_WP_045766386.1_2762
ATGCTCGGCTATTACCTGCATCTGGCGCTACGCAGCCTGCGCCGCAGCCCGGTGCTCACCGCGCTGATGGTACTGTCCATCGCCGCGGGCATCGGGGCAGCCATGACCACGCTGACGGTAATGCGCTTGCTGTCCGGCGATCCGCTGCCCGGACGCAGCGAGCAGATCTTCTATCCGCAGATCGACCCGCGCCCGCCCGGCAGCCAAGCCCGGCAGCCTCTCGACAAACTCGACTACCTCACCGCGATGGATCTGTGGAAGAACGTACCCGCAGATCGCCAGGCCATGGTCGCCGAGAGTGAGATCAAGTTGCGCCCATCCGATGGCAACGGCCCAGCGTTCATGACCCAACTGTTGTCCACGCAAGCGGATTTTTTCCCGATGTTCCAGGTGCCGTTC…
>GCF_000962995|lcl|NZ_JZHX01000001.1_cds_WP_045766388.1_2764
ATGCCACTGCCATACGCCGTTGAACTCGGAATACGCGGCGCACGTCGCCATCCGCGCACCATGCTACTGACCATGCTGACGCTCGCGCTCGGCCTGGCTGCGGTGATGACGATGCTGACACTGCTGAAGGTGCTCTCCGCCGATCCATTACCAGGACTCAGCCAGCAGTTGTATCTGGGCTGGGTGGATTCGCGCGAGGCCGCCACCGACAACACGCTCGACGAACCACACCCACTGCCGCCATCACAGTGGAAAATAGCCGATGTTCAACGCTTCATGGCGTCACATCCGGACATCCCACAGACCGCACTGGCTTCCAGCCAGTTCACGATCACCAACGAAGATCAGCGCCAGAGCGCATCTGTTGGTGGCGTGGCGGCATTGGGTCCGATGCCCCGC…
>GCF_000963005|lcl|NZ_JZHZ01000007.1_cds_WP_045727148.1_861
ATGTTCAAGTATTACTTGAAGTTGGGCCTGCGCAACTTGCGACGAAATCCGGTGTTGACGCTGCTGATGGTCATGTCCATTGGCTTTGGCGTAGCGTCATCGATGACGACATACACGGTATTTCGTGCTGTCTCGGGTGACCCGATTCCTTCGAAGTCAAGCAGGCTCTTCTTCCCCCAGATCGACGTATGGGGGCCCTCATCAAGGCGCGGCGACACCGAACCTGCAGATGCTCTCACCTACACGGATGTAGTAGCGCTGATGCGCCATGAGCGCGCAGCAAAGCAATCGGCCATCTACCCGGTAGGTCCGACACTCTATCCGACTGATCCTGCCCAGAAACCGAAGACCATGTCGGGTGCGGCGGTCCATAGCGATTTCTTCCCAATGCTTGAGGTG…
>GCF_000963005|lcl|NZ_JZHZ01000007.1_cds_WP_045728624.1_2686
ATGCTCGGCTACTACCTGCATCTGGCGCTGCGCAGCCTGCGCCGCAGCCCAGTGCTCACCGCGCTGATGGTGCTGTCCATCGCCGTGGGCATCGCTGCGGCCATGACCACGCTGACGGTGATGCGTTTGCTGTCCGGCGATCCGCTGCCCGGACGCAGCCAGCGGATCTTCTATCCGCAGCTCGACCCACGCCCGCCTGGCAGTCCCGCCCGGCAGCCATTCGACAAGCTCGACTACAGCACTGCGATGGACCTGTGGAAGCACGCGCATGTCGATCGCCAGGCCATGGTCGCCGAGAGTCAGATCAAGTTGCGCGCATCCGATGGCAACGGCCCGGCGTTCATGACCCAATTATTGTCCACGCAAGCGGATTTTTTCCCGATGTTCCAGGTGCCGTTC…
>GCF_000963005|lcl|NZ_JZHZ01000007.1_cds_WP_045728626.1_2688
ATGCCACTGCCATACGCCATTGAACTGGGGATACGCGGCGCACGCCGCCATCCGCGCACCATGCTGCTAACCGTGCTGACACTCGCGCTCGGCCTGGCCGCGGTGATGACGATGCTGACGCTACTGAAGGTGCTCTCCGCCGATCCATTACCAGGACTCAGCCAGCAGTTGTATCTGGGCTGGGTGGATTCGCGCGAGGCCGCCACCAGCAGCACGCTCGACGAACCACACCCATTGCCGCCATCGCAGTGGAAAATAGCCGATGTTCAGCGCTTCATGGCGTCACATCCGGACATCCCACAGACCGCATTGGCTTCCAGCCAATTCACGATCAGCAGCGAAGATCACCGTCAGAGCGCATCTGTTAGCGGCGTGACGGCATTGGGTCCGATGCCGCGC…
>GCF_000963005|lcl|NZ_JZHZ01000007.1_cds_WP_045729186.1_2409
ATGTTTAGCTACTACCTGAATTTGGCAAAGCAAAGCCTGTTGGCGTCAAAGGCGATGACCTTGGCGCTGGTCGTTGCACTTGCTTTGGGCGTTGGCGCAAGCATGACAATGCTCACGCTGGTTCGTGCGCTGTCATGGGATCCCATGCCAGGTCGCAGCGCTCACCTGTTTCATCCATACTTCGATCCTTTGCCTCGCTCTTATGAAGATAAAGCCTTGTTCGATCCTCGCAACTCAGTGACTTGGGTCGATGCCAAAGAGATCATGCACAGACTTCCAGCACCGTCAAGTGCTGCAATGGCCACAGGTCACTTGCTTGTCTCGGCCCAGAGTGGTGTGGATTCGCCGTTTTTTGTTGATGGCCAGTATGCAACACCCGACATCTTTCGCATGTTTGGG…
>GCF_000963025|lcl|NZ_JZIB01000003.1_cds_WP_012917366.1_2873
ATGCTCGGCTATTACCTGCATCTGGCGCTACGCAGCCTGCGCCGCAGCCCGGTGCTCACCACGCTGATGGTGCTGTCCATCGCCGTGGGCATCGGCGCGGCCATGACCACGCTGACGGTGATGCGCTTGCTGTCCGGCGATCCACTGCCCGGACACAGCCAGCGGATCTTCTATCCGCAGGTCGACCCGCGCCCGCCCGGCAGCCAAGCCCGGCAGCCGCTCGACAAACTCGACTACCTCACCGCGATGGATCTGTGGAAGAACGCGCACGCCGATCGCCAGGCCATGGTCGCCGAGAGTGAGATCAAGTTGCGCGCAGCCGACGGCACCGGCCCGGCGTTCATGACCCAACTGTTGTCCACGCAAGCGGATTTTTTCCCGATGTTTCAGGTGCCGTTC…
>GCF_000963025|lcl|NZ_JZIB01000003.1_cds_WP_012917368.1_2875
ATGCCACTGCCATACGCCGTTGAACTCGGAATACGCGGCGCACGTCGCCATCCGCGCACCATGCTACTGACCATGCTGACGCTCGCGCTCGGCCTGGCTGCGGTGATGACGATGCTGACACTGCTGAAGGTGCTCTCCGCCGATCCATTACCAGGACTCAGCCAGCAGTTGTATCTGGGCTGGGTGGATTCGCGCGAGGCCGCCACCGACAACACGCTCGACGAACCACACCCACTGCCGCCATCACAGTGGAAAATAGCCGATGTTCAACGCTTCATGGCGTCACATCCGGACATCCCACAGACCGCACTGGCTTCCAGCCAGTTCACGATCACCAACGAAGATCAGCGCCAGAGCGCATCTGTTGGTGGCGTGGCGGCATTGGGTCCGATGCCCCGC…
>GCF_000963025|lcl|NZ_JZIB01000003.1_cds_WP_045757236.1_1254
ATGTTTAGCTACTACCTGACTTTGGTAAAGCAAAACATCTTGGCGTCAAAGGTGATGACCCTGGCGCTGGCGGTTGCACTTGCTTTGGGTGTTGGTGCAAGCATGACAATGCTCACGGTAGTTCGGGTGCTGTCATGGGACCCCATGCCAGGTCGCAGCACTCACTTGTTTCACCCCTACTTCGATCCTTTGCCTCGCTCTTATGAAGCGAAAGCCTCGCTCGATCCCCGCAACTCAGTGAGTTGGGTCGATGCCAAAGAGATCATGCGCAGACTTCCGGCACCGTCGAGCGCTGCCATGGCCACAGGTCACCTGCTTGTGGCGGCACAGAATGGGGTAGATGCGCCATTTTTTGTTGATGGCCAGTATGCAACCCCCGACATTTTTGGCATGTTTGGG…
>GCF_000963055|lcl|NZ_JZID01000001.1_cds_WP_012917368.1_2765
ATGCCACTGCCATACGCCGTTGAACTCGGAATACGCGGCGCACGTCGCCATCCGCGCACCATGCTACTGACCATGCTGACGCTCGCGCTCGGCCTGGCTGCGGTGATGACGATGCTGACACTGCTGAAGGTGCTCTCCGCCGATCCATTACCAGGACTCAGCCAGCAGTTGTATCTGGGCTGGGTGGATTCGCGCGAGGCCGCCACCGACAACACGCTCGACGAACCACACCCACTGCCGCCATCACAGTGGAAAATAGCCGATGTTCAACGCTTCATGGCGTCACATCCGGACATCCCACAGACCGCACTGGCTTCCAGCCAGTTCACGATCACCAACGAAGATCAGCGCCAGAGCGCATCTGTTGGTGGCGTGGCGGCATTGGGTCCGATGCCCCGC…
>GCF_000963055|lcl|NZ_JZID01000001.1_cds_WP_045758467.1_2763
ATGCTCGGCTATTACCTGCATCTGGCGCTACGCAGCCTGCGCCGCAGCCCGGTGCTCACCGCGCTGATGGTACTGTCCATCGCCGTGGGCATCGGGGCAGCCATGACCACGCTGACGGTAATGCGCTTGCTGTCCGGCGATCCGCTGCCCGGACGCAGCGAGCAGATCTTCTATCCGCAGCTCGACCCGCGCCCGCCCGGCAGCCAAGCCCGGCAGCCTCTCGACAAACTCGACTACCTCACCGCGATGGATCTGTGGAAGAACGTACCCGCAGATCGCCAGGCCATGGTCGCCGAGAGTGAGATCAAGTTGCGCCCATCCGATGGCAACGGCCCAGCGTTCATGACCCAACTGTTGTCCACGCAAGCGGATTTTTTCCCGATGTTTCAGGTGCCGTTC…
>GCF_000963055|lcl|NZ_JZID01000001.1_cds_WP_045761254.1_1181
ATGTTTAGCTACTACCTGACTTTGGCAAAGCAAAACATCTTGGCGTCAAAGGTGATGACCCTGGCGCTGGCGGTTGCACTTGCTTTGGGTGTTGGTGCAAGCATGACAATGCTCACGGTAGTTCGGGTGCTGTCATGGGACCCCATGCCAGGTCGCAGCACTCACTTGTTTCACCCCTACTTCGATCCTTTGCCTCGCTCTTATGAAGCGAAAGCTTCGCTCGATCCCCGCAACTCAGTGAGTTGGGTCGATGCCAAAGAGATCATGCGCAGACTTCCGGCACCGTCGAGCGCTGCCATGGCCACAGGTCACCTGCTTGTGGCGGCACAGAATGGGGTAGATGCGCCATTTTTTGTTGATGGCCAGTATGCAACCCCCGACATTTTTGGCATGTTTGGG…
>GCF_000963065|lcl|NZ_JZHY01000003.1_cds_WP_012917368.1_2763
ATGCCACTGCCATACGCCGTTGAACTCGGAATACGCGGCGCACGTCGCCATCCGCGCACCATGCTACTGACCATGCTGACGCTCGCGCTCGGCCTGGCTGCGGTGATGACGATGCTGACACTGCTGAAGGTGCTCTCCGCCGATCCATTACCAGGACTCAGCCAGCAGTTGTATCTGGGCTGGGTGGATTCGCGCGAGGCCGCCACCGACAACACGCTCGACGAACCACACCCACTGCCGCCATCACAGTGGAAAATAGCCGATGTTCAACGCTTCATGGCGTCACATCCGGACATCCCACAGACCGCACTGGCTTCCAGCCAGTTCACGATCACCAACGAAGATCAGCGCCAGAGCGCATCTGTTGGTGGCGTGGCGGCATTGGGTCCGATGCCCCGC…
>GCF_000963065|lcl|NZ_JZHY01000003.1_cds_WP_045758467.1_2761
ATGCTCGGCTATTACCTGCATCTGGCGCTACGCAGCCTGCGCCGCAGCCCGGTGCTCACCGCGCTGATGGTACTGTCCATCGCCGTGGGCATCGGGGCAGCCATGACCACGCTGACGGTAATGCGCTTGCTGTCCGGCGATCCGCTGCCCGGACGCAGCGAGCAGATCTTCTATCCGCAGCTCGACCCGCGCCCGCCCGGCAGCCAAGCCCGGCAGCCTCTCGACAAACTCGACTACCTCACCGCGATGGATCTGTGGAAGAACGTACCCGCAGATCGCCAGGCCATGGTCGCCGAGAGTGAGATCAAGTTGCGCCCATCCGATGGCAACGGCCCAGCGTTCATGACCCAACTGTTGTCCACGCAAGCGGATTTTTTCCCGATGTTTCAGGTGCCGTTC…
>GCF_000963065|lcl|NZ_JZHY01000003.1_cds_WP_045761254.1_1188
ATGTTTAGCTACTACCTGACTTTGGCAAAGCAAAACATCTTGGCGTCAAAGGTGATGACCCTGGCGCTGGCGGTTGCACTTGCTTTGGGTGTTGGTGCAAGCATGACAATGCTCACGGTAGTTCGGGTGCTGTCATGGGACCCCATGCCAGGTCGCAGCACTCACTTGTTTCACCCCTACTTCGATCCTTTGCCTCGCTCTTATGAAGCGAAAGCTTCGCTCGATCCCCGCAACTCAGTGAGTTGGGTCGATGCCAAAGAGATCATGCGCAGACTTCCGGCACCGTCGAGCGCTGCCATGGCCACAGGTCACCTGCTTGTGGCGGCACAGAATGGGGTAGATGCGCCATTTTTTGTTGATGGCCAGTATGCAACCCCCGACATTTTTGGCATGTTTGGG…
>GCF_000963075|lcl|NZ_JZIF01000003.1_cds_WP_012917366.1_2843
ATGCTCGGCTATTACCTGCATCTGGCGCTACGCAGCCTGCGCCGCAGCCCGGTGCTCACCACGCTGATGGTGCTGTCCATCGCCGTGGGCATCGGCGCGGCCATGACCACGCTGACGGTGATGCGCTTGCTGTCCGGCGATCCACTGCCCGGACACAGCCAGCGGATCTTCTATCCGCAGGTCGACCCGCGCCCGCCCGGCAGCCAAGCCCGGCAGCCGCTCGACAAACTCGACTACCTCACCGCGATGGATCTGTGGAAGAACGCGCACGCCGATCGCCAGGCCATGGTCGCCGAGAGTGAGATCAAGTTGCGCGCAGCCGACGGCACCGGCCCGGCGTTCATGACCCAACTGTTGTCCACGCAAGCGGATTTTTTCCCGATGTTTCAGGTGCCGTTC…
>GCF_000963075|lcl|NZ_JZIF01000003.1_cds_WP_012917368.1_2845
ATGCCACTGCCATACGCCGTTGAACTCGGAATACGCGGCGCACGTCGCCATCCGCGCACCATGCTACTGACCATGCTGACGCTCGCGCTCGGCCTGGCTGCGGTGATGACGATGCTGACACTGCTGAAGGTGCTCTCCGCCGATCCATTACCAGGACTCAGCCAGCAGTTGTATCTGGGCTGGGTGGATTCGCGCGAGGCCGCCACCGACAACACGCTCGACGAACCACACCCACTGCCGCCATCACAGTGGAAAATAGCCGATGTTCAACGCTTCATGGCGTCACATCCGGACATCCCACAGACCGCACTGGCTTCCAGCCAGTTCACGATCACCAACGAAGATCAGCGCCAGAGCGCATCTGTTGGTGGCGTGGCGGCATTGGGTCCGATGCCCCGC…
>GCF_000963075|lcl|NZ_JZIF01000003.1_cds_WP_045757236.1_1216
ATGTTTAGCTACTACCTGACTTTGGTAAAGCAAAACATCTTGGCGTCAAAGGTGATGACCCTGGCGCTGGCGGTTGCACTTGCTTTGGGTGTTGGTGCAAGCATGACAATGCTCACGGTAGTTCGGGTGCTGTCATGGGACCCCATGCCAGGTCGCAGCACTCACTTGTTTCACCCCTACTTCGATCCTTTGCCTCGCTCTTATGAAGCGAAAGCCTCGCTCGATCCCCGCAACTCAGTGAGTTGGGTCGATGCCAAAGAGATCATGCGCAGACTTCCGGCACCGTCGAGCGCTGCCATGGCCACAGGTCACCTGCTTGTGGCGGCACAGAATGGGGTAGATGCGCCATTTTTTGTTGATGGCCAGTATGCAACCCCCGACATTTTTGGCATGTTTGGG…
>GCF_000963115|lcl|NZ_JZIH01000029.1_cds_WP_045758467.1_2866
ATGCTCGGCTATTACCTGCATCTGGCGCTACGCAGCCTGCGCCGCAGCCCGGTGCTCACCGCGCTGATGGTACTGTCCATCGCCGTGGGCATCGGGGCAGCCATGACCACGCTGACGGTAATGCGCTTGCTGTCCGGCGATCCGCTGCCCGGACGCAGCGAGCAGATCTTCTATCCGCAGCTCGACCCGCGCCCGCCCGGCAGCCAAGCCCGGCAGCCTCTCGACAAACTCGACTACCTCACCGCGATGGATCTGTGGAAGAACGTACCCGCAGATCGCCAGGCCATGGTCGCCGAGAGTGAGATCAAGTTGCGCCCATCCGATGGCAACGGCCCAGCGTTCATGACCCAACTGTTGTCCACGCAAGCGGATTTTTTCCCGATGTTTCAGGTGCCGTTC…
>GCF_000963115|lcl|NZ_JZIH01000029.1_cds_WP_045758469.1_2868
ATGCCACTGCCATACGCCGTTGAACTCGGGATACGCGGCGCACGCCGTCATCCGCGCACCATGCTGCTGACCGTGCTGACGCTCGCGCTCGGCCTGGCTGCGGTGATGACAATGCTGACTCTGCTCAAAGTGCTCTCCGCCGATCCACTACCAGGACTCAGCCAGCAGTTGTATCTGGGCTGGGTGGATTCGCGCGAGGCCGCCACCAGCAACACGCCCGACGAACCACACCCGCTGCCGCCATCGCAGTGGAAAATAGCCGATGTTCAGAGCTTCATGGCGTCACATCCGGACATCCCACAGACCGCACTGGCTTCCAGCCAATTCACGATCACCAGCGAAGATCAGCGCCAGAGCGCATCTGTTAGCGGCGTGGCGGCATTGGGTCCGATGCCCCGC…
>GCF_000963135|lcl|NZ_JZII01000001.1_cds_WP_012917368.1_2762
ATGCCACTGCCATACGCCGTTGAACTCGGAATACGCGGCGCACGTCGCCATCCGCGCACCATGCTACTGACCATGCTGACGCTCGCGCTCGGCCTGGCTGCGGTGATGACGATGCTGACACTGCTGAAGGTGCTCTCCGCCGATCCATTACCAGGACTCAGCCAGCAGTTGTATCTGGGCTGGGTGGATTCGCGCGAGGCCGCCACCGACAACACGCTCGACGAACCACACCCACTGCCGCCATCACAGTGGAAAATAGCCGATGTTCAACGCTTCATGGCGTCACATCCGGACATCCCACAGACCGCACTGGCTTCCAGCCAGTTCACGATCACCAACGAAGATCAGCGCCAGAGCGCATCTGTTGGTGGCGTGGCGGCATTGGGTCCGATGCCCCGC…
>GCF_000963135|lcl|NZ_JZII01000001.1_cds_WP_045758467.1_2760
ATGCTCGGCTATTACCTGCATCTGGCGCTACGCAGCCTGCGCCGCAGCCCGGTGCTCACCGCGCTGATGGTACTGTCCATCGCCGTGGGCATCGGGGCAGCCATGACCACGCTGACGGTAATGCGCTTGCTGTCCGGCGATCCGCTGCCCGGACGCAGCGAGCAGATCTTCTATCCGCAGCTCGACCCGCGCCCGCCCGGCAGCCAAGCCCGGCAGCCTCTCGACAAACTCGACTACCTCACCGCGATGGATCTGTGGAAGAACGTACCCGCAGATCGCCAGGCCATGGTCGCCGAGAGTGAGATCAAGTTGCGCCCATCCGATGGCAACGGCCCAGCGTTCATGACCCAACTGTTGTCCACGCAAGCGGATTTTTTCCCGATGTTTCAGGTGCCGTTC…
>GCF_000963135|lcl|NZ_JZII01000001.1_cds_WP_045761254.1_1044
ATGTTTAGCTACTACCTGACTTTGGCAAAGCAAAACATCTTGGCGTCAAAGGTGATGACCCTGGCGCTGGCGGTTGCACTTGCTTTGGGTGTTGGTGCAAGCATGACAATGCTCACGGTAGTTCGGGTGCTGTCATGGGACCCCATGCCAGGTCGCAGCACTCACTTGTTTCACCCCTACTTCGATCCTTTGCCTCGCTCTTATGAAGCGAAAGCTTCGCTCGATCCCCGCAACTCAGTGAGTTGGGTCGATGCCAAAGAGATCATGCGCAGACTTCCGGCACCGTCGAGCGCTGCCATGGCCACAGGTCACCTGCTTGTGGCGGCACAGAATGGGGTAGATGCGCCATTTTTTGTTGATGGCCAGTATGCAACCCCCGACATTTTTGGCATGTTTGGG…
>GCF_000963145|lcl|NZ_JZIJ01000005.1_cds_WP_045768004.1_2667
ATGCTCGGCTATTACCTGCATCTGGCGCTACGCAGCCTGCGCCGCAGCCCGGTGCTCACCGCGCTGATGGTACTGTCCATCGCCGTGGGCATCGGGGCAGCCATGACCACGCTGACGGTAATGCGCTTGCTGTCCGGCGATCCGCTGCCCGGACGCAGCGAGCAGATCTTCTATCCGCAGCTCGACCCGCGCCCGCCCGGCAGCCAAGCCCGGCAGCCTCTCGACAAACTCGACTACCTCACCGCGATGGATCTGTGGAAGAACGTACCCGCAGATCGCCAGGCCATGGTCGCCGAGAGTGAGATCAAGTTGCGCCCATCCGATGGCAACGGCCCAGCGTTCATGACCCAACTGTTGTCCACGCAAGCGGATTTTTTCCCGATGTTCCAGGTGCCGTTC…
>GCF_000963145|lcl|NZ_JZIJ01000005.1_cds_WP_045768006.1_2669
ATGCCACTGCCATACGCCGTTGAACTCGGAATACGCGGCGCACGTCGCCATCCGCGCACCATGCTACTGACCATGCTGACGCTCGCGCTCGGCCTGGCCGCGGTGATGACGATGCTGACGCTGCTCAAAGTGCTCTCCGCCGATCCATTACCAGGACTCAGCCAGCAGTTGTATCTGGGCTGGGTGGATTCGCGCGAGGCCGCCACCGACAACACGCTCGACGAGCCACACCCGCTGCCGCCATCACAGTGGAAAATAACCGATGTTCAACGCTTCATGGCGTCACATCCGGACATCCCACAGACCGCGCTGGCTTCCAGCCAGTTCACGATCACCAACGAAGATCAGCGCCAGAGCGCATCTGTTGGTGGCGTGGCGGCATTGGATCCGATGCCCCGC…
>GCF_000963155|lcl|NZ_JZIK01000001.1_cds_WP_045768004.1_2664
ATGCTCGGCTATTACCTGCATCTGGCGCTACGCAGCCTGCGCCGCAGCCCGGTGCTCACCGCGCTGATGGTACTGTCCATCGCCGTGGGCATCGGGGCAGCCATGACCACGCTGACGGTAATGCGCTTGCTGTCCGGCGATCCGCTGCCCGGACGCAGCGAGCAGATCTTCTATCCGCAGCTCGACCCGCGCCCGCCCGGCAGCCAAGCCCGGCAGCCTCTCGACAAACTCGACTACCTCACCGCGATGGATCTGTGGAAGAACGTACCCGCAGATCGCCAGGCCATGGTCGCCGAGAGTGAGATCAAGTTGCGCCCATCCGATGGCAACGGCCCAGCGTTCATGACCCAACTGTTGTCCACGCAAGCGGATTTTTTCCCGATGTTCCAGGTGCCGTTC…
>GCF_000963155|lcl|NZ_JZIK01000001.1_cds_WP_045768006.1_2666
ATGCCACTGCCATACGCCGTTGAACTCGGAATACGCGGCGCACGTCGCCATCCGCGCACCATGCTACTGACCATGCTGACGCTCGCGCTCGGCCTGGCCGCGGTGATGACGATGCTGACGCTGCTCAAAGTGCTCTCCGCCGATCCATTACCAGGACTCAGCCAGCAGTTGTATCTGGGCTGGGTGGATTCGCGCGAGGCCGCCACCGACAACACGCTCGACGAGCCACACCCGCTGCCGCCATCACAGTGGAAAATAACCGATGTTCAACGCTTCATGGCGTCACATCCGGACATCCCACAGACCGCGCTGGCTTCCAGCCAGTTCACGATCACCAACGAAGATCAGCGCCAGAGCGCATCTGTTGGTGGCGTGGCGGCATTGGATCCGATGCCCCGC…
>GCF_000963195|lcl|NZ_JZIL01000006.1_cds_WP_012917366.1_2848
ATGCTCGGCTATTACCTGCATCTGGCGCTACGCAGCCTGCGCCGCAGCCCGGTGCTCACCACGCTGATGGTGCTGTCCATCGCCGTGGGCATCGGCGCGGCCATGACCACGCTGACGGTGATGCGCTTGCTGTCCGGCGATCCACTGCCCGGACACAGCCAGCGGATCTTCTATCCGCAGGTCGACCCGCGCCCGCCCGGCAGCCAAGCCCGGCAGCCGCTCGACAAACTCGACTACCTCACCGCGATGGATCTGTGGAAGAACGCGCACGCCGATCGCCAGGCCATGGTCGCCGAGAGTGAGATCAAGTTGCGCGCAGCCGACGGCACCGGCCCGGCGTTCATGACCCAACTGTTGTCCACGCAAGCGGATTTTTTCCCGATGTTTCAGGTGCCGTTC…
>GCF_000963195|lcl|NZ_JZIL01000006.1_cds_WP_012917368.1_2850
ATGCCACTGCCATACGCCGTTGAACTCGGAATACGCGGCGCACGTCGCCATCCGCGCACCATGCTACTGACCATGCTGACGCTCGCGCTCGGCCTGGCTGCGGTGATGACGATGCTGACACTGCTGAAGGTGCTCTCCGCCGATCCATTACCAGGACTCAGCCAGCAGTTGTATCTGGGCTGGGTGGATTCGCGCGAGGCCGCCACCGACAACACGCTCGACGAACCACACCCACTGCCGCCATCACAGTGGAAAATAGCCGATGTTCAACGCTTCATGGCGTCACATCCGGACATCCCACAGACCGCACTGGCTTCCAGCCAGTTCACGATCACCAACGAAGATCAGCGCCAGAGCGCATCTGTTGGTGGCGTGGCGGCATTGGGTCCGATGCCCCGC…
>GCF_000963195|lcl|NZ_JZIL01000006.1_cds_WP_045757236.1_1215
ATGTTTAGCTACTACCTGACTTTGGTAAAGCAAAACATCTTGGCGTCAAAGGTGATGACCCTGGCGCTGGCGGTTGCACTTGCTTTGGGTGTTGGTGCAAGCATGACAATGCTCACGGTAGTTCGGGTGCTGTCATGGGACCCCATGCCAGGTCGCAGCACTCACTTGTTTCACCCCTACTTCGATCCTTTGCCTCGCTCTTATGAAGCGAAAGCCTCGCTCGATCCCCGCAACTCAGTGAGTTGGGTCGATGCCAAAGAGATCATGCGCAGACTTCCGGCACCGTCGAGCGCTGCCATGGCCACAGGTCACCTGCTTGTGGCGGCACAGAATGGGGTAGATGCGCCATTTTTTGTTGATGGCCAGTATGCAACCCCCGACATTTTTGGCATGTTTGGG…
>GCF_000963215|lcl|NZ_JZIM01000006.1_cds_WP_045737999.1_1687
ATGCCACTGCCATACGCCATTGAACTGGGGATACACGGCGCACGCCGCCATCCGCGCACCATGCTGCTAACCGTGCTGACACTCGCGCTCGGCCTGGCCGCGGTGATGACGATGCTGACATTGCTCCAGGTGCTATCGGCCGATCCATTACCAGGCATCAGCCAGCAGTTGTATCTTGGCTTGGTGGACTCGCGCCAACTCTCCAACAACACCTTCACCGAACCGGACGCGCTACCGCCATCGCAGTGGAAGCTGGCCGACGTTCAGGCCTTCATGGCGTCCCACCACGACATCACACAGACTGCACTGGCTTCCAGCAATTTCAATATCGCCAGCGAGGATCAGCACGAGAGCGCGTTCGTGCGCGGCGTAGTGGCATTGGGCCCGATGCCGCGCATG…
>GCF_000969685|lcl|NC_022541.1_cds_WP_022560014.1_3405
ATGTTCGGCTATTACTTCACTCTGGCGGTGCGCAGCTTCCGCCGCAACAAGGTGCTTACCGCACTGATGGTGCTGGCCATCGCGCTTGGCATCGGCGCCAGCATGACCACGCTGACGGTGTTCTATGTGTTGTCTGGCGACCCGATTCCGCAGAAGAGCGATCGGTTGTTCAATGTATTGGTCGACCCGCAGCCGAAGGCCGGTTTTCAGCCAGGCGAAGAACCGGACGATCAAGTGACCCGCTTCGATGCCGAGGCATTGCTGCGTGAGAAACGCGGCAAGCGGCAGGCCATGATGACCGGCGGCAACCTGGCGATCGAACCGGAAAAGAGCGGGCTGAGCGCCTTCAAGTCGGAAGCGCGCTACACCTCGGCCGATTTCTTTCCGATGTTCGAGCCG…
>GCF_000972335|lcl|NZ_LATR01000023.1_cds_WP_019183644.1_1340
ATGATCGCTTACTACTTCCGACTGGCCCTGCGCAGCTTCCGGCGCAACAAGGTGCTGACCGCGCTGATGGTGATCGCCATCGCGCTGGGCATCGGCGCCTCGATGACCACGCTGACCGTATTCCATGTGCTGTCCGGTGATCCGATCCCGCAGAAGAGCGACCGGCTGTTCAGCGTGCTGGTTGATCCACAGTCAGCGCTGGGCTATCAGCCTGGCGAAGAACCGGCCGACCAGTTGACCCGCTTCGATGCTGAGAAACTGCTGCGCGAGAAGCATGCCAAGCGGCAGGCGATGATGACCGGTGGCGGTGTGACCCTCGAGCCCGAGGGCAGCACGCTGCGCCCGTTCAACACCGATGCGCGGTATACCTCGAGCGATTTCTTCCCGATGTTCGACACG…
>GCF_000972745|lcl|NZ_CP011256.1_cds_WP_046344456.1_2639
ATGTTCGGCTACTACCTCAATCTTGCCTTACGCAGCTTCCGCCGCAACAAGGTGCTCACCGCGCTGATGGTGCTGGCCATCGCGCTCGGCATCGGCGCCAGCATGACCACCCTGACGGTGTTCTACATCCTGTCTGGCGATCCGTTGCCGGGGAAAAGCGGCACGCTGTTTCATCCGCAGCTCGATGCGCGTTCGTTGGGCTACCAAGAAGACGATGCACTGGATCAGTTGACCCGCTTCGATGCCGAGGCGCTGCTACGGGAAAAGCGTGGAGACCGTCAGGTCATGATGACCGCAGGCACCGTTCCGCTGGAGCCGGACAACACCACGTTGCGGCCAATGATGCTGGACGCGCGTTACACGTCCGTTGATTTCTTCCCCATGTTCAATGTGCCCTTC…
>GCF_000972865|lcl|NZ_CP011144.1_cds_WP_052632310.1_2217
ATGTTCGCCTACTACTGCAACCTGGCCCTGCGCAGCTTCCGCCGCGACAAGGCCTTGACCGCCTTGATGGTGGTCGCCATCGCCTTGGGCATCGGCGCGTGCATGACCACGCTGACCGTGTTCCACGTGCTGTCCGGCGACCCGATTCCGGGCAAGAGCGACCGGCTGTTCTACGTGCAGCTGGACCCGGAGGACATGCAGGGCTACACCCCGGGCGAGGAACCGGCCGAACAGGTCACCCGCTACGACGCCGAGGCCCTGCTGCGTGAGAAGCGCGGCACCCGCCAGGCGATGATGACCGGCGGCGGCATCTCGGTCACGCCCGGGCGCGAGGGCCTGGCCCCGTTCGTGTCCGACGCGCGCTACACCACGGCCGACTTCTTCCAGATGTTCGATGTC…
>GCF_000978875|lcl|NZ_LBFT01000146.1_cds_WP_046432623.1_876
ATGTTCGCCTACTACACCCGATTGGCGGTACGCAGCTTCCGCCGCAACAAGATCCTGACCGCACTGATGGTGGTCGCCATCGCGCTCGGCATCGGTGCCTCGATGACCACGCTGACGGTGTTCCACGTGCTGTCCGGCGACCCGATTCCCGGCAAGAGCGACCAGCTGTTCTACGTGCAGATCGATCCGCGCCCGCGCGGCGGCTATACCCCGGGTGAGGAGCCTGAGGAACAGATGACACGGCGCGACGCCGAGACCCTGCTGCGCGAGAAGCGCGGCATCCGCCAGGCGATGATGAGCGCGGGCGGCGGCACGGTGGAACCGGAGCTCAGCACGCTCAAGCCGTTCTCGGTGGATACGCGCTGGACGTCGGCCGATTTCTTCCCGATGTTCGACGTG…
>GCF_000978875|lcl|NZ_LBFT01000148.1_cds_WP_046432697.1_3329
ATGCGCAGACTGGTCTACTGCGCGCAGGTGGCGCTGCACAATACACTGCGGAGCAAGGCCATCACCGCCCTGATGGTGCTGGCCATCGCGGTGGGAATTGGAGCCAGCATGACCACTTTGACCGTGGTCTACCTGCTGTCCGGCGATCCCTTGCCCGGGCGCAGCGGTGACCTCTACTACCCCCAGCTGGATGCCAACCCGAACTCGAAGGGCCGCGAGCCGTACGACGTGCTGGACTATCGCTCGGCCTTCGACCTGTGGTCGTCCGGGCGCGCGGATCAGCAGACACTGGTGGTCACCAATCCGGTCAAGCTGCGGCCCGATCAGGGCAGTGCGCCACCGGTCATCCGCTCATCGATCTCCACCACCACCGACTTCGCGACGATGTTCGCGGTGCCG…
>GCF_000987985|lcl|NZ_KQ061218.1_cds_WP_046660021.1_4886
ATGTCCGGCAACAGCCAGTTCGCGTATTACCTGCAGCTCGCCTTGCGCAGCTTCAGGCGCAACATCGTGTTGACCGCGCTGATGGTGCTCGCCATCGCGCTCGGCATCGGCGCGGCGATGACCACCCTGACCGTGTTCTACGTGCTCTCCGGCGATCCGCTGCCAGGCAAGAGCCATCAGGTGTTCCATCCGCGCCTGGACGCGCGCGCGATGAACGGTTACACCCCCGGCGACGAGCCTCAGGACGACATGAGCCGCTTCGACGCCGAGACGCTGTTGCGCGAAGCGCGCGGCGACCGTCAGGCGATGATGTCGTCGGGCAACATCGCCATCGAGCCGCGTCGCGATAATCTGCCGCCGTTCCGCCAGGACTCGCGCCTGACCTCGGCCGATTTCTTC…
>GCF_001008805|lcl|NZ_JZLQ01000008.1_cds_WP_011348649.1_3997
ATGTTCGGCTACTACTTCAATCTCGCGGTACGCAGCTTCCGCCGCAACAAGGTGCTGACCGCACTGATGGTGCTGGCCATCGCGCTGGGTATCGGCGCCAGCATGACCACGCTGACGGTGTTCCATGTGTTGTCGGGCGACCCGATTCCGCAAAAGAGCGATCGGTTGTTCTATGTGCAGGTGGATGCGGAACCGAAGTCCGGCTATCAGCCGGGAGACGAGCCCGATTACCAGTCCACCCGCTTCGACGCCGAGGCGCTGCTGCGTGAGAAGCGCGCCATGCGTCAGGCGATGATGTCAGGCGGAAGTGTCGCGATCGAGCCACAGCGCAGTGGATTGAGCCCTTTCAAGCTAAACGCTCGTTTCACTTCGGCCGATTTCTTTGCGATGTTCGACGTG…
>GCF_001008815|lcl|NZ_JZLN01000004.1_cds_WP_011348649.1_2496
ATGTTCGGCTACTACTTCAATCTCGCGGTACGCAGCTTCCGCCGCAACAAGGTGCTGACCGCACTGATGGTGCTGGCCATCGCGCTGGGTATCGGCGCCAGCATGACCACGCTGACGGTGTTCCATGTGTTGTCGGGCGACCCGATTCCGCAAAAGAGCGATCGGTTGTTCTATGTGCAGGTGGATGCGGAACCGAAGTCCGGCTATCAGCCGGGAGACGAGCCCGATTACCAGTCCACCCGCTTCGACGCCGAGGCGCTGCTGCGTGAGAAGCGCGCCATGCGTCAGGCGATGATGTCAGGCGGAAGTGTCGCGATCGAGCCACAGCGCAGTGGATTGAGCCCTTTCAAGCTAAACGCTCGTTTCACTTCGGCCGATTTCTTTGCGATGTTCGACGTG…
>GCF_001008825|lcl|NZ_JZLV01000011.1_cds_WP_011348649.1_759
ATGTTCGGCTACTACTTCAATCTCGCGGTACGCAGCTTCCGCCGCAACAAGGTGCTGACCGCACTGATGGTGCTGGCCATCGCGCTGGGTATCGGCGCCAGCATGACCACGCTGACGGTGTTCCATGTGTTGTCGGGCGACCCGATTCCGCAAAAGAGCGATCGGTTGTTCTATGTGCAGGTGGATGCGGAACCGAAGTCCGGCTATCAGCCGGGAGACGAGCCCGATTACCAGTCCACCCGCTTCGACGCCGAGGCGCTGCTGCGTGAGAAGCGCGCCATGCGTCAGGCGATGATGTCAGGCGGAAGTGTCGCGATCGAGCCACAGCGCAGTGGATTGAGCCCTTTCAAGCTAAACGCTCGTTTCACTTCGGCCGATTTCTTTGCGATGTTCGACGTG…
>GCF_001008835|lcl|NZ_JZLW01000008.1_cds_WP_011348649.1_4181
ATGTTCGGCTACTACTTCAATCTCGCGGTACGCAGCTTCCGCCGCAACAAGGTGCTGACCGCACTGATGGTGCTGGCCATCGCGCTGGGTATCGGCGCCAGCATGACCACGCTGACGGTGTTCCATGTGTTGTCGGGCGACCCGATTCCGCAAAAGAGCGATCGGTTGTTCTATGTGCAGGTGGATGCGGAACCGAAGTCCGGCTATCAGCCGGGAGACGAGCCCGATTACCAGTCCACCCGCTTCGACGCCGAGGCGCTGCTGCGTGAGAAGCGCGCCATGCGTCAGGCGATGATGTCAGGCGGAAGTGTCGCGATCGAGCCACAGCGCAGTGGATTGAGCCCTTTCAAGCTAAACGCTCGTTTCACTTCGGCCGATTTCTTTGCGATGTTCGACGTG…
>GCF_001008885|lcl|NZ_JZLX01000003.1_cds_WP_011348649.1_2198
ATGTTCGGCTACTACTTCAATCTCGCGGTACGCAGCTTCCGCCGCAACAAGGTGCTGACCGCACTGATGGTGCTGGCCATCGCGCTGGGTATCGGCGCCAGCATGACCACGCTGACGGTGTTCCATGTGTTGTCGGGCGACCCGATTCCGCAAAAGAGCGATCGGTTGTTCTATGTGCAGGTGGATGCGGAACCGAAGTCCGGCTATCAGCCGGGAGACGAGCCCGATTACCAGTCCACCCGCTTCGACGCCGAGGCGCTGCTGCGTGAGAAGCGCGCCATGCGTCAGGCGATGATGTCAGGCGGAAGTGTCGCGATCGAGCCACAGCGCAGTGGATTGAGCCCTTTCAAGCTAAACGCTCGTTTCACTTCGGCCGATTTCTTTGCGATGTTCGACGTG…
>GCF_001008895|lcl|NZ_JZLZ01000028.1_cds_WP_011348649.1_2180
ATGTTCGGCTACTACTTCAATCTCGCGGTACGCAGCTTCCGCCGCAACAAGGTGCTGACCGCACTGATGGTGCTGGCCATCGCGCTGGGTATCGGCGCCAGCATGACCACGCTGACGGTGTTCCATGTGTTGTCGGGCGACCCGATTCCGCAAAAGAGCGATCGGTTGTTCTATGTGCAGGTGGATGCGGAACCGAAGTCCGGCTATCAGCCGGGAGACGAGCCCGATTACCAGTCCACCCGCTTCGACGCCGAGGCGCTGCTGCGTGAGAAGCGCGCCATGCGTCAGGCGATGATGTCAGGCGGAAGTGTCGCGATCGAGCCACAGCGCAGTGGATTGAGCCCTTTCAAGCTAAACGCTCGTTTCACTTCGGCCGATTTCTTTGCGATGTTCGACGTG…
>GCF_001008905|lcl|NZ_JZMA01000001.1_cds_WP_011348649.1_84
ATGTTCGGCTACTACTTCAATCTCGCGGTACGCAGCTTCCGCCGCAACAAGGTGCTGACCGCACTGATGGTGCTGGCCATCGCGCTGGGTATCGGCGCCAGCATGACCACGCTGACGGTGTTCCATGTGTTGTCGGGCGACCCGATTCCGCAAAAGAGCGATCGGTTGTTCTATGTGCAGGTGGATGCGGAACCGAAGTCCGGCTATCAGCCGGGAGACGAGCCCGATTACCAGTCCACCCGCTTCGACGCCGAGGCGCTGCTGCGTGAGAAGCGCGCCATGCGTCAGGCGATGATGTCAGGCGGAAGTGTCGCGATCGAGCCACAGCGCAGTGGATTGAGCCCTTTCAAGCTAAACGCTCGTTTCACTTCGGCCGATTTCTTTGCGATGTTCGACGTG…
>GCF_001008915|lcl|NZ_JZLY01000034.1_cds_WP_011348649.1_3101
ATGTTCGGCTACTACTTCAATCTCGCGGTACGCAGCTTCCGCCGCAACAAGGTGCTGACCGCACTGATGGTGCTGGCCATCGCGCTGGGTATCGGCGCCAGCATGACCACGCTGACGGTGTTCCATGTGTTGTCGGGCGACCCGATTCCGCAAAAGAGCGATCGGTTGTTCTATGTGCAGGTGGATGCGGAACCGAAGTCCGGCTATCAGCCGGGAGACGAGCCCGATTACCAGTCCACCCGCTTCGACGCCGAGGCGCTGCTGCGTGAGAAGCGCGCCATGCGTCAGGCGATGATGTCAGGCGGAAGTGTCGCGATCGAGCCACAGCGCAGTGGATTGAGCCCTTTCAAGCTAAACGCTCGTTTCACTTCGGCCGATTTCTTTGCGATGTTCGACGTG…
>GCF_001008965|lcl|NZ_JZLO01000012.1_cds_WP_011348649.1_199
ATGTTCGGCTACTACTTCAATCTCGCGGTACGCAGCTTCCGCCGCAACAAGGTGCTGACCGCACTGATGGTGCTGGCCATCGCGCTGGGTATCGGCGCCAGCATGACCACGCTGACGGTGTTCCATGTGTTGTCGGGCGACCCGATTCCGCAAAAGAGCGATCGGTTGTTCTATGTGCAGGTGGATGCGGAACCGAAGTCCGGCTATCAGCCGGGAGACGAGCCCGATTACCAGTCCACCCGCTTCGACGCCGAGGCGCTGCTGCGTGAGAAGCGCGCCATGCGTCAGGCGATGATGTCAGGCGGAAGTGTCGCGATCGAGCCACAGCGCAGTGGATTGAGCCCTTTCAAGCTAAACGCTCGTTTCACTTCGGCCGATTTCTTTGCGATGTTCGACGTG…
>GCF_001008975|lcl|NZ_JZLM01000011.1_cds_WP_011348649.1_243
ATGTTCGGCTACTACTTCAATCTCGCGGTACGCAGCTTCCGCCGCAACAAGGTGCTGACCGCACTGATGGTGCTGGCCATCGCGCTGGGTATCGGCGCCAGCATGACCACGCTGACGGTGTTCCATGTGTTGTCGGGCGACCCGATTCCGCAAAAGAGCGATCGGTTGTTCTATGTGCAGGTGGATGCGGAACCGAAGTCCGGCTATCAGCCGGGAGACGAGCCCGATTACCAGTCCACCCGCTTCGACGCCGAGGCGCTGCTGCGTGAGAAGCGCGCCATGCGTCAGGCGATGATGTCAGGCGGAAGTGTCGCGATCGAGCCACAGCGCAGTGGATTGAGCCCTTTCAAGCTAAACGCTCGTTTCACTTCGGCCGATTTCTTTGCGATGTTCGACGTG…
>GCF_001008985|lcl|NZ_JZLP01000018.1_cds_WP_011348649.1_1078
ATGTTCGGCTACTACTTCAATCTCGCGGTACGCAGCTTCCGCCGCAACAAGGTGCTGACCGCACTGATGGTGCTGGCCATCGCGCTGGGTATCGGCGCCAGCATGACCACGCTGACGGTGTTCCATGTGTTGTCGGGCGACCCGATTCCGCAAAAGAGCGATCGGTTGTTCTATGTGCAGGTGGATGCGGAACCGAAGTCCGGCTATCAGCCGGGAGACGAGCCCGATTACCAGTCCACCCGCTTCGACGCCGAGGCGCTGCTGCGTGAGAAGCGCGCCATGCGTCAGGCGATGATGTCAGGCGGAAGTGTCGCGATCGAGCCACAGCGCAGTGGATTGAGCCCTTTCAAGCTAAACGCTCGTTTCACTTCGGCCGATTTCTTTGCGATGTTCGACGTG…
>GCF_001008995|lcl|NZ_JZLR01000004.1_cds_WP_011348649.1_3591
ATGTTCGGCTACTACTTCAATCTCGCGGTACGCAGCTTCCGCCGCAACAAGGTGCTGACCGCACTGATGGTGCTGGCCATCGCGCTGGGTATCGGCGCCAGCATGACCACGCTGACGGTGTTCCATGTGTTGTCGGGCGACCCGATTCCGCAAAAGAGCGATCGGTTGTTCTATGTGCAGGTGGATGCGGAACCGAAGTCCGGCTATCAGCCGGGAGACGAGCCCGATTACCAGTCCACCCGCTTCGACGCCGAGGCGCTGCTGCGTGAGAAGCGCGCCATGCGTCAGGCGATGATGTCAGGCGGAAGTGTCGCGATCGAGCCACAGCGCAGTGGATTGAGCCCTTTCAAGCTAAACGCTCGTTTCACTTCGGCCGATTTCTTTGCGATGTTCGACGTG…
>GCF_001009045|lcl|NZ_JZLS01000007.1_cds_WP_011348649.1_4191
ATGTTCGGCTACTACTTCAATCTCGCGGTACGCAGCTTCCGCCGCAACAAGGTGCTGACCGCACTGATGGTGCTGGCCATCGCGCTGGGTATCGGCGCCAGCATGACCACGCTGACGGTGTTCCATGTGTTGTCGGGCGACCCGATTCCGCAAAAGAGCGATCGGTTGTTCTATGTGCAGGTGGATGCGGAACCGAAGTCCGGCTATCAGCCGGGAGACGAGCCCGATTACCAGTCCACCCGCTTCGACGCCGAGGCGCTGCTGCGTGAGAAGCGCGCCATGCGTCAGGCGATGATGTCAGGCGGAAGTGTCGCGATCGAGCCACAGCGCAGTGGATTGAGCCCTTTCAAGCTAAACGCTCGTTTCACTTCGGCCGATTTCTTTGCGATGTTCGACGTG…
>GCF_001009055|lcl|NZ_JZLT01000007.1_cds_WP_011348649.1_3977
ATGTTCGGCTACTACTTCAATCTCGCGGTACGCAGCTTCCGCCGCAACAAGGTGCTGACCGCACTGATGGTGCTGGCCATCGCGCTGGGTATCGGCGCCAGCATGACCACGCTGACGGTGTTCCATGTGTTGTCGGGCGACCCGATTCCGCAAAAGAGCGATCGGTTGTTCTATGTGCAGGTGGATGCGGAACCGAAGTCCGGCTATCAGCCGGGAGACGAGCCCGATTACCAGTCCACCCGCTTCGACGCCGAGGCGCTGCTGCGTGAGAAGCGCGCCATGCGTCAGGCGATGATGTCAGGCGGAAGTGTCGCGATCGAGCCACAGCGCAGTGGATTGAGCCCTTTCAAGCTAAACGCTCGTTTCACTTCGGCCGATTTCTTTGCGATGTTCGACGTG…
>GCF_001009075|lcl|NZ_JZLU01000003.1_cds_WP_011348649.1_1884
ATGTTCGGCTACTACTTCAATCTCGCGGTACGCAGCTTCCGCCGCAACAAGGTGCTGACCGCACTGATGGTGCTGGCCATCGCGCTGGGTATCGGCGCCAGCATGACCACGCTGACGGTGTTCCATGTGTTGTCGGGCGACCCGATTCCGCAAAAGAGCGATCGGTTGTTCTATGTGCAGGTGGATGCGGAACCGAAGTCCGGCTATCAGCCGGGAGACGAGCCCGATTACCAGTCCACCCGCTTCGACGCCGAGGCGCTGCTGCGTGAGAAGCGCGCCATGCGTCAGGCGATGATGTCAGGCGGAAGTGTCGCGATCGAGCCACAGCGCAGTGGATTGAGCCCTTTCAAGCTAAACGCTCGTTTCACTTCGGCCGATTTCTTTGCGATGTTCGACGTG…
>GCF_001009095|lcl|NZ_JZRP01000012.1_cds_WP_011348649.1_253
ATGTTCGGCTACTACTTCAATCTCGCGGTACGCAGCTTCCGCCGCAACAAGGTGCTGACCGCACTGATGGTGCTGGCCATCGCGCTGGGTATCGGCGCCAGCATGACCACGCTGACGGTGTTCCATGTGTTGTCGGGCGACCCGATTCCGCAAAAGAGCGATCGGTTGTTCTATGTGCAGGTGGATGCGGAACCGAAGTCCGGCTATCAGCCGGGAGACGAGCCCGATTACCAGTCCACCCGCTTCGACGCCGAGGCGCTGCTGCGTGAGAAGCGCGCCATGCGTCAGGCGATGATGTCAGGCGGAAGTGTCGCGATCGAGCCACAGCGCAGTGGATTGAGCCCTTTCAAGCTAAACGCTCGTTTCACTTCGGCCGATTTCTTTGCGATGTTCGACGTG…
>GCF_001009125|lcl|NZ_JZRQ01000011.1_cds_WP_011348649.1_600
ATGTTCGGCTACTACTTCAATCTCGCGGTACGCAGCTTCCGCCGCAACAAGGTGCTGACCGCACTGATGGTGCTGGCCATCGCGCTGGGTATCGGCGCCAGCATGACCACGCTGACGGTGTTCCATGTGTTGTCGGGCGACCCGATTCCGCAAAAGAGCGATCGGTTGTTCTATGTGCAGGTGGATGCGGAACCGAAGTCCGGCTATCAGCCGGGAGACGAGCCCGATTACCAGTCCACCCGCTTCGACGCCGAGGCGCTGCTGCGTGAGAAGCGCGCCATGCGTCAGGCGATGATGTCAGGCGGAAGTGTCGCGATCGAGCCACAGCGCAGTGGATTGAGCCCTTTCAAGCTAAACGCTCGTTTCACTTCGGCCGATTTCTTTGCGATGTTCGACGTG…
>GCF_001009135|lcl|NZ_JZRR01000006.1_cds_WP_011348649.1_3722
ATGTTCGGCTACTACTTCAATCTCGCGGTACGCAGCTTCCGCCGCAACAAGGTGCTGACCGCACTGATGGTGCTGGCCATCGCGCTGGGTATCGGCGCCAGCATGACCACGCTGACGGTGTTCCATGTGTTGTCGGGCGACCCGATTCCGCAAAAGAGCGATCGGTTGTTCTATGTGCAGGTGGATGCGGAACCGAAGTCCGGCTATCAGCCGGGAGACGAGCCCGATTACCAGTCCACCCGCTTCGACGCCGAGGCGCTGCTGCGTGAGAAGCGCGCCATGCGTCAGGCGATGATGTCAGGCGGAAGTGTCGCGATCGAGCCACAGCGCAGTGGATTGAGCCCTTTCAAGCTAAACGCTCGTTTCACTTCGGCCGATTTCTTTGCGATGTTCGACGTG…
>GCF_001009165|lcl|NZ_JZRU01000014.1_cds_WP_011348649.1_980
ATGTTCGGCTACTACTTCAATCTCGCGGTACGCAGCTTCCGCCGCAACAAGGTGCTGACCGCACTGATGGTGCTGGCCATCGCGCTGGGTATCGGCGCCAGCATGACCACGCTGACGGTGTTCCATGTGTTGTCGGGCGACCCGATTCCGCAAAAGAGCGATCGGTTGTTCTATGTGCAGGTGGATGCGGAACCGAAGTCCGGCTATCAGCCGGGAGACGAGCCCGATTACCAGTCCACCCGCTTCGACGCCGAGGCGCTGCTGCGTGAGAAGCGCGCCATGCGTCAGGCGATGATGTCAGGCGGAAGTGTCGCGATCGAGCCACAGCGCAGTGGATTGAGCCCTTTCAAGCTAAACGCTCGTTTCACTTCGGCCGATTTCTTTGCGATGTTCGACGTG…
>GCF_001009175|lcl|NZ_JZRW01000022.1_cds_WP_011348649.1_2047
ATGTTCGGCTACTACTTCAATCTCGCGGTACGCAGCTTCCGCCGCAACAAGGTGCTGACCGCACTGATGGTGCTGGCCATCGCGCTGGGTATCGGCGCCAGCATGACCACGCTGACGGTGTTCCATGTGTTGTCGGGCGACCCGATTCCGCAAAAGAGCGATCGGTTGTTCTATGTGCAGGTGGATGCGGAACCGAAGTCCGGCTATCAGCCGGGAGACGAGCCCGATTACCAGTCCACCCGCTTCGACGCCGAGGCGCTGCTGCGTGAGAAGCGCGCCATGCGTCAGGCGATGATGTCAGGCGGAAGTGTCGCGATCGAGCCACAGCGCAGTGGATTGAGCCCTTTCAAGCTAAACGCTCGTTTCACTTCGGCCGATTTCTTTGCGATGTTCGACGTG…
>GCF_001009205|lcl|NZ_JZRS01000014.1_cds_WP_011348649.1_901
ATGTTCGGCTACTACTTCAATCTCGCGGTACGCAGCTTCCGCCGCAACAAGGTGCTGACCGCACTGATGGTGCTGGCCATCGCGCTGGGTATCGGCGCCAGCATGACCACGCTGACGGTGTTCCATGTGTTGTCGGGCGACCCGATTCCGCAAAAGAGCGATCGGTTGTTCTATGTGCAGGTGGATGCGGAACCGAAGTCCGGCTATCAGCCGGGAGACGAGCCCGATTACCAGTCCACCCGCTTCGACGCCGAGGCGCTGCTGCGTGAGAAGCGCGCCATGCGTCAGGCGATGATGTCAGGCGGAAGTGTCGCGATCGAGCCACAGCGCAGTGGATTGAGCCCTTTCAAGCTAAACGCTCGTTTCACTTCGGCCGATTTCTTTGCGATGTTCGACGTG…
>GCF_001009215|lcl|NZ_JZRT01000018.1_cds_WP_011348649.1_973
ATGTTCGGCTACTACTTCAATCTCGCGGTACGCAGCTTCCGCCGCAACAAGGTGCTGACCGCACTGATGGTGCTGGCCATCGCGCTGGGTATCGGCGCCAGCATGACCACGCTGACGGTGTTCCATGTGTTGTCGGGCGACCCGATTCCGCAAAAGAGCGATCGGTTGTTCTATGTGCAGGTGGATGCGGAACCGAAGTCCGGCTATCAGCCGGGAGACGAGCCCGATTACCAGTCCACCCGCTTCGACGCCGAGGCGCTGCTGCGTGAGAAGCGCGCCATGCGTCAGGCGATGATGTCAGGCGGAAGTGTCGCGATCGAGCCACAGCGCAGTGGATTGAGCCCTTTCAAGCTAAACGCTCGTTTCACTTCGGCCGATTTCTTTGCGATGTTCGACGTG…
>GCF_001009245|lcl|NZ_JZRV01000002.1_cds_WP_011348649.1_993
ATGTTCGGCTACTACTTCAATCTCGCGGTACGCAGCTTCCGCCGCAACAAGGTGCTGACCGCACTGATGGTGCTGGCCATCGCGCTGGGTATCGGCGCCAGCATGACCACGCTGACGGTGTTCCATGTGTTGTCGGGCGACCCGATTCCGCAAAAGAGCGATCGGTTGTTCTATGTGCAGGTGGATGCGGAACCGAAGTCCGGCTATCAGCCGGGAGACGAGCCCGATTACCAGTCCACCCGCTTCGACGCCGAGGCGCTGCTGCGTGAGAAGCGCGCCATGCGTCAGGCGATGATGTCAGGCGGAAGTGTCGCGATCGAGCCACAGCGCAGTGGATTGAGCCCTTTCAAGCTAAACGCTCGTTTCACTTCGGCCGATTTCTTTGCGATGTTCGACGTG…
>GCF_001009255|lcl|NZ_JZRX01000002.1_cds_WP_011348649.1_1093
ATGTTCGGCTACTACTTCAATCTCGCGGTACGCAGCTTCCGCCGCAACAAGGTGCTGACCGCACTGATGGTGCTGGCCATCGCGCTGGGTATCGGCGCCAGCATGACCACGCTGACGGTGTTCCATGTGTTGTCGGGCGACCCGATTCCGCAAAAGAGCGATCGGTTGTTCTATGTGCAGGTGGATGCGGAACCGAAGTCCGGCTATCAGCCGGGAGACGAGCCCGATTACCAGTCCACCCGCTTCGACGCCGAGGCGCTGCTGCGTGAGAAGCGCGCCATGCGTCAGGCGATGATGTCAGGCGGAAGTGTCGCGATCGAGCCACAGCGCAGTGGATTGAGCCCTTTCAAGCTAAACGCTCGTTTCACTTCGGCCGATTTCTTTGCGATGTTCGACGTG…
>GCF_001009285|lcl|NZ_JZJW01000013.1_cds_WP_006450437.1_581
ATGTTCGGTTATTACTTCACTCTCGCGGTCCGCAGCTTCCGCCGCAACAAGATCCTCACCGCGCTGATGGTGCTGGCGATCGCTCTGGGCATCGGCGCCAGCATGACCACGCTGACGGTGTTCTACATCCTGTCTGGCGATCCGATACCTCAAAAAAGCGAACGACTCTTCATCCCGCAAATCGATGCGCGCTCGCCGGGCCATCAAAGCACGGAAGCCCTGGAGCAATTGACACGCTTCGATGCCGAAAACTTACTGCGTGAGAAGCGCGGAGACCTTCAAGCGATGATGAGCGGCGGAAGCGTCCCGTTGGAGCCAGATAATTCTTCGGTGCGCCCGATGAAACTGGAGGCGCGCTATACCTCCGCCGATTTCTTCCCGATGTTCAATCCGCCATTT…
>GCF_001009295|lcl|NZ_JZJV01000073.1_cds_WP_006450437.1_3503
ATGTTCGGTTATTACTTCACTCTCGCGGTCCGCAGCTTCCGCCGCAACAAGATCCTCACCGCGCTGATGGTGCTGGCGATCGCTCTGGGCATCGGCGCCAGCATGACCACGCTGACGGTGTTCTACATCCTGTCTGGCGATCCGATACCTCAAAAAAGCGAACGACTCTTCATCCCGCAAATCGATGCGCGCTCGCCGGGCCATCAAAGCACGGAAGCCCTGGAGCAATTGACACGCTTCGATGCCGAAAACTTACTGCGTGAGAAGCGCGGAGACCTTCAAGCGATGATGAGCGGCGGAAGCGTCCCGTTGGAGCCAGATAATTCTTCGGTGCGCCCGATGAAACTGGAGGCGCGCTATACCTCCGCCGATTTCTTCCCGATGTTCAATCCGCCATTT…
>GCF_001009315|lcl|NZ_JZJX01000049.1_cds_WP_006450437.1_3389
ATGTTCGGTTATTACTTCACTCTCGCGGTCCGCAGCTTCCGCCGCAACAAGATCCTCACCGCGCTGATGGTGCTGGCGATCGCTCTGGGCATCGGCGCCAGCATGACCACGCTGACGGTGTTCTACATCCTGTCTGGCGATCCGATACCTCAAAAAAGCGAACGACTCTTCATCCCGCAAATCGATGCGCGCTCGCCGGGCCATCAAAGCACGGAAGCCCTGGAGCAATTGACACGCTTCGATGCCGAAAACTTACTGCGTGAGAAGCGCGGAGACCTTCAAGCGATGATGAGCGGCGGAAGCGTCCCGTTGGAGCCAGATAATTCTTCGGTGCGCCCGATGAAACTGGAGGCGCGCTATACCTCCGCCGATTTCTTCCCGATGTTCAATCCGCCATTT…
>GCF_001009325|lcl|NZ_JZJY01000042.1_cds_WP_006450437.1_2155
ATGTTCGGTTATTACTTCACTCTCGCGGTCCGCAGCTTCCGCCGCAACAAGATCCTCACCGCGCTGATGGTGCTGGCGATCGCTCTGGGCATCGGCGCCAGCATGACCACGCTGACGGTGTTCTACATCCTGTCTGGCGATCCGATACCTCAAAAAAGCGAACGACTCTTCATCCCGCAAATCGATGCGCGCTCGCCGGGCCATCAAAGCACGGAAGCCCTGGAGCAATTGACACGCTTCGATGCCGAAAACTTACTGCGTGAGAAGCGCGGAGACCTTCAAGCGATGATGAGCGGCGGAAGCGTCCCGTTGGAGCCAGATAATTCTTCGGTGCGCCCGATGAAACTGGAGGCGCGCTATACCTCCGCCGATTTCTTCCCGATGTTCAATCCGCCATTT…
>GCF_001009365|lcl|NZ_JZVA01000013.1_cds_WP_008571029.1_585
ATGTTCGGCTACTACTTCAATCTCGCGGTACGCAGCTTCCGCCGCAACAAGGTGCTCACCGCATTGATGGTGCTGGCCATTGCGCTGGGCATCGGCGCCAGCATGACCACCTTGACGGTGTTCTATGTGTTGTCGGGCGACCCGATCCCGCAGAAGAGCGACCGGTTGTTCTATGTGCAGGTGGATGCGGAACCGAAGTCCGGCTATCAGCCGGGAGACGAGCCCGATTACCAGTCCACCCGCTTCGACGCCGAGGCGCTGCTGCGTGAGAAGCGTGCCATGCGTCAGGCGATGATGTCAGGCGGAAGTGTCGCGATCGAGCCACAGCGCAGCGGGTTAAGTCCTTTCAAGCTGAACGCTCGTTTCACTTCGGCCGATTTCTTTGCGATGTTCGACGTG…
>GCF_001009385|lcl|NZ_JZVB01000023.1_cds_WP_008571029.1_2026
ATGTTCGGCTACTACTTCAATCTCGCGGTACGCAGCTTCCGCCGCAACAAGGTGCTCACCGCATTGATGGTGCTGGCCATTGCGCTGGGCATCGGCGCCAGCATGACCACCTTGACGGTGTTCTATGTGTTGTCGGGCGACCCGATCCCGCAGAAGAGCGACCGGTTGTTCTATGTGCAGGTGGATGCGGAACCGAAGTCCGGCTATCAGCCGGGAGACGAGCCCGATTACCAGTCCACCCGCTTCGACGCCGAGGCGCTGCTGCGTGAGAAGCGTGCCATGCGTCAGGCGATGATGTCAGGCGGAAGTGTCGCGATCGAGCCACAGCGCAGCGGGTTAAGTCCTTTCAAGCTGAACGCTCGTTTCACTTCGGCCGATTTCTTTGCGATGTTCGACGTG…
>GCF_001009395|lcl|NZ_JZVD01000062.1_cds_WP_008571029.1_3378
ATGTTCGGCTACTACTTCAATCTCGCGGTACGCAGCTTCCGCCGCAACAAGGTGCTCACCGCATTGATGGTGCTGGCCATTGCGCTGGGCATCGGCGCCAGCATGACCACCTTGACGGTGTTCTATGTGTTGTCGGGCGACCCGATCCCGCAGAAGAGCGACCGGTTGTTCTATGTGCAGGTGGATGCGGAACCGAAGTCCGGCTATCAGCCGGGAGACGAGCCCGATTACCAGTCCACCCGCTTCGACGCCGAGGCGCTGCTGCGTGAGAAGCGTGCCATGCGTCAGGCGATGATGTCAGGCGGAAGTGTCGCGATCGAGCCACAGCGCAGCGGGTTAAGTCCTTTCAAGCTGAACGCTCGTTTCACTTCGGCCGATTTCTTTGCGATGTTCGACGTG…
>GCF_001009405|lcl|NZ_JZVE01000013.1_cds_WP_008571029.1_722
ATGTTCGGCTACTACTTCAATCTCGCGGTACGCAGCTTCCGCCGCAACAAGGTGCTCACCGCATTGATGGTGCTGGCCATTGCGCTGGGCATCGGCGCCAGCATGACCACCTTGACGGTGTTCTATGTGTTGTCGGGCGACCCGATCCCGCAGAAGAGCGACCGGTTGTTCTATGTGCAGGTGGATGCGGAACCGAAGTCCGGCTATCAGCCGGGAGACGAGCCCGATTACCAGTCCACCCGCTTCGACGCCGAGGCGCTGCTGCGTGAGAAGCGTGCCATGCGTCAGGCGATGATGTCAGGCGGAAGTGTCGCGATCGAGCCACAGCGCAGCGGGTTAAGTCCTTTCAAGCTGAACGCTCGTTTCACTTCGGCCGATTTCTTTGCGATGTTCGACGTG…
>GCF_001009445|lcl|NZ_JZVF01000006.1_cds_WP_008571029.1_3568
ATGTTCGGCTACTACTTCAATCTCGCGGTACGCAGCTTCCGCCGCAACAAGGTGCTCACCGCATTGATGGTGCTGGCCATTGCGCTGGGCATCGGCGCCAGCATGACCACCTTGACGGTGTTCTATGTGTTGTCGGGCGACCCGATCCCGCAGAAGAGCGACCGGTTGTTCTATGTGCAGGTGGATGCGGAACCGAAGTCCGGCTATCAGCCGGGAGACGAGCCCGATTACCAGTCCACCCGCTTCGACGCCGAGGCGCTGCTGCGTGAGAAGCGTGCCATGCGTCAGGCGATGATGTCAGGCGGAAGTGTCGCGATCGAGCCACAGCGCAGCGGGTTAAGTCCTTTCAAGCTGAACGCTCGTTTCACTTCGGCCGATTTCTTTGCGATGTTCGACGTG…
>GCF_001009465|lcl|NZ_JZVG01000011.1_cds_WP_008571029.1_921
ATGTTCGGCTACTACTTCAATCTCGCGGTACGCAGCTTCCGCCGCAACAAGGTGCTCACCGCATTGATGGTGCTGGCCATTGCGCTGGGCATCGGCGCCAGCATGACCACCTTGACGGTGTTCTATGTGTTGTCGGGCGACCCGATCCCGCAGAAGAGCGACCGGTTGTTCTATGTGCAGGTGGATGCGGAACCGAAGTCCGGCTATCAGCCGGGAGACGAGCCCGATTACCAGTCCACCCGCTTCGACGCCGAGGCGCTGCTGCGTGAGAAGCGTGCCATGCGTCAGGCGATGATGTCAGGCGGAAGTGTCGCGATCGAGCCACAGCGCAGCGGGTTAAGTCCTTTCAAGCTGAACGCTCGTTTCACTTCGGCCGATTTCTTTGCGATGTTCGACGTG…
>GCF_001009475|lcl|NZ_JZVK01000053.1_cds_WP_008571029.1_3417
ATGTTCGGCTACTACTTCAATCTCGCGGTACGCAGCTTCCGCCGCAACAAGGTGCTCACCGCATTGATGGTGCTGGCCATTGCGCTGGGCATCGGCGCCAGCATGACCACCTTGACGGTGTTCTATGTGTTGTCGGGCGACCCGATCCCGCAGAAGAGCGACCGGTTGTTCTATGTGCAGGTGGATGCGGAACCGAAGTCCGGCTATCAGCCGGGAGACGAGCCCGATTACCAGTCCACCCGCTTCGACGCCGAGGCGCTGCTGCGTGAGAAGCGTGCCATGCGTCAGGCGATGATGTCAGGCGGAAGTGTCGCGATCGAGCCACAGCGCAGCGGGTTAAGTCCTTTCAAGCTGAACGCTCGTTTCACTTCGGCCGATTTCTTTGCGATGTTCGACGTG…
>GCF_001009485|lcl|NZ_JZVL01000025.1_cds_WP_008571029.1_2116
ATGTTCGGCTACTACTTCAATCTCGCGGTACGCAGCTTCCGCCGCAACAAGGTGCTCACCGCATTGATGGTGCTGGCCATTGCGCTGGGCATCGGCGCCAGCATGACCACCTTGACGGTGTTCTATGTGTTGTCGGGCGACCCGATCCCGCAGAAGAGCGACCGGTTGTTCTATGTGCAGGTGGATGCGGAACCGAAGTCCGGCTATCAGCCGGGAGACGAGCCCGATTACCAGTCCACCCGCTTCGACGCCGAGGCGCTGCTGCGTGAGAAGCGTGCCATGCGTCAGGCGATGATGTCAGGCGGAAGTGTCGCGATCGAGCCACAGCGCAGCGGGTTAAGTCCTTTCAAGCTGAACGCTCGTTTCACTTCGGCCGATTTCTTTGCGATGTTCGACGTG…
>GCF_001009525|lcl|NZ_JZJR01000071.1_cds_WP_006450437.1_3581
ATGTTCGGTTATTACTTCACTCTCGCGGTCCGCAGCTTCCGCCGCAACAAGATCCTCACCGCGCTGATGGTGCTGGCGATCGCTCTGGGCATCGGCGCCAGCATGACCACGCTGACGGTGTTCTACATCCTGTCTGGCGATCCGATACCTCAAAAAAGCGAACGACTCTTCATCCCGCAAATCGATGCGCGCTCGCCGGGCCATCAAAGCACGGAAGCCCTGGAGCAATTGACACGCTTCGATGCCGAAAACTTACTGCGTGAGAAGCGCGGAGACCTTCAAGCGATGATGAGCGGCGGAAGCGTCCCGTTGGAGCCAGATAATTCTTCGGTGCGCCCGATGAAACTGGAGGCGCGCTATACCTCCGCCGATTTCTTCCCGATGTTCAATCCGCCATTT…
>GCF_001009535|lcl|NZ_JZJS01000018.1_cds_WP_006450437.1_1606
ATGTTCGGTTATTACTTCACTCTCGCGGTCCGCAGCTTCCGCCGCAACAAGATCCTCACCGCGCTGATGGTGCTGGCGATCGCTCTGGGCATCGGCGCCAGCATGACCACGCTGACGGTGTTCTACATCCTGTCTGGCGATCCGATACCTCAAAAAAGCGAACGACTCTTCATCCCGCAAATCGATGCGCGCTCGCCGGGCCATCAAAGCACGGAAGCCCTGGAGCAATTGACACGCTTCGATGCCGAAAACTTACTGCGTGAGAAGCGCGGAGACCTTCAAGCGATGATGAGCGGCGGAAGCGTCCCGTTGGAGCCAGATAATTCTTCGGTGCGCCCGATGAAACTGGAGGCGCGCTATACCTCCGCCGATTTCTTCCCGATGTTCAATCCGCCATTT…
>GCF_001009545|lcl|NZ_JZVM01000023.1_cds_WP_008571029.1_1462
ATGTTCGGCTACTACTTCAATCTCGCGGTACGCAGCTTCCGCCGCAACAAGGTGCTCACCGCATTGATGGTGCTGGCCATTGCGCTGGGCATCGGCGCCAGCATGACCACCTTGACGGTGTTCTATGTGTTGTCGGGCGACCCGATCCCGCAGAAGAGCGACCGGTTGTTCTATGTGCAGGTGGATGCGGAACCGAAGTCCGGCTATCAGCCGGGAGACGAGCCCGATTACCAGTCCACCCGCTTCGACGCCGAGGCGCTGCTGCGTGAGAAGCGTGCCATGCGTCAGGCGATGATGTCAGGCGGAAGTGTCGCGATCGAGCCACAGCGCAGCGGGTTAAGTCCTTTCAAGCTGAACGCTCGTTTCACTTCGGCCGATTTCTTTGCGATGTTCGACGTG…
>GCF_001009585|lcl|NZ_JZJT01000014.1_cds_WP_046941468.1_1312
ATGTTCGGTTATTACTTCACTCTCGCGGTCCGCAGCTTCCGCCGCAACAAGATCCTCACCGCGCTGATGGTGCTGGCGATCGCTCTGGGCATCGGCGCCAGCATGACCACGCTGACGGTGTTCTACATCCTGTCTGGCGATCCGATACCTCAAAAAAGCGAACGACTCTTCATCCCGCAAATCGATGCGCGCTCGCCGGGCCATCAAAGCACGGAAGCCCTGGAGCAATTGACACGCTTCGATGCCGAAAACTTACTGCGTGAGAAGCGCGGAGACCTTCAAGCGATGATGAGCGGCGGAAGCGTCCCGTTGGAGCCAGATAATTCTTCGGTGCGCCCGATGAAACTGGAGGCGCGCTATACCTCCGCCGATTTCTTCCCGATGTTCAATCCGCCATTT…
>GCF_001009585|lcl|NZ_JZJT01000080.1_cds_WP_046941484.1_4135
GTGATCACCGAAGAACTCAACAAAAAACTCTTCAACGGAGAGAATAGCGTTGGGCGTACGTTGCGTATAAATCGTCAGTCGTTCCGCATCGTCGGCGTTCTGCGCGAATGGCGGCTGACCCCCAAGTTCTACGACCTCAGCAACAGCAGTTACGCCAAGTCGGAACAGTTGTTCGTTCCGTTCAGTGCCGCGATGGAACTGAAATTCCAGTCCAGCGGCTCGCGCTCCTGCTGGGGCGACAGTAAGGATGCAAACAGCACTGACCAAAAATGCTCATGGATTCAGTACTGGGTTCAGCTGGATAGCCCGCAAAAAGCGGCGGCCTACCGTCAATACCTGGAGAATTACTCCGACCAGCAACGGCGCGCCGGGCGCTTCGAGCGGCCGACCAATGTCCAG…
>GCF_001009605|lcl|NZ_JZJU01000098.1_cds_WP_006450437.1_4520
ATGTTCGGTTATTACTTCACTCTCGCGGTCCGCAGCTTCCGCCGCAACAAGATCCTCACCGCGCTGATGGTGCTGGCGATCGCTCTGGGCATCGGCGCCAGCATGACCACGCTGACGGTGTTCTACATCCTGTCTGGCGATCCGATACCTCAAAAAAGCGAACGACTCTTCATCCCGCAAATCGATGCGCGCTCGCCGGGCCATCAAAGCACGGAAGCCCTGGAGCAATTGACACGCTTCGATGCCGAAAACTTACTGCGTGAGAAGCGCGGAGACCTTCAAGCGATGATGAGCGGCGGAAGCGTCCCGTTGGAGCCAGATAATTCTTCGGTGCGCCCGATGAAACTGGAGGCGCGCTATACCTCCGCCGATTTCTTCCCGATGTTCAATCCGCCATTT…
>GCF_001009615|lcl|NZ_JZKA01000076.1_cds_WP_006450437.1_3712
ATGTTCGGTTATTACTTCACTCTCGCGGTCCGCAGCTTCCGCCGCAACAAGATCCTCACCGCGCTGATGGTGCTGGCGATCGCTCTGGGCATCGGCGCCAGCATGACCACGCTGACGGTGTTCTACATCCTGTCTGGCGATCCGATACCTCAAAAAAGCGAACGACTCTTCATCCCGCAAATCGATGCGCGCTCGCCGGGCCATCAAAGCACGGAAGCCCTGGAGCAATTGACACGCTTCGATGCCGAAAACTTACTGCGTGAGAAGCGCGGAGACCTTCAAGCGATGATGAGCGGCGGAAGCGTCCCGTTGGAGCCAGATAATTCTTCGGTGCGCCCGATGAAACTGGAGGCGCGCTATACCTCCGCCGATTTCTTCCCGATGTTCAATCCGCCATTT…
>GCF_001009625|lcl|NZ_JZJZ01000041.1_cds_WP_006450437.1_2032
ATGTTCGGTTATTACTTCACTCTCGCGGTCCGCAGCTTCCGCCGCAACAAGATCCTCACCGCGCTGATGGTGCTGGCGATCGCTCTGGGCATCGGCGCCAGCATGACCACGCTGACGGTGTTCTACATCCTGTCTGGCGATCCGATACCTCAAAAAAGCGAACGACTCTTCATCCCGCAAATCGATGCGCGCTCGCCGGGCCATCAAAGCACGGAAGCCCTGGAGCAATTGACACGCTTCGATGCCGAAAACTTACTGCGTGAGAAGCGCGGAGACCTTCAAGCGATGATGAGCGGCGGAAGCGTCCCGTTGGAGCCAGATAATTCTTCGGTGCGCCCGATGAAACTGGAGGCGCGCTATACCTCCGCCGATTTCTTCCCGATGTTCAATCCGCCATTT…
>GCF_001009665|lcl|NZ_JZUX01000033.1_cds_WP_008571029.1_2128
ATGTTCGGCTACTACTTCAATCTCGCGGTACGCAGCTTCCGCCGCAACAAGGTGCTCACCGCATTGATGGTGCTGGCCATTGCGCTGGGCATCGGCGCCAGCATGACCACCTTGACGGTGTTCTATGTGTTGTCGGGCGACCCGATCCCGCAGAAGAGCGACCGGTTGTTCTATGTGCAGGTGGATGCGGAACCGAAGTCCGGCTATCAGCCGGGAGACGAGCCCGATTACCAGTCCACCCGCTTCGACGCCGAGGCGCTGCTGCGTGAGAAGCGTGCCATGCGTCAGGCGATGATGTCAGGCGGAAGTGTCGCGATCGAGCCACAGCGCAGCGGGTTAAGTCCTTTCAAGCTGAACGCTCGTTTCACTTCGGCCGATTTCTTTGCGATGTTCGACGTG…
>GCF_001009675|lcl|NZ_JZUY01000043.1_cds_WP_008571029.1_2803
ATGTTCGGCTACTACTTCAATCTCGCGGTACGCAGCTTCCGCCGCAACAAGGTGCTCACCGCATTGATGGTGCTGGCCATTGCGCTGGGCATCGGCGCCAGCATGACCACCTTGACGGTGTTCTATGTGTTGTCGGGCGACCCGATCCCGCAGAAGAGCGACCGGTTGTTCTATGTGCAGGTGGATGCGGAACCGAAGTCCGGCTATCAGCCGGGAGACGAGCCCGATTACCAGTCCACCCGCTTCGACGCCGAGGCGCTGCTGCGTGAGAAGCGTGCCATGCGTCAGGCGATGATGTCAGGCGGAAGTGTCGCGATCGAGCCACAGCGCAGCGGGTTAAGTCCTTTCAAGCTGAACGCTCGTTTCACTTCGGCCGATTTCTTTGCGATGTTCGACGTG…
>GCF_001009685|lcl|NZ_JZVC01000033.1_cds_WP_008571029.1_3609
ATGTTCGGCTACTACTTCAATCTCGCGGTACGCAGCTTCCGCCGCAACAAGGTGCTCACCGCATTGATGGTGCTGGCCATTGCGCTGGGCATCGGCGCCAGCATGACCACCTTGACGGTGTTCTATGTGTTGTCGGGCGACCCGATCCCGCAGAAGAGCGACCGGTTGTTCTATGTGCAGGTGGATGCGGAACCGAAGTCCGGCTATCAGCCGGGAGACGAGCCCGATTACCAGTCCACCCGCTTCGACGCCGAGGCGCTGCTGCGTGAGAAGCGTGCCATGCGTCAGGCGATGATGTCAGGCGGAAGTGTCGCGATCGAGCCACAGCGCAGCGGGTTAAGTCCTTTCAAGCTGAACGCTCGTTTCACTTCGGCCGATTTCTTTGCGATGTTCGACGTG…
>GCF_001009705|lcl|NZ_JZUZ01000016.1_cds_WP_008571029.1_955
ATGTTCGGCTACTACTTCAATCTCGCGGTACGCAGCTTCCGCCGCAACAAGGTGCTCACCGCATTGATGGTGCTGGCCATTGCGCTGGGCATCGGCGCCAGCATGACCACCTTGACGGTGTTCTATGTGTTGTCGGGCGACCCGATCCCGCAGAAGAGCGACCGGTTGTTCTATGTGCAGGTGGATGCGGAACCGAAGTCCGGCTATCAGCCGGGAGACGAGCCCGATTACCAGTCCACCCGCTTCGACGCCGAGGCGCTGCTGCGTGAGAAGCGTGCCATGCGTCAGGCGATGATGTCAGGCGGAAGTGTCGCGATCGAGCCACAGCGCAGCGGGTTAAGTCCTTTCAAGCTGAACGCTCGTTTCACTTCGGCCGATTTCTTTGCGATGTTCGACGTG…
>GCF_001009745|lcl|NZ_JZVH01000031.1_cds_WP_008571029.1_2634
ATGTTCGGCTACTACTTCAATCTCGCGGTACGCAGCTTCCGCCGCAACAAGGTGCTCACCGCATTGATGGTGCTGGCCATTGCGCTGGGCATCGGCGCCAGCATGACCACCTTGACGGTGTTCTATGTGTTGTCGGGCGACCCGATCCCGCAGAAGAGCGACCGGTTGTTCTATGTGCAGGTGGATGCGGAACCGAAGTCCGGCTATCAGCCGGGAGACGAGCCCGATTACCAGTCCACCCGCTTCGACGCCGAGGCGCTGCTGCGTGAGAAGCGTGCCATGCGTCAGGCGATGATGTCAGGCGGAAGTGTCGCGATCGAGCCACAGCGCAGCGGGTTAAGTCCTTTCAAGCTGAACGCTCGTTTCACTTCGGCCGATTTCTTTGCGATGTTCGACGTG…
>GCF_001009765|lcl|NZ_JZVI01000010.1_cds_WP_008571029.1_304
ATGTTCGGCTACTACTTCAATCTCGCGGTACGCAGCTTCCGCCGCAACAAGGTGCTCACCGCATTGATGGTGCTGGCCATTGCGCTGGGCATCGGCGCCAGCATGACCACCTTGACGGTGTTCTATGTGTTGTCGGGCGACCCGATCCCGCAGAAGAGCGACCGGTTGTTCTATGTGCAGGTGGATGCGGAACCGAAGTCCGGCTATCAGCCGGGAGACGAGCCCGATTACCAGTCCACCCGCTTCGACGCCGAGGCGCTGCTGCGTGAGAAGCGTGCCATGCGTCAGGCGATGATGTCAGGCGGAAGTGTCGCGATCGAGCCACAGCGCAGCGGGTTAAGTCCTTTCAAGCTGAACGCTCGTTTCACTTCGGCCGATTTCTTTGCGATGTTCGACGTG…
>GCF_001009795|lcl|NZ_JZVN01000092.1_cds_WP_008571029.1_4337
ATGTTCGGCTACTACTTCAATCTCGCGGTACGCAGCTTCCGCCGCAACAAGGTGCTCACCGCATTGATGGTGCTGGCCATTGCGCTGGGCATCGGCGCCAGCATGACCACCTTGACGGTGTTCTATGTGTTGTCGGGCGACCCGATCCCGCAGAAGAGCGACCGGTTGTTCTATGTGCAGGTGGATGCGGAACCGAAGTCCGGCTATCAGCCGGGAGACGAGCCCGATTACCAGTCCACCCGCTTCGACGCCGAGGCGCTGCTGCGTGAGAAGCGTGCCATGCGTCAGGCGATGATGTCAGGCGGAAGTGTCGCGATCGAGCCACAGCGCAGCGGGTTAAGTCCTTTCAAGCTGAACGCTCGTTTCACTTCGGCCGATTTCTTTGCGATGTTCGACGTG…
>GCF_001009825|lcl|NZ_JZVO01000022.1_cds_WP_008571029.1_1571
ATGTTCGGCTACTACTTCAATCTCGCGGTACGCAGCTTCCGCCGCAACAAGGTGCTCACCGCATTGATGGTGCTGGCCATTGCGCTGGGCATCGGCGCCAGCATGACCACCTTGACGGTGTTCTATGTGTTGTCGGGCGACCCGATCCCGCAGAAGAGCGACCGGTTGTTCTATGTGCAGGTGGATGCGGAACCGAAGTCCGGCTATCAGCCGGGAGACGAGCCCGATTACCAGTCCACCCGCTTCGACGCCGAGGCGCTGCTGCGTGAGAAGCGTGCCATGCGTCAGGCGATGATGTCAGGCGGAAGTGTCGCGATCGAGCCACAGCGCAGCGGGTTAAGTCCTTTCAAGCTGAACGCTCGTTTCACTTCGGCCGATTTCTTTGCGATGTTCGACGTG…
>GCF_001009845|lcl|NZ_JZVR01000082.1_cds_WP_008571029.1_4129
ATGTTCGGCTACTACTTCAATCTCGCGGTACGCAGCTTCCGCCGCAACAAGGTGCTCACCGCATTGATGGTGCTGGCCATTGCGCTGGGCATCGGCGCCAGCATGACCACCTTGACGGTGTTCTATGTGTTGTCGGGCGACCCGATCCCGCAGAAGAGCGACCGGTTGTTCTATGTGCAGGTGGATGCGGAACCGAAGTCCGGCTATCAGCCGGGAGACGAGCCCGATTACCAGTCCACCCGCTTCGACGCCGAGGCGCTGCTGCGTGAGAAGCGTGCCATGCGTCAGGCGATGATGTCAGGCGGAAGTGTCGCGATCGAGCCACAGCGCAGCGGGTTAAGTCCTTTCAAGCTGAACGCTCGTTTCACTTCGGCCGATTTCTTTGCGATGTTCGACGTG…
>GCF_001009855|lcl|NZ_JZVP01000007.1_cds_WP_008571029.1_4206
ATGTTCGGCTACTACTTCAATCTCGCGGTACGCAGCTTCCGCCGCAACAAGGTGCTCACCGCATTGATGGTGCTGGCCATTGCGCTGGGCATCGGCGCCAGCATGACCACCTTGACGGTGTTCTATGTGTTGTCGGGCGACCCGATCCCGCAGAAGAGCGACCGGTTGTTCTATGTGCAGGTGGATGCGGAACCGAAGTCCGGCTATCAGCCGGGAGACGAGCCCGATTACCAGTCCACCCGCTTCGACGCCGAGGCGCTGCTGCGTGAGAAGCGTGCCATGCGTCAGGCGATGATGTCAGGCGGAAGTGTCGCGATCGAGCCACAGCGCAGCGGGTTAAGTCCTTTCAAGCTGAACGCTCGTTTCACTTCGGCCGATTTCTTTGCGATGTTCGACGTG…
>GCF_001009865|lcl|NZ_JZVQ01000071.1_cds_WP_008571029.1_3774
ATGTTCGGCTACTACTTCAATCTCGCGGTACGCAGCTTCCGCCGCAACAAGGTGCTCACCGCATTGATGGTGCTGGCCATTGCGCTGGGCATCGGCGCCAGCATGACCACCTTGACGGTGTTCTATGTGTTGTCGGGCGACCCGATCCCGCAGAAGAGCGACCGGTTGTTCTATGTGCAGGTGGATGCGGAACCGAAGTCCGGCTATCAGCCGGGAGACGAGCCCGATTACCAGTCCACCCGCTTCGACGCCGAGGCGCTGCTGCGTGAGAAGCGTGCCATGCGTCAGGCGATGATGTCAGGCGGAAGTGTCGCGATCGAGCCACAGCGCAGCGGGTTAAGTCCTTTCAAGCTGAACGCTCGTTTCACTTCGGCCGATTTCTTTGCGATGTTCGACGTG…
>GCF_001009885|lcl|NZ_JZVS01000031.1_cds_WP_008571029.1_1889
ATGTTCGGCTACTACTTCAATCTCGCGGTACGCAGCTTCCGCCGCAACAAGGTGCTCACCGCATTGATGGTGCTGGCCATTGCGCTGGGCATCGGCGCCAGCATGACCACCTTGACGGTGTTCTATGTGTTGTCGGGCGACCCGATCCCGCAGAAGAGCGACCGGTTGTTCTATGTGCAGGTGGATGCGGAACCGAAGTCCGGCTATCAGCCGGGAGACGAGCCCGATTACCAGTCCACCCGCTTCGACGCCGAGGCGCTGCTGCGTGAGAAGCGTGCCATGCGTCAGGCGATGATGTCAGGCGGAAGTGTCGCGATCGAGCCACAGCGCAGCGGGTTAAGTCCTTTCAAGCTGAACGCTCGTTTCACTTCGGCCGATTTCTTTGCGATGTTCGACGTG…
>GCF_001009925|lcl|NZ_JZVY01000047.1_cds_WP_008571029.1_3539
ATGTTCGGCTACTACTTCAATCTCGCGGTACGCAGCTTCCGCCGCAACAAGGTGCTCACCGCATTGATGGTGCTGGCCATTGCGCTGGGCATCGGCGCCAGCATGACCACCTTGACGGTGTTCTATGTGTTGTCGGGCGACCCGATCCCGCAGAAGAGCGACCGGTTGTTCTATGTGCAGGTGGATGCGGAACCGAAGTCCGGCTATCAGCCGGGAGACGAGCCCGATTACCAGTCCACCCGCTTCGACGCCGAGGCGCTGCTGCGTGAGAAGCGTGCCATGCGTCAGGCGATGATGTCAGGCGGAAGTGTCGCGATCGAGCCACAGCGCAGCGGGTTAAGTCCTTTCAAGCTGAACGCTCGTTTCACTTCGGCCGATTTCTTTGCGATGTTCGACGTG…
>GCF_001009935|lcl|NZ_JZVX01000024.1_cds_WP_008571029.1_1639
ATGTTCGGCTACTACTTCAATCTCGCGGTACGCAGCTTCCGCCGCAACAAGGTGCTCACCGCATTGATGGTGCTGGCCATTGCGCTGGGCATCGGCGCCAGCATGACCACCTTGACGGTGTTCTATGTGTTGTCGGGCGACCCGATCCCGCAGAAGAGCGACCGGTTGTTCTATGTGCAGGTGGATGCGGAACCGAAGTCCGGCTATCAGCCGGGAGACGAGCCCGATTACCAGTCCACCCGCTTCGACGCCGAGGCGCTGCTGCGTGAGAAGCGTGCCATGCGTCAGGCGATGATGTCAGGCGGAAGTGTCGCGATCGAGCCACAGCGCAGCGGGTTAAGTCCTTTCAAGCTGAACGCTCGTTTCACTTCGGCCGATTTCTTTGCGATGTTCGACGTG…
>GCF_001009945|lcl|NZ_JZWA01000033.1_cds_WP_008571029.1_2636
ATGTTCGGCTACTACTTCAATCTCGCGGTACGCAGCTTCCGCCGCAACAAGGTGCTCACCGCATTGATGGTGCTGGCCATTGCGCTGGGCATCGGCGCCAGCATGACCACCTTGACGGTGTTCTATGTGTTGTCGGGCGACCCGATCCCGCAGAAGAGCGACCGGTTGTTCTATGTGCAGGTGGATGCGGAACCGAAGTCCGGCTATCAGCCGGGAGACGAGCCCGATTACCAGTCCACCCGCTTCGACGCCGAGGCGCTGCTGCGTGAGAAGCGTGCCATGCGTCAGGCGATGATGTCAGGCGGAAGTGTCGCGATCGAGCCACAGCGCAGCGGGTTAAGTCCTTTCAAGCTGAACGCTCGTTTCACTTCGGCCGATTTCTTTGCGATGTTCGACGTG…
>GCF_001009955|lcl|NZ_JZWB01000004.1_cds_WP_008571029.1_3293
ATGTTCGGCTACTACTTCAATCTCGCGGTACGCAGCTTCCGCCGCAACAAGGTGCTCACCGCATTGATGGTGCTGGCCATTGCGCTGGGCATCGGCGCCAGCATGACCACCTTGACGGTGTTCTATGTGTTGTCGGGCGACCCGATCCCGCAGAAGAGCGACCGGTTGTTCTATGTGCAGGTGGATGCGGAACCGAAGTCCGGCTATCAGCCGGGAGACGAGCCCGATTACCAGTCCACCCGCTTCGACGCCGAGGCGCTGCTGCGTGAGAAGCGTGCCATGCGTCAGGCGATGATGTCAGGCGGAAGTGTCGCGATCGAGCCACAGCGCAGCGGGTTAAGTCCTTTCAAGCTGAACGCTCGTTTCACTTCGGCCGATTTCTTTGCGATGTTCGACGTG…
>GCF_001010005|lcl|NZ_JZVU01000003.1_cds_WP_008571029.1_2339
ATGTTCGGCTACTACTTCAATCTCGCGGTACGCAGCTTCCGCCGCAACAAGGTGCTCACCGCATTGATGGTGCTGGCCATTGCGCTGGGCATCGGCGCCAGCATGACCACCTTGACGGTGTTCTATGTGTTGTCGGGCGACCCGATCCCGCAGAAGAGCGACCGGTTGTTCTATGTGCAGGTGGATGCGGAACCGAAGTCCGGCTATCAGCCGGGAGACGAGCCCGATTACCAGTCCACCCGCTTCGACGCCGAGGCGCTGCTGCGTGAGAAGCGTGCCATGCGTCAGGCGATGATGTCAGGCGGAAGTGTCGCGATCGAGCCACAGCGCAGCGGGTTAAGTCCTTTCAAGCTGAACGCTCGTTTCACTTCGGCCGATTTCTTTGCGATGTTCGACGTG…
>GCF_001010015|lcl|NZ_JZVT01000034.1_cds_WP_008571029.1_2279
ATGTTCGGCTACTACTTCAATCTCGCGGTACGCAGCTTCCGCCGCAACAAGGTGCTCACCGCATTGATGGTGCTGGCCATTGCGCTGGGCATCGGCGCCAGCATGACCACCTTGACGGTGTTCTATGTGTTGTCGGGCGACCCGATCCCGCAGAAGAGCGACCGGTTGTTCTATGTGCAGGTGGATGCGGAACCGAAGTCCGGCTATCAGCCGGGAGACGAGCCCGATTACCAGTCCACCCGCTTCGACGCCGAGGCGCTGCTGCGTGAGAAGCGTGCCATGCGTCAGGCGATGATGTCAGGCGGAAGTGTCGCGATCGAGCCACAGCGCAGCGGGTTAAGTCCTTTCAAGCTGAACGCTCGTTTCACTTCGGCCGATTTCTTTGCGATGTTCGACGTG…
>GCF_001010025|lcl|NZ_JZVV01000065.1_cds_WP_008571029.1_4089
ATGTTCGGCTACTACTTCAATCTCGCGGTACGCAGCTTCCGCCGCAACAAGGTGCTCACCGCATTGATGGTGCTGGCCATTGCGCTGGGCATCGGCGCCAGCATGACCACCTTGACGGTGTTCTATGTGTTGTCGGGCGACCCGATCCCGCAGAAGAGCGACCGGTTGTTCTATGTGCAGGTGGATGCGGAACCGAAGTCCGGCTATCAGCCGGGAGACGAGCCCGATTACCAGTCCACCCGCTTCGACGCCGAGGCGCTGCTGCGTGAGAAGCGTGCCATGCGTCAGGCGATGATGTCAGGCGGAAGTGTCGCGATCGAGCCACAGCGCAGCGGGTTAAGTCCTTTCAAGCTGAACGCTCGTTTCACTTCGGCCGATTTCTTTGCGATGTTCGACGTG…
>GCF_001010035|lcl|NZ_JZVW01000055.1_cds_WP_008571029.1_4058
ATGTTCGGCTACTACTTCAATCTCGCGGTACGCAGCTTCCGCCGCAACAAGGTGCTCACCGCATTGATGGTGCTGGCCATTGCGCTGGGCATCGGCGCCAGCATGACCACCTTGACGGTGTTCTATGTGTTGTCGGGCGACCCGATCCCGCAGAAGAGCGACCGGTTGTTCTATGTGCAGGTGGATGCGGAACCGAAGTCCGGCTATCAGCCGGGAGACGAGCCCGATTACCAGTCCACCCGCTTCGACGCCGAGGCGCTGCTGCGTGAGAAGCGTGCCATGCGTCAGGCGATGATGTCAGGCGGAAGTGTCGCGATCGAGCCACAGCGCAGCGGGTTAAGTCCTTTCAAGCTGAACGCTCGTTTCACTTCGGCCGATTTCTTTGCGATGTTCGACGTG…
>GCF_001010085|lcl|NZ_JZVZ01000063.1_cds_WP_008571029.1_3905
ATGTTCGGCTACTACTTCAATCTCGCGGTACGCAGCTTCCGCCGCAACAAGGTGCTCACCGCATTGATGGTGCTGGCCATTGCGCTGGGCATCGGCGCCAGCATGACCACCTTGACGGTGTTCTATGTGTTGTCGGGCGACCCGATCCCGCAGAAGAGCGACCGGTTGTTCTATGTGCAGGTGGATGCGGAACCGAAGTCCGGCTATCAGCCGGGAGACGAGCCCGATTACCAGTCCACCCGCTTCGACGCCGAGGCGCTGCTGCGTGAGAAGCGTGCCATGCGTCAGGCGATGATGTCAGGCGGAAGTGTCGCGATCGAGCCACAGCGCAGCGGGTTAAGTCCTTTCAAGCTGAACGCTCGTTTCACTTCGGCCGATTTCTTTGCGATGTTCGACGTG…
>GCF_001010095|lcl|NZ_JZRY01000011.1_cds_WP_011348649.1_505
ATGTTCGGCTACTACTTCAATCTCGCGGTACGCAGCTTCCGCCGCAACAAGGTGCTGACCGCACTGATGGTGCTGGCCATCGCGCTGGGTATCGGCGCCAGCATGACCACGCTGACGGTGTTCCATGTGTTGTCGGGCGACCCGATTCCGCAAAAGAGCGATCGGTTGTTCTATGTGCAGGTGGATGCGGAACCGAAGTCCGGCTATCAGCCGGGAGACGAGCCCGATTACCAGTCCACCCGCTTCGACGCCGAGGCGCTGCTGCGTGAGAAGCGCGCCATGCGTCAGGCGATGATGTCAGGCGGAAGTGTCGCGATCGAGCCACAGCGCAGTGGATTGAGCCCTTTCAAGCTAAACGCTCGTTTCACTTCGGCCGATTTCTTTGCGATGTTCGACGTG…
>GCF_001010105|lcl|NZ_JZWC01000002.1_cds_WP_008571029.1_922
ATGTTCGGCTACTACTTCAATCTCGCGGTACGCAGCTTCCGCCGCAACAAGGTGCTCACCGCATTGATGGTGCTGGCCATTGCGCTGGGCATCGGCGCCAGCATGACCACCTTGACGGTGTTCTATGTGTTGTCGGGCGACCCGATCCCGCAGAAGAGCGACCGGTTGTTCTATGTGCAGGTGGATGCGGAACCGAAGTCCGGCTATCAGCCGGGAGACGAGCCCGATTACCAGTCCACCCGCTTCGACGCCGAGGCGCTGCTGCGTGAGAAGCGTGCCATGCGTCAGGCGATGATGTCAGGCGGAAGTGTCGCGATCGAGCCACAGCGCAGCGGGTTAAGTCCTTTCAAGCTGAACGCTCGTTTCACTTCGGCCGATTTCTTTGCGATGTTCGACGTG…
>GCF_001010415|lcl|NZ_JPLE01000017.1_cds_WP_046963362.1_888
ATGTTCGGCTACTACTTCAATCTTGCGTTACGCAGCTTCCGTCGCAACAAGGTACTCACCGCGTTGATGGTGCTGGCCATCGCGCTCGGCATCGGCGCCAGCATGACCACGTTGACGGTGTTCTATGTGCTATCGGGCGATCCGATTCCACAGAAGAGCGACCGGTTGTTTTATGTGCAGGTCGACGCCGAACCGAAATCCGGATTCCAGCCCGGAGAAGAACCCGATTACCAGTCCACTCGCTTCGACGCTGAAACACTGCTGCGCGAAAAGCGCGCCATGCGCCAGGCGATGATGACAGGCGGGAACGTGGCGATCGAACCACAGCGAAGTGGGCTGAGCCCGTTCAAGCTGGAATCGCGTTTCACGTCAGCAGATTTCTTCCCAATGTTCGACACA…
>GCF_001013475|lcl|NZ_JZEF01000004.1_cds_WP_016901000.1_3278
ATGTTCGGCTACTACTTCAATCTTGCCTTACGCAGCTTCCGCCGCAACAAGGTGCTCACCGCGCTGATGGTGCTGGCCATCGCACTCGGCATCGGCGCCAGCATGACCACCCTGACGGTGTTCTATGTGCTGTCCGGCGATCCGATCCCGCAGAAGAGCGACCGGCTGTTTAGCGTCCTGGTGGATCCATACCCCAAGGCCGGATACCAGCCGGGAGAAGAGCCTGGCGACCAGGTCACTCGCTTCGATGCCGAAGCGCTGCTGCGTGAAAAGCACGCAAAACGCCAGGCGCTGATGACCGGCGGAAGAGTGGCGATCGAGCCAGACAAGAGCGGCATGACCGCCTTCAAATCAGAAGTTCGCTTTACCTCGGCCGATTTCTTCCCGATGTTCGAAACG…
>GCF_001013485|lcl|NZ_JZEH01000002.1_cds_WP_047127364.1_3531
ATGTTCGGCTACTACTTCAATCTTGCCTTACGCAGCTTCCGCCGCAACAAGGTGCTCACCGCGCTGATGGTGCTGGCCATCGCGCTCGGCATCGGCGCCAGCATGACCACCCTGACGGTGTTCTACATCCTGTCTGGCGATCCGTTGCCGGGCAGAAGCCAAACAATCTTCATTCCGCAATTGGATGCCCGGTCACGTGATCACCAGAGCACGGATGCACTTGAGCAACTGACTCGCTTCGATGCGGAAACACTGTTGCGTGAGAAGCGCGCCGATCGCCAGGCAATGATGACTGGCGGCAATGTCGCTTTGGAGCCAGACAATGCGTCGCTGCGTCCTTTCTCACTAGACGCACGCTATACGTCAGGCGACTTTTTTTCGATGTTCGACGCCCCCTTT…
>GCF_001013495|lcl|NZ_JZEG01000005.1_cds_WP_016901000.1_3455
ATGTTCGGCTACTACTTCAATCTTGCCTTACGCAGCTTCCGCCGCAACAAGGTGCTCACCGCGCTGATGGTGCTGGCCATCGCACTCGGCATCGGCGCCAGCATGACCACCCTGACGGTGTTCTATGTGCTGTCCGGCGATCCGATCCCGCAGAAGAGCGACCGGCTGTTTAGCGTCCTGGTGGATCCATACCCCAAGGCCGGATACCAGCCGGGAGAAGAGCCTGGCGACCAGGTCACTCGCTTCGATGCCGAAGCGCTGCTGCGTGAAAAGCACGCAAAACGCCAGGCGCTGATGACCGGCGGAAGAGTGGCGATCGAGCCAGACAAGAGCGGCATGACCGCCTTCAAATCAGAAGTTCGCTTTACCTCGGCCGATTTCTTCCCGATGTTCGAAACG…
>GCF_001013505|lcl|NZ_JZEI01000001.1_cds_WP_039528877.1_148
ATGTTCAGCTACTACGTCAATCTGGCGAGACAAAACCTCTTAGCCTCGAAGACGATGACCTTTGCCCTGGTTATCGCCCTTGCACTGGGGGTTGGCGCAAGCATGACGATGCTCACTGTGGTTCGGGTGCTTTCGTGGGACCCAATGCCAGGGCGTAGCGCACATCTGTTCCATCCCTACTTCGATCCGCTGCCTCGATCTTATGAAGTGAAGCCTTCGCTTGATCCCAGGAATTCAGTAACTTGGACGGATGCGAAGGAGATTATGCGGCGACTGCCTGCTCAATACAGTGCAGCGATGGCCACAGGTCATTTGCTCGTGAATGCCCAGGATGGTGTGGAATCGCCATTCCTTGTTGATGGGCAGTATGCAACCCCTGATATTTTCCCGATGTTCGGA…
>GCF_001013505|lcl|NZ_JZEI01000001.1_cds_WP_047129374.1_3221
ATGTTCGGCTATTACTTCAATCTTGCCTTACGCAGCTTCCGCCGCAACAAGGTGCTCACCGCGCTGATGGTGCTGGCCATCGCACTCGGCATCGGCGCCAGCATGACCACACTGACGGTGTTCTACATCCTGTCTGGCGATCCGTTGCCGGGGAAAAGCGGCACGCTGTTTCATCCGCAGCTCGATGCGCGTTCGTTGGGCTATCAAGACGACGATGCACTGGATCAGCTGACCCGCTTCGATGCCGAGGCGCTGCTACGGGAAAAGCGTGGAGACCGTCAGGTCATGATGACCGCAGGCACCGTTCCGCTGGAACCGGACAACACCACGTTGCGGCCAATGATGCTGGACGCGCGTTACACGTCCGTTGATTTCTTCCCCATGTTCGATGTGCCCTTC…
>GCF_001014645|lcl|NZ_LASZ01000027.1_cds_WP_047138169.1_3266
ATGCTCGCCTACTACGCCCGCCTCGCGCTGCGCAGCTTCGGCCGCAACCGGGTACTGACCGCGCTGATGGTGCTGTCGATCGCGGTCGGCATCGGTGCGGCGATGACCACGCTGACCGTCGTGCATCTGCTGTCGGGCGATCCGCTGCCCGGTCGCAGCGGCACGATCTTCTATCCGCAGGTCGACCCGATGCCTGGCGAGCGCATGCGCGCCGCCCCGCCGGACATGCTCGACCACACGTCCGCGATGGATCTGTGGCGGGCGGGGCGCGCCGACCGCCAGGCGCTGGTGGTCGAAAGCGAGATCCGGCTGCAGGCGTCCGAGGCCGGGCGACCGCCGCTGATGACGCAGATGCTGTCCACGCACGCCGACTTCTTCCCGATGTTCGACGTGCCGTTC…
>GCF_001014645|lcl|NZ_LASZ01000027.1_cds_WP_047138171.1_3268
ATGTTCGGCTACTACCTGACCCTCGCCCTGCGCAGCTTCCGCCGCAACCGCGTGCTGACCGCGCTGATGGTGCTCACGCTGGCGCTGGGCATCGGCGCGTGCATGACCACGCTCACCGTCTTCCACGTGCTGTCGGGCGACCCGATCCCGGGCAAGAGCGACCGGCTGTTCCACGTGCAGCTCGACCCCGAACCAATGGCCTATTACACGCCAGGGAAAGAGCCGGAAAGCCAGTTGACCCGCTTCGACGCAGAGGAACTGCTGCGCCAGCAACGCGCGAAGCGCCAGGCGATGATGACCGGCGGCAGCGGCATCATCGATTCGGAGGACAGCGCCTTCCGACCGTTCCTCGAATCCATGCGCTACACCTCGGCCGACTTCTTCCCGATGTTCGAGGTC…
>GCF_001014645|lcl|NZ_LASZ01000027.1_cds_WP_047138173.1_3270
ATGTTCGGCTACTACTGCAATCTCGCGCTGCGCAGCTTCCGTCGCAACCGCATGCTGACCGCGCTGATGGTGCTGGCGATCGCACTGGGCATCGGCGCCAGCATGACCACGCTGACCGTCTTCCACGTGCTGTCGGGCGATCCCATTCCGGGCAAGAGCGACCGCCTGTTCCACGTCCAGCTCGACCCCGAACCCATGACCGGCTACATGGCGGGCGGGGAACCGAGCCGGAACATGACCCGGTTCGACTCCGAGACGCTGTTGCACGAGGCGCGCGGCAAGCGCCAGGCGTTCATGACCGGCGGATTCGTGGCATTGGAGCCCGAGGGGGGAACGCCCTACTTCACCGATGCGCGCTACACCACCGGCGCGTTCTTCCCGATGTTCGACGCGCCCCTG…
>GCF_001021915|lcl|NZ_CP007810.1_cds_WP_047340181.1_3166
ATGTTTGGCTACTACTTCACTCTCGCGCTGCGCAGCTTCCGTCGCAACAAGATCCTCACCGCGCTGATGGTGCTGGCGATCGCGCTGGGCATCGGCGCCAGCATGACCACGTTGACGGTGTTCTGTGTGCTGTCTGGCGATCCGATTCCGCAGAAGAGCGATCGGTTGTTCAATGTGCTGGTCGACCCGCAGCCGAAGGCCGGTTTTCTGCCAGGCGAAGAGCCGGATGGCCAAGTGACCCGCTTCGATGCCGAAGCGCTACTACGCGAGAAGCGCGCCAAGCACCAAGCCTTGATGACAGGCGGCAGCCTGGCAATCGAACCGGCAAAAAGGGGGCTGAGCGCCTTCAAATCCGAAGCACGCTACACCTCGGCCGATTTCTTTCCGATGTTCCAGCCA…
>GCF_001021915|lcl|NZ_CP007810.1_cds_WP_047340183.1_3168
ATGTTGGGATACTGTCTGAAGCTTGCGTGGCATAGCCTACTGCGCACTCCGATCACCAGCACATTGATGGTGCTGGCGATCGGGCTCGGCATCGGCGCAAGCATGACCATGCTGACGGTATTACACGCCATGTCGCGCGACCCGCTCCCGGGCAAGAGTCAGGTGCTGTATACCCCACATCTGGATCCGTTGCCAAACGAATTTGCACGCGAATCGGAATGGGCCAACCCTTCAGACAACCTGACATGGCCCGATGCGATGGCATTGCTGCGCTCAGGCACGGCGGTGCATCAGGCAGCCATGGCAGGTGGAGGATCAGTGGTTTGGCCCGTGCGGGCCGGCAGTTCAGCCATCAAGTTGGAGGGCCGTTACACAACCGCGGATTTCTTCGCCATGTTT…
>GCF_001021935|lcl|NZ_CP008714.1_cds_WP_003466248.1_3329
ATGCTGCACTACTCCCTGATGATGGCCTGGCGCAGTCTGCTGCGCACGCCGATCGCCACCGCGCTGATGGTGCTGGCGATCGGCCTGGGCATCGGCGCGAGCATGACCATGCTGACGGTGCTGCACGTGATGTCGCGCGATCCGCTGCCTGGCAAGAGCCGTGCGCTCTACGCCCCGCATCTGGATCCGTTACCGGCGAACTATCCAGACGATCAGCAATGGGCAGATCCAGCGGACAACCTCACCTGGCCCGACGCCATGGCCTTGCTGCGCGCAAAGCGCGCGACCCACCAGGCGGCGATGGCCGGCGCACAGACGTTGCTGTGGCCGCCACGCGCGGCCAGCGTGCCGCTGGACATGAGCGGCCGCTACGCCACCGCCGAATTCTTCGCCTTGTTC…
>GCF_001021935|lcl|NZ_CP008714.1_cds_WP_047325329.1_3327
ATGTTCGGCTATTACTTCCGCCTCGCCTTGCGCAGCTTCCGCCGCAACAAGGTGCTCACCGCGCTGATGGTGCTGGCCATCGCGCTGGGCATCGGCGCCAGCATGACCACGCTGACCGTGTTTTACGTGTTGTCCGGCGACCCTATCCCGCACAAGAGCGACCGGCTGTTCTACGTGCAGGTGGACGCGCAGCCGAAGGCCGGCTTCCAGCCCGGCGAGGAGCCGGACTTCCAGAACACGCGCTTCGACGCGGAGACGCTGCTGCGCGAGAAGCGGGCCAAGCGGCAGGCGATGATGAGCGGCGGATCGGCGGCGATCGAACCACTCAAGAGCGGGCTGAAACCGTTCAAGTCGGAAGTGCGCTTCACCTCGGCCGACTTCTTCCCGATGTTCGACACG…
>GCF_001028285|lcl|NZ_CP011827.2_cds_WP_005914719.1_3605
ATGTTCGGCTACTACTTTCATCTTGCCGTGCGCAGCTTCCGCCGCAACAAGGTGCTCACCGCATTGATGGTGCTGGCCATTGCGCTGGGCATCGGCGCCAGCATGACCACCTTGACGGTGTTCTATGTGTTGTCGGGCGACCCGATCCCGCAGAAGAGCGACCGGTTGTTCTATGTGCAGGTGGATGCGGAACCGAAGTCCGGCTATCAGCCGGGAGACGAGCCCGATTACCAGTCCACCCGCTTCGACGCCGAGGCGCTGCTGCGTGAGAAGCGTGCCATGCGTCAGGCGATGATGTCAGGCGGAAGTGTCGCGATCGAGCCACAGCGCAGCGGATTAAGTCCTTTCAAGCTGAACGCTCGTTTCACTTCGGCCGATTTCTTTGCGATGTTCGACGTG…
>GCF_001042735|lcl|NZ_CP011962.1_cds_WP_014504686.1_3603
ATGTTTGGCTACTACTTCACTCTCGCGCTGCGCAGCTTCCGTCGCAACAAGATCCTCACCGCGCTGATGGTGCTGGCGATCGCGCTGGGCATCGGCGCCAGCATGACCACGTTGACGGTGTTCTGTGTGCTGTCTGGCGATCCGATTCCGCAGAAGAGCGATCGGTTGTTCAATGTGCTGGTCGACCCGCAGCCGAAGGCCGGTTTTCTGCCAGGCGAAGAGCCGGATGGCCAAGTGACCCGCTTCGATGCCGAAGCGCTACTACGCGAGAAGCGCGCCAAGCACCAAGCCTTGATGACAGGCGGCAGCCTGACAATCGAACCGGCAAAAAGCGGGCTGAGCGCCTTCAAATCCGAAGCACGCTACACCTCGGCCGATTTCTTTCCGATGTTCCAGACA…
>GCF_001042735|lcl|NZ_CP011962.1_cds_WP_014504688.1_3605
ATGTTGGGATACTGTCTGAAGCTTGCGTGGCATAGCCTACTGCGCACTCCGATCACCAGCACATTGATGGTGCTGGCGATCGGGCTCGGCATCGGCGCAAGCATGACCATGCTGACGGTATTACACGCCATGTCGCGCGACCCGCTCCCGGGCAAGAGTCAGGTGCTGTATACCCCACATCTGGATCCGTTGCCGAACGAATTTGCACGCGAATCGGAATGGGCCAACCCTTCAGACAACCTGACATGGCCCGATGCGATGGCATTGCTGCGCTCAAGCACGGCGGTGCATCAGGCAGCCATGGCCGGTGGAGGATCAGTGGTTTGGCCCGTGCGGGCCGGCAGTTCAGCCATCAAGTTGGAGGGCCGTTACACAACCGCGGATTTCTTCGCCATGTTT…
>GCF_001042735|lcl|NZ_CP011962.1_cds_WP_014504840.1_3781
ATGTTTAGCTACTACCTGACTTTGGCAAAGCAAAACCTGTGGACGTCAAAGGCGATGACGCTGGCGCTGGTCGTTGCACTTGCGCTGGGCGTGGGCGCAAGCATGACGATGCTTACGGTGGTCCGGGTGCTGTCATGGGACCCTATGCCAGGTCGGAGCACTCATTTGTTTCATCCGTACTTCGATCCTTTGCCTCGCGCCTATGAAGCGAAAGCGTCGCTTGATCCTCGCAACTCAGTGAGTTGGGTCGATGCCAAAGAGATCATGCAAAGACTTCCAGCACCGGCGAGCGCAGCGATGGCCACAGGTCACTTGCTGGTGGCGGCTCAGGATGGGGTAGACGCGCCATTTTTTGTTGATGGGCAGTATGCAACCCCCGATATCTTTCAGATGTTTGGG…
>GCF_001042745|lcl|NZ_CP011955.1_cds_WP_048483671.1_3507
ATGTTTGGCTACTACTTCACTCTCGCGCTGCGCAGCTTCCGTCGCAACAAGATCCTCACCGCGCTGATGGTGCTGGCGATCGCGCTGGGCATCGGCGCCAGCATGACCACGTTGACGGTGTTCTGTGTGCTGTCTGGCGATCCGATTCCGCAGAAGAGCGATCGGTTGTTCAATGTGCTGGTCGACCCGCAGCCGAAGGCCGGTTTTCAGCCAGGCGAAGAGCCGGATGGCCAAGTGACCCGCTTCGATGCCGAAGCGCTACTACGCGAGAAGCGCGCCAAGCACCAAGCCTTGATGACAGGCGGCAGCCTGGCAATCGAACCGGCAAAAAGCGGGCTGAGCGCCTTCAAATCCGAAGCACGCTACACCTCGGCCGATTTCTTTCCGATGTTCCAGACA…
>GCF_001042745|lcl|NZ_CP011955.1_cds_WP_048483914.1_529
ATGTTTAGCTACTACCTGACTTTGGCAAAGCAAAACCTGTGGGCGTCAAAGGCGATGACGCTGGCGCTGGTCGTTGCACTTGCTCTGGGCGTGGGCGCAAGCATGACGATGCTTACGGTGGTCCGGGTGCTGTCATGGGACCCTATGCCAGGTCGGAGCACTCATTTGTTTCATCCGTACTTCGATCCTTTGCCTCGCGCCTATGAAGCGAAAGCGTCGCTTGATCCTCGCAACTCAGTGAGTTGGGTCGATGCCAAAGAGATCATGCAAAGACTTCCAGCACCGGCGAGCGCAGCGATGGCCACAGGTCACTTGCTGGTGGCGGCTCAGGATGGGGTAGACGCACCATTTTTTGTTGATGGGCAGTATGCAACCCCCGATATCTTTCAGATGTTTGGG…
>GCF_001042745|lcl|NZ_CP011955.1_cds_WP_229690107.1_3509
ATGGTGCTGGCGATCGGGCTCGGCATCGGCGCAAGCATGACCATGCTGACGGTATTACACGCCATGTCGCGCGACCCGCTCCCGGGCAAGAGTCAGGTGCTGTATACCCCACATCTGGATCCGTTGCCGAACGAATTTGCACGCGAATCGGAATGGGCCAACCCTTCAGACAACCTGACATGGCCCGATGCGATGGCATTGCTGCGCTCAAGCACGGCGGTGCATCAGGCAGCCATGGCCGGTGGAGGATCAGTGGTTTGGCCCGTGCGGGCCGGCAGTTCAGCCATCAAGTTGGAGGGCCGTTACACAACCGCGGATTTCTTCGCCATGTTTGGCATCCCATTGCATCAGGGAACTGCCTGGAGCAAGCAGGACGATCAGAACCATGCACGTCTCATC…
>GCF_001042775|lcl|NZ_CP011956.1_cds_WP_048483671.1_3497
ATGTTTGGCTACTACTTCACTCTCGCGCTGCGCAGCTTCCGTCGCAACAAGATCCTCACCGCGCTGATGGTGCTGGCGATCGCGCTGGGCATCGGCGCCAGCATGACCACGTTGACGGTGTTCTGTGTGCTGTCTGGCGATCCGATTCCGCAGAAGAGCGATCGGTTGTTCAATGTGCTGGTCGACCCGCAGCCGAAGGCCGGTTTTCAGCCAGGCGAAGAGCCGGATGGCCAAGTGACCCGCTTCGATGCCGAAGCGCTACTACGCGAGAAGCGCGCCAAGCACCAAGCCTTGATGACAGGCGGCAGCCTGGCAATCGAACCGGCAAAAAGCGGGCTGAGCGCCTTCAAATCCGAAGCACGCTACACCTCGGCCGATTTCTTTCCGATGTTCCAGACA…
>GCF_001042775|lcl|NZ_CP011956.1_cds_WP_048483914.1_528
ATGTTTAGCTACTACCTGACTTTGGCAAAGCAAAACCTGTGGGCGTCAAAGGCGATGACGCTGGCGCTGGTCGTTGCACTTGCTCTGGGCGTGGGCGCAAGCATGACGATGCTTACGGTGGTCCGGGTGCTGTCATGGGACCCTATGCCAGGTCGGAGCACTCATTTGTTTCATCCGTACTTCGATCCTTTGCCTCGCGCCTATGAAGCGAAAGCGTCGCTTGATCCTCGCAACTCAGTGAGTTGGGTCGATGCCAAAGAGATCATGCAAAGACTTCCAGCACCGGCGAGCGCAGCGATGGCCACAGGTCACTTGCTGGTGGCGGCTCAGGATGGGGTAGACGCACCATTTTTTGTTGATGGGCAGTATGCAACCCCCGATATCTTTCAGATGTTTGGG…
>GCF_001042775|lcl|NZ_CP011956.1_cds_WP_229690107.1_3499
ATGGTGCTGGCGATCGGGCTCGGCATCGGCGCAAGCATGACCATGCTGACGGTATTACACGCCATGTCGCGCGACCCGCTCCCGGGCAAGAGTCAGGTGCTGTATACCCCACATCTGGATCCGTTGCCGAACGAATTTGCACGCGAATCGGAATGGGCCAACCCTTCAGACAACCTGACATGGCCCGATGCGATGGCATTGCTGCGCTCAAGCACGGCGGTGCATCAGGCAGCCATGGCCGGTGGAGGATCAGTGGTTTGGCCCGTGCGGGCCGGCAGTTCAGCCATCAAGTTGGAGGGCCGTTACACAACCGCGGATTTCTTCGCCATGTTTGGCATCCCATTGCATCAGGGAACTGCCTGGAGCAAGCAGGACGATCAGAACCATGCACGTCTCATC…
>GCF_001042795|lcl|NZ_CP011957.1_cds_WP_047340183.1_673
ATGTTGGGATACTGTCTGAAGCTTGCGTGGCATAGCCTACTGCGCACTCCGATCACCAGCACATTGATGGTGCTGGCGATCGGGCTCGGCATCGGCGCAAGCATGACCATGCTGACGGTATTACACGCCATGTCGCGCGACCCGCTCCCGGGCAAGAGTCAGGTGCTGTATACCCCACATCTGGATCCGTTGCCAAACGAATTTGCACGCGAATCGGAATGGGCCAACCCTTCAGACAACCTGACATGGCCCGATGCGATGGCATTGCTGCGCTCAGGCACGGCGGTGCATCAGGCAGCCATGGCAGGTGGAGGATCAGTGGTTTGGCCCGTGCGGGCCGGCAGTTCAGCCATCAAGTTGGAGGGCCGTTACACAACCGCGGATTTCTTCGCCATGTTT…
>GCF_001042795|lcl|NZ_CP011957.1_cds_WP_048485346.1_675
ATGTTTGGCTACTACTTCACTCTCGCGCTGCGCAGCTTCCGTCGCAACAAGATCCTCACCGCGCTGATGGTGCTGGCGATCGCGCTGGGCATCGGCGCCAGCATGACCACGTTGACGGTGTTCTGTGTGCTGTCTGGCGATCCGATTCCGCAGAAGAGCGATCGGTTGTTCAATGTGCTGGTCGACCCGCAGCCGAAGGCCGGTTTTCTGCCAGGCGAAGAGCCGGATGGCCAAGTGACCCGCTTCGATGCCGAAGCGCTACTACGCGAGAAGCGCGCCAAGCACCAAGCCTTGATGACAGGCGGCAGCCTGGCAATCGAACCGGCAAAAAGCGGGCTGAGCGCCTTCAAATCCGAAGCACGCTACACCTCGGCCGATTTCTTTCCGATGTTCCAGCCA…
>GCF_001042815|lcl|NZ_CP011958.1_cds_WP_229690470.1_3717
TTGAAGCCGCCGGGTCAAGATGACTTCTACATTCCACTCCATACAGCAATTGACGACAAGCTCAGTGTCAGTTCGAGCATGTTCTCGTGGGGCCAGGGCGACGAGTCCAACAAGTTGGAAAGCCCCTCAACCGCTTGGCTGCAACTTTGGGTCTATCTTGAGGATCAGGCCGCACAACAGCGCTATTTGGAGCAGCTTCAAAGCTATGTGGGGCAGCAAGCAGATGGTGGTCGCTTTGAGCGGCGCAGCCCAGCTCGCCTGGAAGGGCTTGAAGATTTTCTGATCCGCCGTCAGGTGGTGCCAGACGATGTGAAGCTCCAATTGGCGTTGGCCATAGGCTTCTTGATCGTCTGCATGGTCAACATCTGTGCGCTGCTCTTTTCCCGCTTCATCCGGCGA…
>GCF_001042835|lcl|NZ_CP011959.1_cds_WP_229690470.1_602
TTGAAGCCGCCGGGTCAAGATGACTTCTACATTCCACTCCATACAGCAATTGACGACAAGCTCAGTGTCAGTTCGAGCATGTTCTCGTGGGGCCAGGGCGACGAGTCCAACAAGTTGGAAAGCCCCTCAACCGCTTGGCTGCAACTTTGGGTCTATCTTGAGGATCAGGCCGCACAACAGCGCTATTTGGAGCAGCTTCAAAGCTATGTGGGGCAGCAAGCAGATGGTGGTCGCTTTGAGCGGCGCAGCCCAGCTCGCCTGGAAGGGCTTGAAGATTTTCTGATCCGCCGTCAGGTGGTGCCAGACGATGTGAAGCTCCAATTGGCGTTGGCCATAGGCTTCTTGATCGTCTGCATGGTCAACATCTGTGCGCTGCTCTTTTCCCGCTTCATCCGGCGA…
>GCF_001042855|lcl|NZ_CP011960.1_cds_WP_048483671.1_3502
ATGTTTGGCTACTACTTCACTCTCGCGCTGCGCAGCTTCCGTCGCAACAAGATCCTCACCGCGCTGATGGTGCTGGCGATCGCGCTGGGCATCGGCGCCAGCATGACCACGTTGACGGTGTTCTGTGTGCTGTCTGGCGATCCGATTCCGCAGAAGAGCGATCGGTTGTTCAATGTGCTGGTCGACCCGCAGCCGAAGGCCGGTTTTCAGCCAGGCGAAGAGCCGGATGGCCAAGTGACCCGCTTCGATGCCGAAGCGCTACTACGCGAGAAGCGCGCCAAGCACCAAGCCTTGATGACAGGCGGCAGCCTGGCAATCGAACCGGCAAAAAGCGGGCTGAGCGCCTTCAAATCCGAAGCACGCTACACCTCGGCCGATTTCTTTCCGATGTTCCAGACA…
>GCF_001042855|lcl|NZ_CP011960.1_cds_WP_048483914.1_528
ATGTTTAGCTACTACCTGACTTTGGCAAAGCAAAACCTGTGGGCGTCAAAGGCGATGACGCTGGCGCTGGTCGTTGCACTTGCTCTGGGCGTGGGCGCAAGCATGACGATGCTTACGGTGGTCCGGGTGCTGTCATGGGACCCTATGCCAGGTCGGAGCACTCATTTGTTTCATCCGTACTTCGATCCTTTGCCTCGCGCCTATGAAGCGAAAGCGTCGCTTGATCCTCGCAACTCAGTGAGTTGGGTCGATGCCAAAGAGATCATGCAAAGACTTCCAGCACCGGCGAGCGCAGCGATGGCCACAGGTCACTTGCTGGTGGCGGCTCAGGATGGGGTAGACGCACCATTTTTTGTTGATGGGCAGTATGCAACCCCCGATATCTTTCAGATGTTTGGG…
>GCF_001042855|lcl|NZ_CP011960.1_cds_WP_229690107.1_3504
ATGGTGCTGGCGATCGGGCTCGGCATCGGCGCAAGCATGACCATGCTGACGGTATTACACGCCATGTCGCGCGACCCGCTCCCGGGCAAGAGTCAGGTGCTGTATACCCCACATCTGGATCCGTTGCCGAACGAATTTGCACGCGAATCGGAATGGGCCAACCCTTCAGACAACCTGACATGGCCCGATGCGATGGCATTGCTGCGCTCAAGCACGGCGGTGCATCAGGCAGCCATGGCCGGTGGAGGATCAGTGGTTTGGCCCGTGCGGGCCGGCAGTTCAGCCATCAAGTTGGAGGGCCGTTACACAACCGCGGATTTCTTCGCCATGTTTGGCATCCCATTGCATCAGGGAACTGCCTGGAGCAAGCAGGACGATCAGAACCATGCACGTCTCATC…
>GCF_001042875|lcl|NZ_CP011961.1_cds_WP_048483671.1_3503
ATGTTTGGCTACTACTTCACTCTCGCGCTGCGCAGCTTCCGTCGCAACAAGATCCTCACCGCGCTGATGGTGCTGGCGATCGCGCTGGGCATCGGCGCCAGCATGACCACGTTGACGGTGTTCTGTGTGCTGTCTGGCGATCCGATTCCGCAGAAGAGCGATCGGTTGTTCAATGTGCTGGTCGACCCGCAGCCGAAGGCCGGTTTTCAGCCAGGCGAAGAGCCGGATGGCCAAGTGACCCGCTTCGATGCCGAAGCGCTACTACGCGAGAAGCGCGCCAAGCACCAAGCCTTGATGACAGGCGGCAGCCTGGCAATCGAACCGGCAAAAAGCGGGCTGAGCGCCTTCAAATCCGAAGCACGCTACACCTCGGCCGATTTCTTTCCGATGTTCCAGACA…
>GCF_001042875|lcl|NZ_CP011961.1_cds_WP_048483914.1_528
ATGTTTAGCTACTACCTGACTTTGGCAAAGCAAAACCTGTGGGCGTCAAAGGCGATGACGCTGGCGCTGGTCGTTGCACTTGCTCTGGGCGTGGGCGCAAGCATGACGATGCTTACGGTGGTCCGGGTGCTGTCATGGGACCCTATGCCAGGTCGGAGCACTCATTTGTTTCATCCGTACTTCGATCCTTTGCCTCGCGCCTATGAAGCGAAAGCGTCGCTTGATCCTCGCAACTCAGTGAGTTGGGTCGATGCCAAAGAGATCATGCAAAGACTTCCAGCACCGGCGAGCGCAGCGATGGCCACAGGTCACTTGCTGGTGGCGGCTCAGGATGGGGTAGACGCACCATTTTTTGTTGATGGGCAGTATGCAACCCCCGATATCTTTCAGATGTTTGGG…
>GCF_001042875|lcl|NZ_CP011961.1_cds_WP_229690107.1_3505
ATGGTGCTGGCGATCGGGCTCGGCATCGGCGCAAGCATGACCATGCTGACGGTATTACACGCCATGTCGCGCGACCCGCTCCCGGGCAAGAGTCAGGTGCTGTATACCCCACATCTGGATCCGTTGCCGAACGAATTTGCACGCGAATCGGAATGGGCCAACCCTTCAGACAACCTGACATGGCCCGATGCGATGGCATTGCTGCGCTCAAGCACGGCGGTGCATCAGGCAGCCATGGCCGGTGGAGGATCAGTGGTTTGGCCCGTGCGGGCCGGCAGTTCAGCCATCAAGTTGGAGGGCCGTTACACAACCGCGGATTTCTTCGCCATGTTTGGCATCCCATTGCATCAGGGAACTGCCTGGAGCAAGCAGGACGATCAGAACCATGCACGTCTCATC…
>GCF_001043115|lcl|NZ_LFME01000042.1_cds_WP_048492212.1_3828
ATGCTGAACTATTATCTGCCGCTGGCCTGGCGCAGTCTGCGGCGCACGCCGATCGCCACCGCGCTGATGGTGCTGGCGATCGGCCTGGGCATCGGCGCGAGCATGACCATGCTGACGGTGCTGCATGTGATGTCGCGCGATCCGCTGCCGGGCAAGAGCGGTGTGCTCTACACCCCGCATCTGGACCCGTTGCCGGCCAGCTACCCAGAAAACCAGGAGTGGGGCGATCCGGCGGACAACCTCACTTGGCCCGACGCCATGGCGCTGCTGCGGGCCGCCCCCACCACGCCGCAGGCGGCGATGGCCGGCGGACAAGCGTTGCTGTGGCCACCACGCGGGTCCCAGGCGCCACTCGACCTGAGCGGCCGCTACGCCAGCGCCGGGTTCTTTACCCTGTTC…
>GCF_001043115|lcl|NZ_LFME01000042.1_cds_WP_048492214.1_3830
ATGTTCGGCTACTACTGCAAACTGGCGCTGCACAGCTTCCGCCGCAATCGGTTGCTCACGGCCCTGATGGTGCTGGCGATCGCCGTCGGTATCGGTGCGTCGATGACCACGCTGACCGTGTTCCATGTGCTGGCGGCCGATCCGATTCCCGGCAAGAGCGCGCAGCTGTTCAACGTGGAGCTCAACGTCCAGCCTGACGATCGCTACGATCCGAACGATACCGACCCGCAGCAACTGACCCGCCGCGATGCCGAGACGCTGCTGCGCGACAGGCGCGGCGACCGCCAGGCGATGATGTCGGCCGGCGGCGTGACGGTGGTGCCGGCGCAGCCGCAACTGACGCCGTTCGGCGCCGAAGCGCGCTACACCAGCGCCGACTTCTTCCCGATGTTCGCAGTG…
>GCF_001043115|lcl|NZ_LFME01000042.1_cds_WP_048492217.1_3833
ATGTTCGGTTACTACGTCCGCCTCGCCTTGCGCAGCTTCCGCCGCAACACCGTCCTCACCGCGCTGATGGTGCTGGCCATCGCCTTGGGGATCGGTGCCAGCATGACCACGCTGACCGTGTTCTACGTGCTCTCCGGCGACCCCATTCCGCAGAAGAGCGACCGCCTGTTCTACGTGCAGGTGGATGCGCAGCCCAAGTCCGGCTACCAGCCGGGCGAGGAACCGGATTCGCAGAACACCCGCTTCGATGCCGAGACCCTGCTGCGCGAGAAGCGCGCCAAGCACCAGGCGCTGATGACCGGCGGCAGCGTCGCGATCGAACCGACCAAGAGCGGATTGAAACCGTTCAAGTCGGAAGTGCGCTTCACCTCGGCGGACTTCTTCCCGATGTTCGACACG…
>GCF_001043115|lcl|NZ_LFME01000042.1_cds_WP_048492219.1_3835
ATGTTCGCTTACTACTTCCGCCTGGCGCTGCGCAGCTTCGGCCGCAACCGCATCCTCACCGCGCTGATGGTGCTGGCCGTGGCGCTGGGCATCGGCGCGTCGATGACCATGTTGACGGTGCTGCACACGCTGTCCGGCGATCCGCTGCCCGGACATAGCGCCACGCTGTTCCATCCGCAGCTGGATCCGCGTCCGCGCAACCTGCCCAGCGCCGACGCCGAGCCGCCGGACGAGCTGACCTGGCAGGACGCGACCGCGCTGTATCGGGCAAAGGCGGCGCCAGCGCAGACCATGACCAGCGCGAACTGGTTGCCGGTGCGCCAGACCGTGCCCAACAGCCCCCTGCGCATGCTCACCACCCGCGCCGCCACCGCCGACCTGTTCGGCATGTTCGGCATG…
>GCF_001043115|lcl|NZ_LFME01000042.1_cds_WP_048492221.1_3837
ATGCTCGGCTACTACTTCCAGCAAGCGTGGCGCAGCCTGCGCCGCAGCCCGGTGCTCACCGCGCTGATGGTGCTGTCCATCGCCGTGGGCATCGGCGCGGCGATGACCACGCTGACGGTGATGCGGCTGCTGTCCGGCGATCCCTTGCCCGGACGCAGCCAGCAGATCTTCTTCGCGCAGCTCGATCCGCGCCCCAGCAACGGCGCCAACCAGAAGCCGTACGACAAGCTCGACTACCCCTCGGCCATGGACCTGTGGAAGAGCGGGCGCGCCGATCGCCAGGCCATGGTCGCCGAGAGCGAAATCAAGGTGCATGCGGCGGACAGCGCCACCCCGCCCTTCATGACCCAGTTGCTGATGACCCAGGCCGACTTCTTCCCGATGTTCCAGGTGCCGTTC…
>GCF_001051925|lcl|NZ_LFKU01000026.1_cds_WP_049445932.1_2086
ATGTTCGCCTACTACGCCCGATTGGCGGTACGCAGCTTCCGCCGCAACAAGATCCTGACCGCGCTGATGGTGGTCGCCATCGCGCTGGGCATCGGCGCCTCGATGACCACGCTGACGGTGTTCCACGTCCTGTCCGGCGACCCGATTCCCGGCAAGAGCGACCAGCTGTTCTATGTGCAGGTCGAGCCGCGCCCGCGTGGCGGCTACACCCCGGGTGAGGAGCCTGAGGAACAGATGACCCGGCGCGATGCCGAGACCCTGCTGCGCGAGAAGCGCGGCGTCCGCCAGGCGATGATGAGTGCGGGCGGCGGCACGGTGGAACCGGAGCTCAGCACGCTCAAGCCGTTCTCGGTGGATACGCGCTGGACGTCGGCTGATTTCTTCCCGATGTTCGACGTG…
>GCF_001051925|lcl|NZ_LFKU01000026.1_cds_WP_101766113.1_2091
GTGCTTGCCTACTATGTGAATCTGGCCCTACGCAGCTTCAAGCGTAACAAGGGCCTGACGATGTTGATGATTGCGGCCATCGGAGTGGGTATCGGCGGCTCGATGACGGCGCTGACGGTCTTCTCCGCCCTGTCGGGAAACCCCATTCCCGCCAAAAGCGAGCGCCTGTTCTATCCACAGCTCGATCCTCGCCCAAAGAGCGATCAGGCCGCTGATGGGGAGCCGGCCGAACAATTGACCCGGTTCGATGCAGAAGCCCTACTCCGCGATCGCAAGGCTGACCGCCAGGCGGTGATGGTTGGCGGCAGTGTGGCCGTTGAACCGGAGGCATCCCATATCCGGCCATTCATTGTCGACGCACGGTACACCTCGGCAGACTTCTTCCCCATGTTCGAGGCA…
>GCF_001068535|lcl|NZ_JWFN01000076.1_cds_WP_049417919.1_611
ATGATGCTCTACTACATCCAGCTTTCGCTTGCCCGATTCAAGCAACGGATCGGCACTCATCTGGCAATCGCTCTCATGCTGGGTGCGGGGGTGGGGATCACGACCGTGATGCTCTCCATTGTTCTCCAGGCATCGTCGGATCCCGCGCCAGGCAGGAGCTCGGCATTGTTCCGCCCGTACCTTGACGCGCGTCCAGACGCACTGCGCAGGGGTTCGCCGGATCCTGGCCAGGCACTGACCTGGCCAGATGCGAAGGTGCTTCTGAACCAGGGCCGGGCGTGGAAGCAGGCAGCAATGGCAGGGGGGGCGGTGACGCTCTCCCGGCCGGGAGCGTCCAGCGCAAGGCTGCGTGCGAGGTTCGCCACCTCTGAAGTCTTCAGTGTCCTTGGCATCGCCGTT…
>GCF_001068535|lcl|NZ_JWFN01000103.1_cds_WP_043035642.1_1148
ATGTTCGCCTACTACGCCCGATTGGCGGCGCGCAGTTTCCGCCGCAACAAGGTCCTGACCGCGCTGATGGTGATCGCCATCGCGCTCGGCATCGGCGCCTCGATGACCACGTTGACCGTATTCCACGTGCTGTCCGGCGACCCGATTCCGGGCAAGAGTGACCGCCTGTTCTACGTGCAGCTCGATGCCGCGACCGGCGCCTATGTCGCCGGCGAGGAACCGGAAACCCAGCTGACCCGCTTCGACGGTGAAGCGCTGCTGCGCGAGGCCAAGGGCGAGCGCCAGGCGCTGATGAGCGGCGGCGGCGGCACCATCGAACCGGACAACAGCACGCTCAAGCCCTTCAGCATCGACACCCGCTGGACCTCGGCCGATTTCTTCCCGATGTTCGAGGTGCCC…
>GCF_001068765|lcl|NZ_JWAT01000074.1_cds_WP_005419489.1_2275
ATGTTCGCCTACTACGCCCGACTGGCGGTACGCAGCTTCCGCCGCAACAAGGTCCTGACCGCGCTGATGGTGGTGGCCATCGCGCTCGGCATCGGTGCCTCGATGACCACGTTGACCGTGTTCCACGTGCTGTCCGGCGACCCGATTCCCGGCAAGAGCGACCGTCTGTTCTACGTGCAGCTCGATGCCGCGACCGGCGCCTATGTCGCGGGCGAGGAACCGGAAACCCAGTTGACCCGCTTCGACGGTGAAGCCCTGCTGCGCGAGGCCAAGGGCGAGCGCCAGGCGCTGATGAGCGGCGGTGGCGGCACCATCGAACCGGACAACAGCACCCTCAAGCCCTTCAGCATCGACACCCGCTGGACCTCGGCCGATTTCTTCCCGATGTTCGAGGTGCCC…
>GCF_001068915|lcl|NZ_JVWW01000002.1_cds_WP_237398807.1_756
ATGCTCTACTACATCCAGCTTTCGCTTGCCCGATTCAAGCAACGAATCGGGACTCATCTGGCAATCGCTCTCATGCTGGGTGCGGGGGTGGGGATCACGACCGTGATGCTCTCCATTGTTCTCCAGGCATCGTCGGATCCCGCGCCAGGCCGGAGCTCCGCGTTGTTCCGCCCGTACCTTGACGCGCGTCCAGATGCTCTGCGCAGTGGTTCCTCGGATCCGGGACAGGCACTGACCTGGCCGGATGCGAAGGCGCTTCTGGGCCAGGGGAGGTCGTGGAAGCAGGCCGCCATGGCGGGCGGGGCGGTGACGCTCTCCCGGCCGGGAGCCTCCAGCGCAAGGCTGCGTGCGAGGTTCGCAACGTCCGAAGTGTTCAGTGTTCTTGGCATTGCTGTTGTT…
>GCF_001068915|lcl|NZ_JVWW01000069.1_cds_WP_043035642.1_2258
ATGTTCGCCTACTACGCCCGATTGGCGGCGCGCAGTTTCCGCCGCAACAAGGTCCTGACCGCGCTGATGGTGATCGCCATCGCGCTCGGCATCGGCGCCTCGATGACCACGTTGACCGTATTCCACGTGCTGTCCGGCGACCCGATTCCGGGCAAGAGTGACCGCCTGTTCTACGTGCAGCTCGATGCCGCGACCGGCGCCTATGTCGCCGGCGAGGAACCGGAAACCCAGCTGACCCGCTTCGACGGTGAAGCGCTGCTGCGCGAGGCCAAGGGCGAGCGCCAGGCGCTGATGAGTGGCGGCGGCGGCACCATCGAACCGGACAACAGCACGCTCAAGCCCTTCAGCATCGACACCCGCTGGACCTCGGCCGATTTCTTCCCGATGTTCGAGGTGCCC…
>GCF_001068965|lcl|NZ_JVVX01000050.1_cds_WP_049464324.1_588
ATGTTCGCCTACTACGCCCGACTGGCGGTGCGCAGCTTCCGCCGCAACAAGGTACTGACCGCGCTGATGGTGGTGGCCATCGCGCTGGGCATCGGTGCTTCGATGACCACCCTGACCGTGTTCCACGTGCTGTCTGGCGACCCGATCCCGGACAAGAGCGACCGCCTGTTCTACGTGCAGGTCGATCCGCGCCCGCGCTCGGGTTACCTGACCGGCGAAGAGCCGGAGACCCAGATGACCCGCTTCGACGCCGAAACGCTGCTGCGCGAGAAGCGTGGCGAGCGCCAGGCGATGATGAGTGCCGGCGCTGTGACCATCGAGCCGGAGGGCAGCACGTTGCAGCCGTTCAACATCGATACCCGCTGGACCTCGGCCGACTTCTTCCCGATGTTCAACGTG…
>GCF_001068965|lcl|NZ_JVVX01000109.1_cds_WP_049465270.1_1203
ATGTTCGGCTATTACTTTGCGCTGGCCCGTACCAGACTTCTGGAAACCAAGGGGATGAGCGCAGCGCTGATCCTGGCGCTGGGATTGGGCATCGGCGCAAGCATGACGATGTTGACTGTCGTGCGGACAATGACGTGGGATCCACTGCCGGGGCGGAGCGAGCATCTCTATCACCCCTTCATCGACGCGCTTCCCACGTCGTACGACGTCAGGCCGGGCATGGACCCGCGCGTGGCCCTCACCTGGGTGGATGCGCAGAACCTGCTTCGGCAGGCCCCCGCCTCCCATCAGACCGCGCTGGCATCTGCCCGTCTGTTGGTGGATGCGCAGCGCAGCGTGCAGATTCCATTCTTCACGCAGGGGCAGTATGTCACTGCAGATGCGTTCGCCATGTTTGGC…
>GCF_001069005|lcl|NZ_JVUZ01000102.1_cds_WP_049402998.1_1248
ATGATGGACTATTACCTGAAGCTGGCGCTGCACAACGCCAGGCGCAATACGATCATTACTGCATTGATGGTGCTGGCGGTTGCCGTGGGAATCGGCGCCAGCATGACCACGCTGACCGTCACCCACCTGCTTTCCGGAGATCCGCTGCCGGGCCGGAGCGATCGGATCTTCTACCCGCAGGTGGATGTCGATCCCGGATCGAAAGGGCGCGAACCCCACGACGTGCTCGACTATCGGACCGCGCACGATCTCTGGTCATCCGGCCAGGCGGACCGCCAGACCATGGTGGTGGTCAATCCGGTGAAGCTCCGTTCGGATCTGGCTGGGATGGCGCCGCTGATGGGATCTTCGATCTCGACCACGGCAGACTTCTTCCCCATGTTCGAGGTGCCCTTTCAG…
>GCF_001069005|lcl|NZ_JVUZ01000201.1_cds_WP_161801842.1_2574
ATGCGCTACGCGCTTCAGCTCGCGTTGTTGGGAATCGGAAGGTCATGGCTTCTCAGTCTGTTGATTGTCGCTTCGCTGGCAATCGGCATCAGCGCGTTTGCGACAATGCTGATGGTCAGGATTGGACTGAGTGCTGATCCTGCACCAGCCGTCAGCCGAACGCTTTATCACGTAGAGCTTGATCTTAGGGATGGCTCATCCCGGGAGTCTGACAATAGACGGCTTCCCACAATGGCGCTACACGACGTGAAAGCGCTCTCGGATCGTACTGGAGTGCCGAGCGCAGCGACCTCATCATCCTGGTTGCCCTACAGACCCTACGGTTCAGAGCGTCGAGCGGGCATGCTACCAGTAAGGGGATTCACCTATGGCGCGCAGTCAGTATTCGATCTTAACCTG…
>GCF_001069005|lcl|NZ_JVUZ01000300.1_cds_WP_049454975.1_4147
ATGTTCGCCTACTACGCCCGATTGGCGGCGCGCAGTTTCCGCCGCAACAAGGTCCTGACCGCGCTGATGGTGATCGCCATCGCGCTCGGCATCGGCGCCTCGATGACCACGTTGACCGTATTCCACGTGCTGTCCGGCGACCCGATTCCGGGCAAGAGTGACCGGCTGTTCTATGTGCAGGTCGATCCGCGCCCGCGCGGCGGCTATACCCCGGGTGAGGAGCCTGAGGAACAGATGACACGGCGCGACGCCGAGACCCTGCTGCGCGAGAAGCGCGGCATCCGCCAGGCGATGATGAGTGCGGGCGGAGGCACGGTGGAACCGGAGCTCAGCACGCTCAAGCCATTCTCGGTGGATACGCGCTGGACGTCGGCCGATTTCTTCCCGATGTTCGACGTA…
>GCF_001069105|lcl|NZ_JWFT01000121.1_cds_WP_049417919.1_2444
ATGATGCTCTACTACATCCAGCTTTCGCTTGCCCGATTCAAGCAACGGATCGGCACTCATCTGGCAATCGCTCTCATGCTGGGTGCGGGGGTGGGGATCACGACCGTGATGCTCTCCATTGTTCTCCAGGCATCGTCGGATCCCGCGCCAGGCAGGAGCTCGGCATTGTTCCGCCCGTACCTTGACGCGCGTCCAGACGCACTGCGCAGGGGTTCGCCGGATCCTGGCCAGGCACTGACCTGGCCAGATGCGAAGGTGCTTCTGAACCAGGGCCGGGCGTGGAAGCAGGCAGCAATGGCAGGGGGGGCGGTGACGCTCTCCCGGCCGGGAGCGTCCAGCGCAAGGCTGCGTGCGAGGTTCGCCACCTCTGAAGTCTTCAGTGTCCTTGGCATCGCCGTT…
>GCF_001069105|lcl|NZ_JWFT01000397.1_cds_WP_043035642.1_691
ATGTTCGCCTACTACGCCCGATTGGCGGCGCGCAGTTTCCGCCGCAACAAGGTCCTGACCGCGCTGATGGTGATCGCCATCGCGCTCGGCATCGGCGCCTCGATGACCACGTTGACCGTATTCCACGTGCTGTCCGGCGACCCGATTCCGGGCAAGAGTGACCGCCTGTTCTACGTGCAGCTCGATGCCGCGACCGGCGCCTATGTCGCCGGCGAGGAACCGGAAACCCAGCTGACCCGCTTCGACGGTGAAGCGCTGCTGCGCGAGGCCAAGGGCGAGCGCCAGGCGCTGATGAGCGGCGGCGGCGGCACCATCGAACCGGACAACAGCACGCTCAAGCCCTTCAGCATCGACACCCGCTGGACCTCGGCCGATTTCTTCCCGATGTTCGAGGTGCCC…
>GCF_001069235|lcl|NZ_JWBW01000037.1_cds_WP_014648485.1_333
ATGTTCGCCTACTACACCCGATTGGCGGTACGCAGCTTCCGCCGCAACAAGATCCTGACCGCACTGATGGTGGTCGCCATCGCGCTCGGCATCGGTGCCTCGATGACCACGCTGACGGTGTTCCACGTGCTGTCCGGCGACCCGATTCCCGGCAAGAGCGACCAGCTGTTCTACGTGCAGGTCGATCCGCGCCCGCGCGGCGGCTATACCCCGGGTGAGGAGCCTGAGGAACAGATGACACGGCGCGACGCCGAGACCCTGCTGCGCGAGAAGCGCGGCATCCGCCAGGCGATGATGAGCGCGGGCGGCGGCACGGTGGAACCGGAGCTCAGCACGCTCAAGCCGTTCTCGGTGGATACGCGCTGGACGTCGGCCGATTTCTTCCCGATGTTCGACGTG…
>GCF_001069235|lcl|NZ_JWBW01000075.1_cds_WP_049404768.1_1365
ATGCGCAGGCTGGTCTACTGCGCGCAGGTGGCGCTGCACAATACACTGCGGAGCAAGGCCATCACCGCCCTGATGGTGCTGGCCATCGCGGTGGGCATTGGGGCCAGCATGACCACCTTGACCGTGGTCTACCTGCTGTCCGGCGATCCCTTGCCCGGGCGCAGCGGTGACCTCTACTACCCCCAGCTTGATGCCAACCCGAACTCGAAGGGCCGCGAGCCGTACGATGTGCTGGACTATCGTTCGGCCTACGACCTGTGGTCGTCCGGGCGCGCGGACCAGCAGACACTGGTGGTCACCAATCCGGTCAAGCTGCGGCCCGATCAGGGCAGTGCGCCACCGGTCATCCGCTCATCGATCTCCACCACCACCGACTTCGCGACGATGTTCGCGGTGCCG…
>GCF_001069295|lcl|NZ_JWBH01000027.1_cds_WP_049402998.1_1552
ATGATGGACTATTACCTGAAGCTGGCGCTGCACAACGCCAGGCGCAATACGATCATTACTGCATTGATGGTGCTGGCGGTTGCCGTGGGAATCGGCGCCAGCATGACCACGCTGACCGTCACCCACCTGCTTTCCGGAGATCCGCTGCCGGGCCGGAGCGATCGGATCTTCTACCCGCAGGTGGATGTCGATCCCGGATCGAAAGGGCGCGAACCCCACGACGTGCTCGACTATCGGACCGCGCACGATCTCTGGTCATCCGGCCAGGCGGACCGCCAGACCATGGTGGTGGTCAATCCGGTGAAGCTCCGTTCGGATCTGGCTGGGATGGCGCCACTGATGGGATCTTCGATCTCGACCACGGCAGACTTCTTCCCCATGTTCGAGGTGCCCTTTCAG…
>GCF_001069295|lcl|NZ_JWBH01000195.1_cds_WP_014648485.1_4465
ATGTTCGCCTACTACACCCGATTGGCGGTACGCAGCTTCCGCCGCAACAAGATCCTGACCGCACTGATGGTGGTCGCCATCGCGCTCGGCATCGGTGCCTCGATGACCACGCTGACGGTGTTCCACGTGCTATCCGGCGACCCGATTCCCGGCAAGAGCGACCAGCTGTTCTACGTGCAGGTCGATCCGCGCCCGCGCGGCGGCTATACCCCGGGTGAGGAGCCTGAGGAACAGATGACACGGCGCGACGCCGAGACCCTGCTGCGCGAGAAGCGCGGCATCCGCCAGGCGATGATGAGCGCGGGCGGCGGCACGGTGGAACCGGAGCTCAGCACGCTCAAGCCGTTCTCGGTGGATACGCGCTGGACGTCGGCCGATTTCTTCCCGATGTTCGACGTG…
>GCF_001069345|lcl|NZ_JVZY01000024.1_cds_WP_005419489.1_2127
ATGTTCGCCTACTACGCCCGACTGGCGGTACGCAGCTTCCGCCGCAACAAGGTCCTGACCGCGCTGATGGTGGTGGCCATCGCGCTCGGCATCGGTGCCTCGATGACCACGTTGACCGTGTTCCACGTGCTGTCCGGCGACCCGATTCCCGGCAAGAGCGACCGTCTGTTCTACGTGCAGCTCGATGCCGCGACCGGCGCCTATGTCGCGGGCGAGGAACCGGAAACCCAGTTGACCCGCTTCGACGGTGAAGCCCTGCTGCGCGAGGCCAAGGGCGAGCGCCAGGCGCTGATGAGCGGCGGTGGCGGCACCATCGAACCGGACAACAGCACCCTCAAGCCCTTCAGCATCGACACCCGCTGGACCTCGGCCGATTTCTTCCCGATGTTCGAGGTGCCC…
>GCF_001069405|lcl|NZ_JVXD01000160.1_cds_WP_005419489.1_2729
ATGTTCGCCTACTACGCCCGACTGGCGGTACGCAGCTTCCGCCGCAACAAGGTCCTGACCGCGCTGATGGTGGTGGCCATCGCGCTCGGCATCGGTGCCTCGATGACCACGTTGACCGTGTTCCACGTGCTGTCCGGCGACCCGATTCCCGGCAAGAGCGACCGTCTGTTCTACGTGCAGCTCGATGCCGCGACCGGCGCCTATGTCGCGGGCGAGGAACCGGAAACCCAGTTGACCCGCTTCGACGGTGAAGCCCTGCTGCGCGAGGCCAAGGGCGAGCGCCAGGCGCTGATGAGCGGCGGTGGCGGCACCATCGAACCGGACAACAGCACCCTCAAGCCCTTCAGCATCGACACCCGCTGGACCTCGGCCGATTTCTTCCCGATGTTCGAGGTGCCC…
>GCF_001069435|lcl|NZ_JVWJ01000148.1_cds_WP_005419489.1_1276
ATGTTCGCCTACTACGCCCGACTGGCGGTACGCAGCTTCCGCCGCAACAAGGTCCTGACCGCGCTGATGGTGGTGGCCATCGCGCTCGGCATCGGTGCCTCGATGACCACGTTGACCGTGTTCCACGTGCTGTCCGGCGACCCGATTCCCGGCAAGAGCGACCGTCTGTTCTACGTGCAGCTCGATGCCGCGACCGGCGCCTATGTCGCGGGCGAGGAACCGGAAACCCAGTTGACCCGCTTCGACGGTGAAGCCCTGCTGCGCGAGGCCAAGGGCGAGCGCCAGGCGCTGATGAGCGGCGGTGGCGGCACCATCGAACCGGACAACAGCACCCTCAAGCCCTTCAGCATCGACACCCGCTGGACCTCGGCCGATTTCTTCCCGATGTTCGAGGTGCCC…
>GCF_001069555|lcl|NZ_JVUS01000309.1_cds_WP_012481605.1_1277
ATGCTCTACTACATCCAGCTTTCGCTTGCCCGATTCAAGCAACGGATCGGCACTCATCTGGCAATCGCTCTCATGCTGGGTGCGGGGGTGGGGATCACGACCGTGATGCTCTCCATTGTTCTCCAGGCATCGTCGGATCCCGCGCCGGGCCGGAGCTCCGCATTGTTCCGCCCGTACCTTGATGCGCGTCCAGATGCTCTGCGCAGTGGTTCCCCGGATCCGGGACAGGCACTGACCTGGCCGGATGCGAAGGCGCTTCTGGGCCAGGGGAGGTCGTGGAAGCAGGCCGCCATGGCGGGCGGGGCGGTGACGCTCTCCCGGCCGGGAGCCGCCAGCGCAAGGCTGCGTGCGAGGTTCGCAACGTCCGAAGTGTTCAGTGTTCTTGGCATTGCTGTTGTT…
>GCF_001069555|lcl|NZ_JVUS01000312.1_cds_WP_043035642.1_1303
ATGTTCGCCTACTACGCCCGATTGGCGGCGCGCAGTTTCCGCCGCAACAAGGTCCTGACCGCGCTGATGGTGATCGCCATCGCGCTCGGCATCGGCGCCTCGATGACCACGTTGACCGTATTCCACGTGCTGTCCGGCGACCCGATTCCGGGCAAGAGTGACCGCCTGTTCTACGTGCAGCTCGATGCCGCGACCGGCGCCTATGTCGCCGGCGAGGAACCGGAAACCCAGCTGACCCGCTTCGACGGTGAAGCGCTGCTGCGCGAGGCCAAGGGCGAGCGCCAGGCGCTGATGAGCGGCGGCGGCGGCACCATCGAACCGGACAACAGCACGCTCAAGCCCTTCAGCATCGACACCCGCTGGACCTCGGCCGATTTCTTCCCGATGTTCGAGGTGCCC…
>GCF_001069565|lcl|NZ_JVUT01000113.1_cds_WP_014648485.1_2006
ATGTTCGCCTACTACACCCGATTGGCGGTACGCAGCTTCCGCCGCAACAAGATCCTGACCGCACTGATGGTGGTCGCCATCGCGCTCGGCATCGGTGCCTCGATGACCACGCTGACGGTGTTCCACGTGCTGTCCGGCGACCCGATTCCCGGCAAGAGCGACCAGCTGTTCTACGTGCAGGTCGATCCGCGCCCGCGCGGCGGCTATACCCCGGGTGAGGAGCCTGAGGAACAGATGACACGGCGCGACGCCGAGACCCTGCTGCGCGAGAAGCGCGGCATCCGCCAGGCGATGATGAGCGCGGGCGGCGGCACGGTGGAACCGGAGCTCAGCACGCTCAAGCCGTTCTCGGTGGATACGCGCTGGACGTCGGCCGATTTCTTCCCGATGTTCGACGTG…
>GCF_001069565|lcl|NZ_JVUT01000185.1_cds_WP_049404768.1_3327
ATGCGCAGGCTGGTCTACTGCGCGCAGGTGGCGCTGCACAATACACTGCGGAGCAAGGCCATCACCGCCCTGATGGTGCTGGCCATCGCGGTGGGCATTGGGGCCAGCATGACCACCTTGACCGTGGTCTACCTGCTGTCCGGCGATCCCTTGCCCGGGCGCAGCGGTGACCTCTACTACCCCCAGCTTGATGCCAACCCGAACTCGAAGGGCCGCGAGCCGTACGATGTGCTGGACTATCGTTCGGCCTACGACCTGTGGTCGTCCGGGCGCGCGGACCAGCAGACACTGGTGGTCACCAATCCGGTCAAGCTGCGGCCCGATCAGGGCAGTGCGCCACCGGTCATCCGCTCATCGATCTCCACCACCACCGACTTCGCGACGATGTTCGCGGTGCCG…
>GCF_001069595|lcl|NZ_JVUR01000029.1_cds_WP_014648485.1_4289
ATGTTCGCCTACTACACCCGATTGGCGGTACGCAGCTTCCGCCGCAACAAGATCCTGACCGCACTGATGGTGGTCGCCATCGCGCTCGGCATCGGTGCCTCGATGACCACGCTGACGGTGTTCCACGTGCTGTCCGGCGACCCGATTCCCGGCAAGAGCGACCAGCTGTTCTACGTGCAGGTCGATCCGCGCCCGCGCGGCGGCTATACCCCGGGTGAGGAGCCTGAGGAACAGATGACACGGCGCGACGCCGAGACCCTGCTGCGCGAGAAGCGCGGCATCCGCCAGGCGATGATGAGCGCGGGCGGCGGCACGGTGGAACCGGAGCTCAGCACGCTCAAGCCGTTCTCGGTGGATACGCGCTGGACGTCGGCCGATTTCTTCCCGATGTTCGACGTG…
>GCF_001069595|lcl|NZ_JVUR01000199.1_cds_WP_049404768.1_3019
ATGCGCAGGCTGGTCTACTGCGCGCAGGTGGCGCTGCACAATACACTGCGGAGCAAGGCCATCACCGCCCTGATGGTGCTGGCCATCGCGGTGGGCATTGGGGCCAGCATGACCACCTTGACCGTGGTCTACCTGCTGTCCGGCGATCCCTTGCCCGGGCGCAGCGGTGACCTCTACTACCCCCAGCTTGATGCCAACCCGAACTCGAAGGGCCGCGAGCCGTACGATGTGCTGGACTATCGTTCGGCCTACGACCTGTGGTCGTCCGGGCGCGCGGACCAGCAGACACTGGTGGTCACCAATCCGGTCAAGCTGCGGCCCGATCAGGGCAGTGCGCCACCGGTCATCCGCTCATCGATCTCCACCACCACCGACTTCGCGACGATGTTCGCGGTGCCG…
>GCF_001069605|lcl|NZ_JVUQ01000237.1_cds_WP_044571075.1_3835
ATGATGCTCTACTACATCCAGCTTTCGCTTGCCCGATTCAAGCAACGGATCGGCACTCATCTGGCAATCGCTCTCATGCTGGGTGCGGGGGTGGGGATCACGACCGTGATGCTCTCCATTGTTCTCCAGGCATCGTCGGATCCCGCGCCGGGCCGGAGCTCCGCATTGTTCCGCCCGTACCTTGATGCGCGTCCAGATGCTCTGCGCAGTGGTTCCCCGGATCCGGGACAGGCACTGACCTGGCCGGATGCGAAGGCGCTTCTGGGCCAGGGGAGGTCGTGGAAGCAGGCCGCCATGGCGGGCGGGGCGGTGACGCTCTCCCGGCCGGGAGCCGCCAGCGCAAGGCTGCGTGCGAGGTTCGCAACGTCCGAAGTGTTCAGTGTTCTTGGCATTGCTGTT…
>GCF_001069605|lcl|NZ_JVUQ01000252.1_cds_WP_043035642.1_4278
ATGTTCGCCTACTACGCCCGATTGGCGGCGCGCAGTTTCCGCCGCAACAAGGTCCTGACCGCGCTGATGGTGATCGCCATCGCGCTCGGCATCGGCGCCTCGATGACCACGTTGACCGTATTCCACGTGCTGTCCGGCGACCCGATTCCGGGCAAGAGTGACCGCCTGTTCTACGTGCAGCTCGATGCCGCGACCGGCGCCTATGTCGCCGGCGAGGAACCGGAAACCCAGCTGACCCGCTTCGACGGTGAAGCGCTGCTGCGCGAGGCCAAGGGCGAGCGCCAGGCGCTGATGAGCGGCGGCGGCGGCACCATCGAACCGGACAACAGCACGCTCAAGCCCTTCAGCATCGACACCCGCTGGACCTCGGCCGATTTCTTCCCGATGTTCGAGGTGCCC…
>GCF_001069615|lcl|NZ_JVUP01000092.1_cds_WP_012481605.1_2261
ATGCTCTACTACATCCAGCTTTCGCTTGCCCGATTCAAGCAACGGATCGGCACTCATCTGGCAATCGCTCTCATGCTGGGTGCGGGGGTGGGGATCACGACCGTGATGCTCTCCATTGTTCTCCAGGCATCGTCGGATCCCGCGCCGGGCCGGAGCTCCGCATTGTTCCGCCCGTACCTTGATGCGCGTCCAGATGCTCTGCGCAGTGGTTCCCCGGATCCGGGACAGGCACTGACCTGGCCGGATGCGAAGGCGCTTCTGGGCCAGGGGAGGTCGTGGAAGCAGGCCGCCATGGCGGGCGGGGCGGTGACGCTCTCCCGGCCGGGAGCCGCCAGCGCAAGGCTGCGTGCGAGGTTCGCAACGTCCGAAGTGTTCAGTGTTCTTGGCATTGCTGTTGTT…
>GCF_001069615|lcl|NZ_JVUP01000130.1_cds_WP_043035642.1_3551
ATGTTCGCCTACTACGCCCGATTGGCGGCGCGCAGTTTCCGCCGCAACAAGGTCCTGACCGCGCTGATGGTGATCGCCATCGCGCTCGGCATCGGCGCCTCGATGACCACGTTGACCGTATTCCACGTGCTGTCCGGCGACCCGATTCCGGGCAAGAGTGACCGCCTGTTCTACGTGCAGCTCGATGCCGCGACCGGCGCCTATGTCGCCGGCGAGGAACCGGAAACCCAGCTGACCCGCTTCGACGGTGAAGCGCTGCTGCGCGAGGCCAAGGGCGAGCGCCAGGCGCTGATGAGCGGCGGCGGCGGCACCATCGAACCGGACAACAGCACGCTCAAGCCCTTCAGCATCGACACCCGCTGGACCTCGGCCGATTTCTTCCCGATGTTCGAGGTGCCC…
>GCF_001069645|lcl|NZ_JVUI01000018.1_cds_WP_236494392.1_278
ATGAGCGCCGCGCTGATCCTGGCGCTGGGGTTGGGCATTGGCGCGAGCATGACGATGTTGACCGTCGTGCGGACAATGACGTGGGATCCACTGCCGGGGCGAAGCGAGCATCTCTATCACCCCTTCATCGACGCACTCCCCACCTCCTACGACGTCAGGCCTGGCATGGACCCGCGGGTGGCCCTTTCCTGGGTAGATGCCCAGAACCTGCTGCGGCAGGCCCCGGCCTCCCATCAGGCCGCGCTGGCATCTGCTCGTCTATTGGTGGATGCGCAGCGCAGCGTGCAGATTCCATTCTTCACGCAAGGGCAGTATGTCACTGCGGATGCGTTTGCCATGTTCGGCATCCCAGTGGTGCAGGGCAGGGCCTGGACGCGTGAAGATGATGCTGCCCGCGCC…
>GCF_001069645|lcl|NZ_JVUI01000023.1_cds_WP_049421415.1_710
ATGTTCGCCTACTACGCCCGACTGGCGGTGCGCAGCTTCCGCCGCAACAAGGTACTGACCGCGCTGATGGTGATCGCCATCGCGCTGGGCATCGGCGCCTCGATGACCACGTTGACCGTGTTCCACGTGCTGTCCGGTGACCCGATTCCCGGCAAGAGCGACCGCCTGTTCTATGTGCAGGTCGATCCACGCCCGCGGGGCGGCTATACCCCGGGTGAGGAGCCTGAGGAACAGATGACCCGGCGCGATGCCGAGACCCTGCTGCGCGAGAAGCGCGGCGTACGCCAGGCAATGATGAGTGCTGGCGGCGGCACGGTGGAACCCGAGCTCACCACGCTCAAGCCGTTCTCGGTGGATACGCGCTGGACGTCGGCTGACTTCTTCCCGATGTTCGACGTG…
>GCF_001069645|lcl|NZ_JVUI01000024.1_cds_WP_049421452.1_769
ATGATCAAATACTTCATATGGCTTGCTGTACAGAGCTATTTGCGTGAGAAATGGATGCTGGCGATGCTGGTCAGCACACTCGCCATCGGAATCGCGGCCTGCACCACTGCCGCAGTTCTCTACTTCGCCTTGAATGCCGAATCTGTTCGCGGTATCTCCAACGATCTTCACGTTGTTACGATGGATGCGCGCAGTGTTCAGGACCCGAAGAACCCCGAGTACGACAGGCCGCTAAGCTACCTGGGACTCGACGACGCAAAGGAGCTTCTGCGGTCGGGTATGCCTGATAAGATGCTCGGGTTGGCTCAGAGTCTCCAGCTGATCTCCGAAAATGGAACCAACGGCAATGAGCTCACGTCAGGGCTTATTGTGCTGGGCGGCAACCCGGCGCTCCTGGGG…
>GCF_001069685|lcl|NZ_JVTZ01000025.1_cds_WP_046432623.1_4063
ATGTTCGCCTACTACACCCGATTGGCGGTACGCAGCTTCCGCCGCAACAAGATCCTGACCGCACTGATGGTGGTCGCCATCGCGCTCGGCATCGGTGCCTCGATGACCACGCTGACGGTGTTCCACGTGCTGTCCGGCGACCCGATTCCCGGCAAGAGCGACCAGCTGTTCTACGTGCAGATCGATCCGCGCCCGCGCGGCGGCTATACCCCGGGTGAGGAGCCTGAGGAACAGATGACACGGCGCGACGCCGAGACCCTGCTGCGCGAGAAGCGCGGCATCCGCCAGGCGATGATGAGCGCGGGCGGCGGCACGGTGGAACCGGAGCTCAGCACGCTCAAGCCGTTCTCGGTGGATACGCGCTGGACGTCGGCCGATTTCTTCCCGATGTTCGACGTG…
>GCF_001069685|lcl|NZ_JVTZ01000187.1_cds_WP_046432697.1_2989
[truncated: 2,737 more rows]

[truncated: 1 more sheets: 11_dssB_orthologs]
