# Supplementary material for: Conserved immunomodulation and variation in host association by Xanthomonadales commensals in Arabidopsis root microbiota
Source: Nat Plants. 2025 Feb 19;11(3):612–31. doi: 10.1038/s41477-025-01918-w (PMC11928319; doi:10.1038/s41477-025-01918-w)
Supplement: Supplementary file 3 — Statistical source data for Fig. 1. [file 41477_2025_1918_MOESM3_ESM.xlsx]

## Sheet: Fig1a
strain	origin	treatment	root_length	replicate
none	none	flg22	0.344	VI
none	none	flg22	0.359	VI
none	none	flg22	0.451	VII
none	none	flg22	0.479	VI
none	none	flg22	0.493	VI
none	none	flg22	0.623	II
none	none	flg22	0.625	VI
none	none	flg22	0.628	VII
none	none	flg22	0.642	II
none	none	flg22	0.644	VI
none	none	flg22	0.651	VI
R71	ctrl	flg22	0.658	II
none	none	flg22	0.684	VI
none	none	flg22	0.685	VI
none	none	flg22	0.691	II
none	none	flg22	0.728	VII
S773	Soil	flg22	4.031	III
S773	Soil	flg22	3.242	III
S773	Soil	flg22	5.415	III
S773	Soil	flg22	5.491	III
R71	ctrl	flg22	0.779	II
R71	ctrl	flg22	0.784	II
S773	Soil	mock	4.725	III
S773	Soil	flg22	4.868	III
none	none	flg22	0.806	VI
none	none	flg22	0.818	III
R71	ctrl	flg22	0.824	II
L131	Leaf	mock	0.839	IV
L131	Leaf	mock	0.839	V
S772	Soil	flg22	0.912	V
L131	Leaf	mock	0.873	IV
L131	Leaf	mock	0.873	V
none	none	flg22	0.885	IV
none	none	flg22	0.885	V
S773	Soil	mock	5.613	III
S773	Soil	mock	6.709	III
none	none	flg22	0.912	IV
S772	Soil	flg22	0.984	V
none	none	flg22	0.912	V
none	none	flg22	0.917	III
none	none	flg22	0.929	VII
S773	Soil	mock	8.551	III
S773	Soil	mock	8.794	III
none	none	flg22	0.973	IV
none	none	flg22	0.973	V
S772	Soil	flg22	1.001	V
none	none	flg22	0.995	VII
none	none	flg22	0.998	II
S772	Soil	flg22	1.012	V
L70	Leaf	flg22	6.004	III
S772	Soil	flg22	1.105	V
L148	Leaf	mock	1.016	III
none	none	flg22	1.023	II
S772	Soil	flg22	1.076	III
none	none	flg22	1.085	II
Lj143	Lotus	flg22	4.095	IV
Lj143	Lotus	flg22	1.095	V
L131	Leaf	flg22	1.105	IV
L131	Leaf	flg22	1.105	V
S772	Soil	flg22	1.206	V
none	none	flg22	1.108	II
L131	Leaf	mock	1.119	IV
L131	Leaf	mock	1.119	V
R71	ctrl	flg22	1.126	II
none	none	flg22	1.128	I
none	none	flg22	1.129	VII
R71	ctrl	flg22	1.135	II
none	none	flg22	1.135	III
R71	ctrl	flg22	1.153	II
S773	Soil	flg22	5.051	IV
S773	Soil	flg22	6.057	IV
S773	Soil	flg22	5.159	IV
S773	Soil	flg22	5.181	IV
S772	Soil	flg22	1.207	V
none	none	flg22	1.185	III
Lj143	Lotus	flg22	5.189	IV
Lj143	Lotus	flg22	5.189	V
S772	Soil	flg22	1.267	V
S772	Soil	flg22	1.374	V
R71	ctrl	flg22	1.224	II
S772	Soil	mock	4.869	V
none	none	flg22	1.241	III
Lj143	Lotus	flg22	4.243	IV
Lj143	Lotus	flg22	1.243	V
S772	Soil	mock	3.182	V
L70	Leaf	flg22	6.293	III
L148	Leaf	mock	1.309	IV
L148	Leaf	mock	1.309	V
S772	Soil	mock	4.231	V
none	none	flg22	1.332	IV
none	none	flg22	1.332	V
S772	Soil	flg22	1.338	III
S772	Soil	flg22	1.343	III
S772	Soil	mock	5.321	V
S772	Soil	mock	4.343	V
none	none	flg22	1.349	II
none	none	flg22	1.358	I
none	none	flg22	1.362	I
S772	Soil	mock	4.346	V
S772	Soil	flg22	1.381	III
none	none	flg22	1.39	I
Lj143	Lotus	flg22	1.415	IV
Lj143	Lotus	flg22	5.415	V
none	none	flg22	1.416	IV
none	none	flg22	1.416	V
L148	Leaf	mock	1.426	III
none	none	flg22	1.447	II
Lj143	Lotus	flg22	5.457	IV
Lj143	Lotus	flg22	2.457	V
L70	Leaf	flg22	5.477	III
none	none	flg22	1.479	IV
none	none	flg22	1.479	V
S773	Soil	flg22	6.491	IV
S773	Soil	flg22	5.515	IV
L148	Leaf	mock	1.494	IV
L148	Leaf	mock	1.494	V
none	none	flg22	1.503	IV
none	none	flg22	1.503	V
S773	Soil	flg22	5.519	IV
S773	Soil	flg22	5.543	IV
R71	ctrl	flg22	1.519	I
S773	Soil	flg22	5.569	IV
S773	Soil	mock	5.945	IV
S772	Soil	flg22	1.53	III
L131	Leaf	flg22	1.531	III
none	none	flg22	1.538	IV
none	none	flg22	1.538	V
S773	Soil	mock	6.097	IV
S773	Soil	mock	6.35	IV
none	none	flg22	1.544	IV
none	none	flg22	1.544	V
S773	Soil	mock	6.406	IV
S773	Soil	mock	6.595	IV
S772	Soil	flg22	1.587	III
L131	Leaf	flg22	1.618	III
S772	Soil	flg22	1.627	III
L131	Leaf	flg22	1.634	IV
L131	Leaf	flg22	1.634	V
none	none	flg22	1.636	II
L148	Leaf	flg22	1.654	IV
L148	Leaf	flg22	1.654	V
L70	Leaf	flg22	6.732	III
L148	Leaf	mock	1.763	IV
L148	Leaf	mock	1.763	V
R71	ctrl	flg22	1.78	I
L148	Leaf	mock	1.796	IV
L148	Leaf	mock	1.796	V
none	none	flg22	1.804	I
L148	Leaf	flg22	1.825	III
R71	ctrl	flg22	1.845	I
S772	Soil	flg22	1.919	III
L148	Leaf	flg22	1.926	III
R71	ctrl	flg22	1.93	I
S772	Soil	flg22	1.931	III
L148	Leaf	mock	1.932	IV
L148	Leaf	mock	1.932	V
S773	Soil	mock	8.683	IV
R179	Ath	mock	2.102	II
L131	Leaf	flg22	2.112	III
Lj193	Lotus	flg22	2.159	I
S772	Soil	flg22	2.165	III
R179	Ath	mock	2.167	II
Lj73	Lotus	flg22	2.18	II
S773	Soil	mock	9.447	IV
L131	Leaf	flg22	2.247	III
Lj68	Lotus	mock	2.355	II
L148	Leaf	flg22	2.366	IV
L148	Leaf	flg22	2.366	V
Lj193	Lotus	flg22	2.388	I
S773	Soil	mock	9.538	IV
R179	Ath	flg22	2.473	III
S773	Soil	mock	9.577	IV
R179	Ath	flg22	2.572	III
L148	Leaf	flg22	2.65	III
R179	Ath	mock	2.684	I
R179	Ath	flg22	2.727	II
Lj193	Lotus	flg22	2.736	I
L131	Leaf	mock	2.78	III
L148	Leaf	flg22	2.857	IV
L148	Leaf	flg22	2.857	V
R179	Ath	flg22	2.898	I
Lj193	Lotus	mock	2.904	I
R179	Ath	mock	3.008	II
Lj173	Lotus	flg22	3.032	II
Lj193	Lotus	mock	3.074	I
Lj173	Lotus	mock	3.075	II
L131	Leaf	mock	3.086	III
L148	Leaf	flg22	3.108	IV
L148	Leaf	flg22	3.108	V
R179	Ath	mock	3.144	II
MF178	US_Ath	flg22	3.147	II
R179	Ath	mock	3.154	II
Lj73	Lotus	mock	3.184	II
Lj156	Lotus	flg22	3.186	I
R179	Ath	mock	3.227	II
L148	Leaf	flg22	3.255	III
Lj193	Lotus	flg22	3.258	I
Lj143	Lotus	flg22	3.335	I
Lj73	Lotus	flg22	3.341	II
Lj193	Lotus	flg22	3.35	I
R179	Ath	flg22	3.371	I
Lj68	Lotus	mock	3.376	II
R179	Ath	flg22	3.376	II
R179	Ath	flg22	3.44	I
Lj197	Lotus	flg22	3.447	II
Lj193	Lotus	flg22	3.458	I
Lj193	Lotus	mock	3.468	I
R179	Ath	mock	3.52	I
R179	Ath	flg22	3.568	III
R179	Ath	flg22	3.598	I
Lj193	Lotus	flg22	3.611	II
R179	Ath	flg22	3.651	III
Lj21	Lotus	mock	3.673	II
R179	Ath	flg22	3.674	IV
R179	Ath	flg22	3.674	V
R179	Ath	flg22	3.676	IV
R179	Ath	flg22	3.676	V
Lj193	Lotus	mock	3.678	II
Lj197	Lotus	mock	3.694	II
R179	Ath	mock	3.745	III
Lj193	Lotus	mock	3.757	II
Lj197	Lotus	mock	3.758	I
MF178	US_Ath	mock	3.766	II
Lj197	Lotus	mock	3.779	I
Lj173	Lotus	flg22	3.839	II
R179	Ath	mock	3.851	II
Lj165	Lotus	mock	3.952	I
Lj197	Lotus	flg22	3.961	I
Lj197	Lotus	mock	3.969	II
R179	Ath	flg22	3.975	IV
R179	Ath	flg22	3.975	V
Lj165	Lotus	mock	3.984	I
MF92	US_Ath	mock	4.018	II
R179	Ath	mock	4.021	III
Lj21	Lotus	flg22	4.024	II
none	none	mock	4.051	II
MF178	US_Ath	flg22	4.059	II
R179	Ath	flg22	4.066	IV
R179	Ath	flg22	4.066	V
Lj197	Lotus	mock	4.097	I
Lj165	Lotus	mock	4.111	II
Lj73	Lotus	flg22	4.122	I
Lj193	Lotus	mock	4.136	II
Lj60	Lotus	flg22	4.143	II
Lj18	Lotus	flg22	4.147	II
Lj143	Lotus	mock	4.192	II
Lj60	Lotus	mock	4.197	II
Lj125	Lotus	mock	4.204	I
Lj173	Lotus	flg22	4.205	I
R179	Ath	flg22	4.209	IV
R179	Ath	flg22	4.209	V
Lj165	Lotus	flg22	4.228	I
R179	Ath	mock	4.279	II
Lj18	Lotus	flg22	4.29	IV
Lj18	Lotus	flg22	4.29	V
Lj193	Lotus	mock	4.299	I
Lj197	Lotus	flg22	4.334	I
MF178	US_Ath	flg22	4.334	I
Lj165	Lotus	flg22	4.367	I
Lj197	Lotus	mock	4.367	I
Lj173	Lotus	flg22	4.379	I
R179	Ath	mock	4.431	III
Lj73	Lotus	flg22	4.455	I
Lj18	Lotus	flg22	4.472	IV
Lj18	Lotus	flg22	4.472	V
Lj60	Lotus	mock	4.475	II
Lj197	Lotus	flg22	4.48	II
Lj21	Lotus	mock	4.485	II
S772	Soil	mock	4.499	III
Lj156	Lotus	flg22	4.504	I
R983	Ath	mock	4.519	VII
R179	Ath	mock	4.526	I
Lj60	Lotus	mock	4.539	II
Lj21	Lotus	mock	4.549	IV
Lj21	Lotus	mock	4.549	V
Lj21	Lotus	mock	4.552	I
none	none	mock	4.557	II
MF178	US_Ath	flg22	4.58	I
Lj77	Lotus	mock	4.594	II
R179	Ath	flg22	4.621	II
Lj156	Lotus	flg22	4.63	IV
Lj156	Lotus	flg22	4.63	V
Lj18	Lotus	flg22	4.638	II
Lj21	Lotus	mock	4.651	I
Lj143	Lotus	flg22	4.669	I
R179	Ath	flg22	4.684	IV
R179	Ath	flg22	4.684	V
Lj60	Lotus	mock	4.693	II
S773	Soil	flg22	5.748	V
R690	Ath	mock	4.728	VII
Lj165	Lotus	flg22	4.729	II
Lj60	Lotus	flg22	4.734	IV
Lj60	Lotus	flg22	4.734	V
R179	Ath	mock	4.738	I
Lj193	Lotus	mock	4.748	I
R690	Ath	flg22	4.755	VII
Lj156	Lotus	flg22	4.761	II
Lj197	Lotus	flg22	4.772	II
Lj173	Lotus	flg22	4.778	I
R690	Ath	mock	4.782	VII
Lj73	Lotus	flg22	4.795	II
R179	Ath	flg22	4.804	IV
R179	Ath	flg22	4.804	V
Lj60	Lotus	mock	4.808	I
Lj60	Lotus	mock	4.81	II
R559	Ath	mock	4.815	VII
Lj165	Lotus	flg22	4.822	II
R179	Ath	flg22	4.823	IV
R179	Ath	flg22	4.823	V
R690	Ath	mock	4.823	VII
Lj68	Lotus	mock	4.826	IV
Lj68	Lotus	mock	4.826	V
Lj68	Lotus	flg22	4.83	II
MF92	US_Ath	mock	4.831	I
Lj60	Lotus	mock	4.848	I
Lj197	Lotus	mock	4.849	I
R179	Ath	mock	4.85	III
Lj18	Lotus	flg22	4.852	II
none	none	mock	4.862	I
S773	Soil	flg22	4.758	V
Lj18	Lotus	flg22	4.872	I
R179	Ath	mock	4.875	III
Lj156	Lotus	flg22	4.879	II
Lj73	Lotus	mock	4.879	IV
Lj73	Lotus	mock	4.879	V
R690	Ath	mock	4.894	VII
Lj197	Lotus	flg22	4.901	I
Lj68	Lotus	mock	4.918	IV
Lj68	Lotus	mock	4.918	V
S772	Soil	mock	4.921	III
R690	Ath	mock	4.928	VII
Lj156	Lotus	mock	4.961	II
Lj73	Lotus	mock	4.966	I
Lj143	Lotus	mock	4.97	II
R690	Ath	mock	4.976	VII
R604	Ath	mock	4.984	VII
MF178	US_Ath	mock	5.009	II
R559	Ath	flg22	5.014	VII
none	none	mock	5.022	VII
Lj18	Lotus	mock	5.029	IV
Lj18	Lotus	mock	5.029	V
Lj77	Lotus	mock	5.036	I
R179	Ath	mock	5.04	III
R690	Ath	mock	5.051	VII
Lj68	Lotus	mock	5.054	II
Lj197	Lotus	mock	5.06	IV
Lj197	Lotus	mock	5.06	V
R179	Ath	flg22	5.073	II
R667	Ath	mock	5.085	VII
Lj68	Lotus	mock	5.089	IV
Lj68	Lotus	mock	5.089	V
R983	Ath	mock	5.102	VII
Lj197	Lotus	flg22	5.121	I
Lj156	Lotus	mock	5.134	II
Lj18	Lotus	mock	5.137	IV
Lj18	Lotus	mock	5.137	V
Lj165	Lotus	flg22	5.138	I
Lj173	Lotus	mock	5.149	I
Lj68	Lotus	flg22	5.15	IV
Lj68	Lotus	flg22	5.15	V
Lj18	Lotus	flg22	5.163	IV
Lj18	Lotus	flg22	5.163	V
L70	Leaf	mock	6.289	III
L70	Leaf	mock	7.376	III
Lj68	Lotus	mock	5.171	I
Lj193	Lotus	mock	5.172	II
Lj21	Lotus	mock	5.176	IV
Lj21	Lotus	mock	5.176	V
Lj143	Lotus	flg22	5.179	I
Lj77	Lotus	flg22	5.186	II
MF92	US_Ath	mock	5.19	II
none	none	mock	5.205	I
Lj197	Lotus	flg22	5.213	II
Lj156	Lotus	mock	5.235	I
Lj156	Lotus	flg22	5.239	IV
Lj156	Lotus	flg22	5.239	V
Lj193	Lotus	mock	5.242	II
Lj143	Lotus	mock	5.292	I
Lj143	Lotus	mock	5.295	II
Lj68	Lotus	flg22	5.31	IV
Lj68	Lotus	flg22	5.31	V
Lj68	Lotus	mock	5.311	I
R96	Ath	flg22	5.312	VII
R96	Ath	mock	5.341	VII
Lj173	Lotus	mock	5.345	I
Lj68	Lotus	flg22	5.352	I
Lj21	Lotus	flg22	5.355	II
Lj165	Lotus	flg22	5.356	I
R65	Ath	flg22	5.361	VII
R604	Ath	flg22	5.377	VII
Lj18	Lotus	mock	5.382	IV
Lj18	Lotus	mock	5.382	V
Lj193	Lotus	mock	5.392	I
R96	Ath	flg22	5.395	VII
R179	Ath	flg22	5.398	II
R179	Ath	mock	5.401	II
Lj73	Lotus	flg22	5.401	I
Lj21	Lotus	flg22	5.403	I
none	none	mock	5.409	I
R916	Ath	mock	5.419	VII
MF178	US_Ath	mock	5.42	II
S772	Soil	mock	5.429	III
Lj173	Lotus	mock	5.43	I
Lj21	Lotus	flg22	5.444	II
Lj18	Lotus	mock	5.449	IV
Lj18	Lotus	mock	5.449	V
Lj165	Lotus	flg22	5.456	I
R604	Ath	mock	5.472	VII
MF92	US_Ath	flg22	5.484	II
MF92	US_Ath	flg22	5.493	II
R179	Ath	mock	5.496	III
Lj18	Lotus	flg22	5.507	IV
Lj18	Lotus	flg22	5.507	V
S772	Soil	mock	5.517	III
MF178	US_Ath	flg22	5.532	I
MF178	US_Ath	flg22	5.533	II
R667	Ath	mock	5.54	VII
MF92	US_Ath	flg22	5.565	I
Lj18	Lotus	mock	5.569	II
R690	Ath	mock	5.584	VII
Lj21	Lotus	flg22	5.604	IV
Lj21	Lotus	flg22	5.604	V
Lj165	Lotus	mock	5.605	II
R690	Ath	flg22	5.609	VII
S773	Soil	flg22	5.789	V
Lj73	Lotus	mock	5.617	II
Lj73	Lotus	mock	5.641	II
none	none	mock	5.655	I
R65	Ath	mock	5.658	VII
none	none	mock	5.659	II
Lj197	Lotus	mock	5.66	I
Lj18	Lotus	flg22	5.674	IV
Lj18	Lotus	flg22	5.674	V
Lj68	Lotus	flg22	5.705	II
MF92	US_Ath	mock	5.707	III
R983	Ath	mock	5.708	VII
MF178	US_Ath	flg22	5.723	III
R667	Ath	flg22	5.731	VII
MF178	US_Ath	mock	5.732	II
Lj77	Lotus	mock	5.739	II
Lj165	Lotus	mock	5.751	II
R65	Ath	mock	5.757	VII
R604	Ath	mock	5.758	VII
Lj18	Lotus	flg22	5.76	IV
Lj18	Lotus	flg22	5.76	V
Lj21	Lotus	flg22	5.765	II
Lj173	Lotus	mock	5.768	II
Lj165	Lotus	flg22	5.776	II
Lj21	Lotus	flg22	5.776	IV
Lj21	Lotus	flg22	5.776	V
Lj197	Lotus	mock	5.778	IV
Lj197	Lotus	mock	5.778	V
Lj125	Lotus	mock	5.791	I
Lj18	Lotus	flg22	5.795	IV
Lj18	Lotus	flg22	5.795	V
Lj73	Lotus	mock	5.796	II
L70	Leaf	mock	7.476	III
L70	Leaf	mock	9.986	III
L70	Leaf	mock	10.188	III
L70	Leaf	mock	5.167	IV
Lj21	Lotus	flg22	5.857	I
R667	Ath	mock	5.857	VII
Lj197	Lotus	flg22	5.859	II
MF92	US_Ath	flg22	5.892	II
R604	Ath	flg22	5.894	VII
Lj193	Lotus	flg22	5.897	II
R690	Ath	mock	5.898	VII
R65	Ath	flg22	5.9	VII
Lj18	Lotus	mock	5.914	II
none	none	mock	5.926	III
MF92	US_Ath	flg22	5.929	I
Lj73	Lotus	flg22	5.939	IV
Lj73	Lotus	flg22	5.939	V
S773	Soil	flg22	6.902	V
S773	Soil	flg22	5.957	V
Lj68	Lotus	mock	5.961	IV
Lj68	Lotus	mock	5.961	V
Lj21	Lotus	flg22	5.967	IV
Lj21	Lotus	flg22	5.967	V
S772	Soil	mock	5.986	III
Lj73	Lotus	mock	5.992	II
Lj21	Lotus	mock	5.995	IV
Lj21	Lotus	mock	5.995	V
none	none	mock	5.996	IV
none	none	mock	5.996	V
Lj73	Lotus	mock	6	IV
Lj73	Lotus	mock	6	V
R559	Ath	mock	6.013	VII
MF178	US_Ath	mock	6.016	IV
MF178	US_Ath	mock	6.016	V
Lj60	Lotus	flg22	6.026	IV
Lj60	Lotus	flg22	6.026	V
Lj125	Lotus	flg22	6.048	IV
Lj125	Lotus	flg22	6.048	V
Lj125	Lotus	flg22	6.054	I
Lj143	Lotus	flg22	6.058	I
R667	Ath	flg22	6.064	VII
Lj60	Lotus	flg22	6.091	IV
Lj60	Lotus	flg22	6.091	V
MF178	US_Ath	flg22	6.093	III
S773	Soil	flg22	6.045	V
S773	Soil	flg22	6.051	V
R667	Ath	flg22	6.119	VII
R65	Ath	flg22	6.13	VII
Lj21	Lotus	flg22	6.137	IV
Lj21	Lotus	flg22	6.137	V
Lj165	Lotus	mock	6.139	IV
Lj165	Lotus	mock	6.139	V
Lj77	Lotus	mock	6.14	IV
Lj77	Lotus	mock	6.14	V
Lj165	Lotus	flg22	6.142	II
R983	Ath	flg22	6.142	VII
R690	Ath	mock	6.148	VII
Lj197	Lotus	mock	6.158	I
Lj18	Lotus	flg22	6.161	IV
Lj21	Lotus	flg22	6.161	IV
Lj18	Lotus	flg22	6.161	V
Lj21	Lotus	flg22	6.161	V
Lj60	Lotus	flg22	6.163	IV
Lj60	Lotus	flg22	6.163	V
Lj77	Lotus	flg22	6.183	II
MF178	US_Ath	mock	6.202	IV
MF178	US_Ath	mock	6.202	V
Lj173	Lotus	mock	6.204	IV
Lj173	Lotus	mock	6.204	V
Lj21	Lotus	flg22	6.205	IV
Lj21	Lotus	flg22	6.205	V
MF178	US_Ath	mock	6.206	IV
MF178	US_Ath	mock	6.206	V
Lj68	Lotus	flg22	6.224	IV
Lj68	Lotus	flg22	6.224	V
R690	Ath	flg22	6.237	VII
Lj18	Lotus	flg22	6.239	IV
Lj18	Lotus	flg22	6.239	V
R667	Ath	mock	6.24	VII
Lj18	Lotus	mock	6.247	IV
Lj18	Lotus	mock	6.247	V
Lj197	Lotus	mock	6.248	IV
Lj197	Lotus	mock	6.248	V
Lj197	Lotus	mock	6.259	IV
Lj197	Lotus	mock	6.259	V
R604	Ath	mock	6.26	VII
Lj165	Lotus	flg22	6.263	IV
Lj165	Lotus	flg22	6.263	V
R916	Ath	mock	6.266	VII
R916	Ath	mock	6.267	VII
R916	Ath	flg22	6.271	VII
R667	Ath	mock	6.276	VII
R916	Ath	flg22	6.281	VII
R983	Ath	mock	6.284	VII
Lj173	Lotus	mock	6.285	II
Lj156	Lotus	flg22	6.287	I
L70	Leaf	mock	5.838	IV
Lj143	Lotus	mock	6.29	I
Lj68	Lotus	mock	6.29	IV
Lj68	Lotus	mock	6.29	V
Lj156	Lotus	mock	6.291	I
Lj68	Lotus	mock	6.292	IV
Lj68	Lotus	mock	6.292	V
none	none	mock	6.296	VII
L70	Leaf	mock	5.856	IV
L70	Leaf	mock	6.297	IV
R667	Ath	flg22	6.301	VII
R916	Ath	flg22	6.302	VII
R96	Ath	flg22	6.303	VII
R667	Ath	flg22	6.32	VII
R916	Ath	flg22	6.322	VII
R983	Ath	mock	6.325	VII
Lj73	Lotus	flg22	6.336	IV
Lj156	Lotus	flg22	6.336	IV
Lj73	Lotus	flg22	6.336	V
Lj156	Lotus	flg22	6.336	V
Lj165	Lotus	flg22	6.338	IV
Lj165	Lotus	flg22	6.338	V
Lj77	Lotus	mock	6.339	II
Lj18	Lotus	mock	6.346	I
Lj18	Lotus	mock	6.346	I
Lj173	Lotus	flg22	6.349	IV
Lj173	Lotus	flg22	6.349	V
Lj60	Lotus	mock	6.35	IV
Lj60	Lotus	mock	6.35	V
S773	Soil	flg22	7.057	V
S773	Soil	flg22	6.159	V
R559	Ath	flg22	6.351	VII
S772	Soil	mock	6.352	III
Lj156	Lotus	flg22	6.353	IV
Lj156	Lotus	flg22	6.353	V
R604	Ath	mock	6.355	VII
R690	Ath	mock	6.359	VII
R667	Ath	flg22	6.359	VII
Lj77	Lotus	mock	6.366	I
Lj18	Lotus	mock	6.367	IV
Lj18	Lotus	mock	6.367	V
R983	Ath	flg22	6.372	VII
R559	Ath	mock	6.372	VII
Lj156	Lotus	flg22	6.377	II
Lj18	Lotus	flg22	6.39	IV
Lj18	Lotus	flg22	6.39	V
R65	Ath	mock	6.395	VII
Lj18	Lotus	flg22	6.396	II
S773	Soil	flg22	6.181	V
S773	Soil	flg22	4.491	V
Lj18	Lotus	mock	6.408	IV
Lj18	Lotus	mock	6.408	V
Lj73	Lotus	mock	6.409	IV
Lj73	Lotus	mock	6.409	V
Lj73	Lotus	mock	6.422	IV
Lj73	Lotus	mock	6.422	V
Lj18	Lotus	mock	6.425	IV
Lj18	Lotus	mock	6.425	V
R559	Ath	mock	6.427	VII
R65	Ath	mock	6.433	VII
R667	Ath	mock	6.442	VII
Lj18	Lotus	mock	6.443	IV
Lj18	Lotus	mock	6.443	V
R983	Ath	mock	6.443	VII
Lj18	Lotus	mock	6.453	IV
Lj18	Lotus	mock	6.453	V
Lj73	Lotus	mock	6.454	IV
Lj73	Lotus	mock	6.454	V
MF92	US_Ath	mock	6.467	I
Lj21	Lotus	flg22	6.469	II
Lj60	Lotus	flg22	6.472	I
Lj18	Lotus	mock	6.491	IV
Lj18	Lotus	mock	6.491	V
R559	Ath	flg22	6.504	VII
Lj18	Lotus	flg22	6.505	IV
Lj18	Lotus	flg22	6.505	V
Lj21	Lotus	flg22	6.511	II
Lj143	Lotus	flg22	6.527	II
R983	Ath	mock	6.532	VII
Lj60	Lotus	flg22	6.533	I
Lj197	Lotus	mock	6.533	II
Lj165	Lotus	mock	6.541	I
Lj21	Lotus	flg22	6.558	II
Lj60	Lotus	flg22	6.57	IV
Lj60	Lotus	flg22	6.57	V
R983	Ath	mock	6.586	VII
Lj68	Lotus	mock	6.591	IV
Lj68	Lotus	mock	6.591	V
Lj193	Lotus	flg22	6.595	II
S773	Soil	flg22	5.515	V
S773	Soil	flg22	6.519	V
Lj125	Lotus	mock	6.612	I
MF92	US_Ath	flg22	6.614	III
Lj156	Lotus	flg22	6.615	I
Lj156	Lotus	flg22	6.622	IV
Lj156	Lotus	flg22	6.622	V
Lj193	Lotus	mock	6.623	IV
Lj193	Lotus	mock	6.623	V
Chlamy24	Chlamy	flg22	6.625	VI
none	none	mock	6.627	III
Lj21	Lotus	mock	6.644	IV
Lj21	Lotus	mock	6.644	V
R604	Ath	mock	6.658	VII
Lj60	Lotus	flg22	6.662	I
Lj193	Lotus	mock	6.663	IV
Lj193	Lotus	mock	6.663	V
Lj21	Lotus	flg22	6.672	II
MF92	US_Ath	flg22	6.672	IV
MF92	US_Ath	flg22	6.672	V
Lj165	Lotus	mock	6.679	I
Lj143	Lotus	flg22	6.69	I
Lj68	Lotus	flg22	6.691	I
Lj73	Lotus	mock	6.693	IV
Lj73	Lotus	mock	6.693	V
Lj165	Lotus	mock	6.694	IV
Lj165	Lotus	mock	6.694	V
S773	Soil	flg22	6.543	V
MF178	US_Ath	mock	6.713	III
Lj18	Lotus	mock	6.714	IV
Lj18	Lotus	mock	6.714	V
MF92	US_Ath	flg22	6.717	I
R983	Ath	flg22	6.719	VII
R667	Ath	flg22	6.72	VII
MF178	US_Ath	mock	6.727	IV
MF178	US_Ath	mock	6.727	V
MF178	US_Ath	mock	6.734	II
Lj165	Lotus	mock	6.745	IV
Lj165	Lotus	mock	6.745	V
Lj165	Lotus	mock	6.754	II
S772	Soil	mock	6.755	III
R667	Ath	mock	6.768	VII
Lj18	Lotus	mock	6.769	IV
Lj18	Lotus	mock	6.769	V
R604	Ath	flg22	6.771	VII
L70	Leaf	mock	6.775	IV
L70	Leaf	flg22	7.641	IV
MF178	US_Ath	flg22	6.779	IV
MF178	US_Ath	flg22	6.779	V
R916	Ath	mock	6.78	VII
R983	Ath	mock	6.781	VII
R916	Ath	flg22	6.788	VII
R96	Ath	flg22	6.79	VII
Lj197	Lotus	flg22	6.791	I
R559	Ath	flg22	6.798	VII
Lj156	Lotus	flg22	6.799	IV
Lj156	Lotus	flg22	6.799	V
R916	Ath	mock	6.804	VII
Lj21	Lotus	flg22	6.806	II
MF178	US_Ath	mock	6.814	II
none	none	mock	6.82	I
MF178	US_Ath	mock	6.829	II
Lj21	Lotus	mock	6.839	II
Lj77	Lotus	mock	6.843	IV
Lj77	Lotus	mock	6.843	V
R604	Ath	mock	6.847	VII
R71	ctrl	mock	6.85	II
Lj68	Lotus	flg22	6.85	I
MF178	US_Ath	mock	6.861	I
Lj77	Lotus	mock	6.867	IV
Lj77	Lotus	mock	6.867	V
MF92	US_Ath	flg22	6.869	II
Lj125	Lotus	flg22	6.874	IV
Lj125	Lotus	flg22	6.874	V
Lj77	Lotus	mock	6.878	I
R690	Ath	flg22	6.882	VII
MF92	US_Ath	mock	6.893	I
none	none	mock	6.894	II
R604	Ath	mock	6.895	VII
Lj173	Lotus	flg22	6.897	I
R179	Ath	mock	6.9	IV
R179	Ath	mock	6.9	V
R96	Ath	mock	6.901	VII
R916	Ath	flg22	6.902	VII
Lj173	Lotus	mock	6.915	I
Lj21	Lotus	flg22	6.919	I
S772	Soil	mock	6.921	III
Lj73	Lotus	mock	6.925	I
Lj68	Lotus	flg22	6.925	II
Lj73	Lotus	mock	6.925	IV
Lj73	Lotus	mock	6.925	V
Chlamy24	Chlamy	flg22	6.93	VI
R559	Ath	mock	6.942	VII
Lj173	Lotus	flg22	6.955	IV
Lj173	Lotus	flg22	6.955	V
R916	Ath	mock	6.957	VII
Chlamy123	Chlamy	flg22	6.961	VI
Lj21	Lotus	flg22	6.972	IV
Lj21	Lotus	flg22	6.972	V
R96	Ath	flg22	6.978	VII
R604	Ath	mock	6.983	VII
Lj68	Lotus	flg22	6.989	I
R65	Ath	flg22	6.99	VII
MF92	US_Ath	mock	6.991	III
Lj18	Lotus	mock	6.995	II
Lj165	Lotus	mock	7.005	II
Lj156	Lotus	mock	7.008	IV
Lj156	Lotus	mock	7.008	V
R916	Ath	mock	7.012	VII
S772	Soil	mock	7.013	III
Lj193	Lotus	mock	7.014	IV
Lj193	Lotus	mock	7.014	V
Lj197	Lotus	mock	7.015	IV
Lj197	Lotus	mock	7.015	V
Lj165	Lotus	mock	7.016	II
R604	Ath	flg22	7.018	VII
Lj77	Lotus	mock	7.021	II
Lj21	Lotus	mock	7.022	II
Lj165	Lotus	mock	7.029	IV
Lj165	Lotus	mock	7.029	V
Lj173	Lotus	flg22	7.038	II
R690	Ath	mock	7.041	VII
R559	Ath	mock	7.047	VII
Lj143	Lotus	mock	7.05	II
R179	Ath	mock	7.051	IV
R179	Ath	mock	7.051	V
Chlamy123	Chlamy	flg22	7.055	VI
Lj21	Lotus	flg22	7.056	IV
Lj21	Lotus	flg22	7.056	V
Lj18	Lotus	flg22	7.057	II
none	none	mock	7.072	VII
R559	Ath	mock	7.073	VII
Lj165	Lotus	flg22	7.081	IV
Lj165	Lotus	flg22	7.081	V
S772	Soil	mock	7.083	III
Lj60	Lotus	flg22	7.085	IV
Lj60	Lotus	flg22	7.085	V
Lj68	Lotus	flg22	7.088	IV
Lj197	Lotus	flg22	7.088	IV
Lj68	Lotus	flg22	7.088	V
Lj197	Lotus	flg22	7.088	V
Lj143	Lotus	mock	7.097	I
Lj143	Lotus	flg22	7.099	I
R667	Ath	flg22	7.107	VII
Lj18	Lotus	mock	7.108	II
R916	Ath	flg22	7.108	VII
R690	Ath	flg22	7.114	VII
Lj173	Lotus	mock	7.121	IV
Lj173	Lotus	mock	7.121	V
none	none	mock	7.123	III
R71	ctrl	mock	7.127	I
MF92	US_Ath	flg22	7.13	I
none	none	mock	7.134	IV
none	none	mock	7.134	V
R983	Ath	flg22	7.136	VII
Lj193	Lotus	flg22	7.149	II
R559	Ath	mock	7.151	VII
Lj18	Lotus	mock	7.154	II
R559	Ath	mock	7.161	VII
Lj68	Lotus	mock	7.162	IV
Lj68	Lotus	mock	7.162	V
MF92	US_Ath	flg22	7.165	I
Chlamy123	Chlamy	flg22	7.165	VI
Lj18	Lotus	mock	7.173	I
Lj143	Lotus	flg22	7.173	I
R916	Ath	mock	7.175	VII
Lj125	Lotus	flg22	7.18	I
Lj21	Lotus	mock	7.189	IV
Lj21	Lotus	mock	7.189	V
R916	Ath	mock	7.195	VII
none	none	mock	7.211	IV
none	none	mock	7.211	V
Lj77	Lotus	flg22	7.223	I
Lj21	Lotus	mock	7.231	IV
Lj21	Lotus	mock	7.231	V
Lj21	Lotus	mock	7.233	IV
Lj21	Lotus	mock	7.233	V
Lj125	Lotus	flg22	7.235	IV
Lj165	Lotus	flg22	7.235	IV
Lj125	Lotus	flg22	7.235	V
Lj165	Lotus	flg22	7.235	V
Lj197	Lotus	mock	7.241	II
R65	Ath	flg22	7.241	VII
Lj77	Lotus	flg22	7.242	I
Lj73	Lotus	mock	7.247	II
Lj77	Lotus	flg22	7.248	I
R179	Ath	mock	7.255	IV
R179	Ath	mock	7.255	V
MF178	US_Ath	mock	7.257	IV
MF178	US_Ath	mock	7.257	V
Lj193	Lotus	flg22	7.259	IV
Lj197	Lotus	mock	7.259	IV
Lj193	Lotus	flg22	7.259	V
Lj197	Lotus	mock	7.259	V
R65	Ath	flg22	7.275	VII
Lj173	Lotus	mock	7.283	I
MF178	US_Ath	flg22	7.293	II
Lj143	Lotus	mock	7.294	IV
Lj143	Lotus	mock	7.294	V
Lj21	Lotus	mock	7.306	IV
Lj21	Lotus	mock	7.306	V
Lj197	Lotus	mock	7.307	I
Lj156	Lotus	mock	7.307	IV
Lj156	Lotus	mock	7.307	V
R65	Ath	mock	7.312	VII
Lj73	Lotus	mock	7.318	I
Lj68	Lotus	flg22	7.319	II
Lj165	Lotus	flg22	7.321	IV
Lj165	Lotus	flg22	7.321	V
R983	Ath	mock	7.324	VII
Lj21	Lotus	flg22	7.327	IV
Lj21	Lotus	flg22	7.327	V
Lj197	Lotus	flg22	7.331	I
Chlamy123	Chlamy	mock	7.345	VI
R690	Ath	flg22	7.356	VII
Chlamy24	Chlamy	flg22	7.375	VI
L70	Leaf	mock	7.738	IV
MF92	US_Ath	mock	7.394	I
MF92	US_Ath	flg22	7.395	II
Lj21	Lotus	mock	7.397	I
Lj68	Lotus	flg22	7.409	II
Lj77	Lotus	flg22	7.421	IV
Lj77	Lotus	flg22	7.421	V
Lj60	Lotus	mock	7.423	I
R604	Ath	flg22	7.423	VII
Lj77	Lotus	flg22	7.437	I
Lj21	Lotus	flg22	7.439	IV
Lj21	Lotus	flg22	7.439	V
Lj173	Lotus	mock	7.445	II
Lj143	Lotus	flg22	7.45	II
Lj156	Lotus	flg22	7.456	IV
Lj156	Lotus	flg22	7.456	V
Lj18	Lotus	mock	7.461	II
MF178	US_Ath	flg22	7.461	IV
MF178	US_Ath	flg22	7.461	V
Lj193	Lotus	mock	7.469	IV
Lj193	Lotus	mock	7.469	V
MF178	US_Ath	mock	7.472	IV
MF178	US_Ath	mock	7.472	V
R65	Ath	flg22	7.475	VII
L70	Leaf	mock	8.467	IV
R916	Ath	flg22	7.479	VII
Lj60	Lotus	flg22	7.484	II
Lj77	Lotus	mock	7.486	IV
Lj77	Lotus	mock	7.486	V
Lj165	Lotus	flg22	7.487	IV
Lj165	Lotus	flg22	7.487	V
Lj77	Lotus	mock	7.493	II
Lj60	Lotus	flg22	7.496	I
Lj125	Lotus	flg22	7.505	IV
Lj125	Lotus	flg22	7.505	V
Lj68	Lotus	flg22	7.516	IV
Lj68	Lotus	flg22	7.516	V
Lj60	Lotus	flg22	7.532	II
Lj165	Lotus	flg22	7.537	I
R65	Ath	flg22	7.543	VII
Lj18	Lotus	mock	7.546	II
MF178	US_Ath	flg22	7.55	I
R604	Ath	mock	7.55	VII
Lj125	Lotus	mock	7.553	IV
Lj125	Lotus	mock	7.553	V
Lj156	Lotus	mock	7.556	IV
Lj156	Lotus	mock	7.556	V
Lj165	Lotus	mock	7.558	IV
Lj165	Lotus	mock	7.558	V
Lj143	Lotus	flg22	7.561	II
R690	Ath	mock	7.563	VII
Lj197	Lotus	flg22	7.565	IV
Lj197	Lotus	flg22	7.565	V
R65	Ath	mock	7.57	VII
R667	Ath	mock	7.571	VII
Chlamy24	Chlamy	flg22	7.572	VI
Lj73	Lotus	flg22	7.577	IV
Lj73	Lotus	flg22	7.577	V
Lj18	Lotus	mock	7.583	II
R690	Ath	flg22	7.583	VII
Lj173	Lotus	mock	7.591	IV
Lj193	Lotus	flg22	7.591	IV
Lj173	Lotus	mock	7.591	V
Lj193	Lotus	flg22	7.591	V
Lj125	Lotus	mock	7.593	I
Lj77	Lotus	flg22	7.595	I
Lj173	Lotus	mock	7.603	I
Lj77	Lotus	flg22	7.606	II
Lj68	Lotus	flg22	7.606	IV
Lj68	Lotus	flg22	7.606	V
MF178	US_Ath	mock	7.607	III
Lj18	Lotus	flg22	7.609	II
Lj143	Lotus	flg22	7.609	II
Lj77	Lotus	mock	7.618	II
Lj165	Lotus	mock	7.631	II
Lj156	Lotus	mock	7.632	IV
Lj193	Lotus	flg22	7.632	IV
Lj156	Lotus	mock	7.632	V
Lj193	Lotus	flg22	7.632	V
none	none	mock	7.633	IV
none	none	mock	7.633	V
L70	Leaf	flg22	8.485	IV
L70	Leaf	flg22	8.799	IV
Chlamy123	Chlamy	flg22	7.651	VI
Lj18	Lotus	mock	7.655	II
MF178	US_Ath	mock	7.66	I
Lj77	Lotus	flg22	7.661	IV
Lj77	Lotus	flg22	7.661	V
R65	Ath	mock	7.664	VII
Lj21	Lotus	flg22	7.665	I
Lj143	Lotus	mock	7.665	IV
Lj143	Lotus	mock	7.665	V
R65	Ath	mock	7.667	VII
Lj60	Lotus	flg22	7.671	I
Lj165	Lotus	flg22	7.679	IV
Lj165	Lotus	flg22	7.679	V
MF178	US_Ath	flg22	7.687	IV
MF178	US_Ath	flg22	7.687	IV
MF178	US_Ath	flg22	7.687	V
MF178	US_Ath	flg22	7.687	V
Lj60	Lotus	flg22	7.695	II
Lj21	Lotus	mock	7.702	I
none	none	mock	7.719	III
Chlamy24	Chlamy	flg22	7.722	VI
Chlamy24	Chlamy	flg22	7.725	VI
L70	Leaf	mock	8.8	IV
L70	Leaf	mock	9.333	IV
Lj21	Lotus	flg22	7.739	I
MF92	US_Ath	flg22	7.739	IV
MF92	US_Ath	flg22	7.739	V
Lj21	Lotus	mock	7.743	IV
Lj21	Lotus	mock	7.743	V
Lj143	Lotus	flg22	7.745	II
Lj156	Lotus	mock	7.747	II
R604	Ath	flg22	7.747	VII
Lj173	Lotus	flg22	7.754	II
none	none	mock	7.761	IV
none	none	mock	7.761	V
Lj156	Lotus	mock	7.763	II
MF92	US_Ath	mock	7.766	IV
MF92	US_Ath	mock	7.766	V
Lj77	Lotus	mock	7.77	IV
Lj197	Lotus	flg22	7.77	IV
Lj77	Lotus	mock	7.77	V
Lj197	Lotus	flg22	7.77	V
Lj125	Lotus	flg22	7.771	IV
Lj125	Lotus	flg22	7.771	V
Lj165	Lotus	flg22	7.775	II
Lj77	Lotus	mock	7.779	II
MF178	US_Ath	flg22	7.79	II
Lj125	Lotus	flg22	7.793	I
MF178	US_Ath	flg22	7.794	II
Lj60	Lotus	mock	7.795	IV
Lj60	Lotus	mock	7.795	V
Lj143	Lotus	flg22	7.796	II
none	none	mock	7.796	IV
none	none	mock	7.796	V
Lj125	Lotus	mock	7.801	IV
Lj125	Lotus	mock	7.801	V
R667	Ath	flg22	7.803	VII
Lj143	Lotus	mock	7.811	I
R559	Ath	flg22	7.813	VII
Lj60	Lotus	flg22	7.826	II
MF92	US_Ath	mock	7.848	II
Lj21	Lotus	flg22	7.852	IV
Lj21	Lotus	flg22	7.852	V
Lj165	Lotus	mock	7.868	IV
Lj165	Lotus	mock	7.868	V
Chlamy24	Chlamy	mock	7.871	VI
R983	Ath	flg22	7.874	VII
Lj77	Lotus	flg22	7.883	II
Lj156	Lotus	mock	7.884	IV
Lj156	Lotus	mock	7.884	V
Chlamy24	Chlamy	flg22	7.896	VI
Lj156	Lotus	mock	7.91	II
Lj68	Lotus	mock	7.913	IV
Lj68	Lotus	mock	7.913	V
none	none	mock	7.925	IV
none	none	mock	7.925	V
Lj173	Lotus	mock	7.928	IV
Lj173	Lotus	mock	7.928	V
Lj193	Lotus	mock	7.931	IV
Lj193	Lotus	mock	7.931	V
none	none	mock	7.933	III
Lj73	Lotus	flg22	7.943	II
Lj156	Lotus	mock	7.95	IV
Lj156	Lotus	mock	7.95	V
Lj173	Lotus	mock	7.952	IV
Lj173	Lotus	mock	7.952	V
Lj156	Lotus	flg22	7.955	I
Lj125	Lotus	flg22	7.956	IV
Lj125	Lotus	flg22	7.956	V
Lj77	Lotus	mock	7.975	IV
Lj77	Lotus	mock	7.975	V
Lj165	Lotus	mock	7.991	IV
Lj165	Lotus	mock	7.991	V
Lj165	Lotus	flg22	7.992	II
Lj77	Lotus	mock	7.993	I
Lj197	Lotus	flg22	8.001	IV
Lj197	Lotus	flg22	8.001	V
MF92	US_Ath	mock	8.01	III
Lj60	Lotus	flg22	8.014	II
MF178	US_Ath	mock	8.015	III
Chlamy123	Chlamy	mock	8.02	VI
R96	Ath	flg22	8.023	VII
Lj165	Lotus	flg22	8.027	IV
Lj165	Lotus	flg22	8.027	V
Lj77	Lotus	mock	8.056	IV
Lj77	Lotus	mock	8.056	V
Chlamy123	Chlamy	mock	8.065	VI
R179	Ath	mock	8.07	III
Lj143	Lotus	flg22	8.07	II
Lj156	Lotus	mock	8.07	IV
Lj156	Lotus	mock	8.07	V
R71	ctrl	mock	8.081	II
Chlamy123	Chlamy	flg22	8.084	VI
R96	Ath	mock	8.085	VII
MF92	US_Ath	flg22	8.088	IV
MF92	US_Ath	flg22	8.088	V
Lj197	Lotus	mock	8.101	II
MF178	US_Ath	flg22	8.107	II
Chlamy24	Chlamy	mock	8.107	VI
R96	Ath	mock	8.113	VII
Lj77	Lotus	mock	8.118	II
Lj68	Lotus	flg22	8.124	I
Lj77	Lotus	mock	8.126	I
Chlamy24	Chlamy	mock	8.126	VI
Lj60	Lotus	flg22	8.13	IV
Lj60	Lotus	flg22	8.13	V
Lj77	Lotus	mock	8.134	IV
Lj77	Lotus	mock	8.134	V
Lj60	Lotus	mock	8.142	I
R179	Ath	mock	8.15	III
Lj197	Lotus	flg22	8.151	IV
Lj197	Lotus	flg22	8.151	V
Lj60	Lotus	mock	8.152	IV
Lj60	Lotus	mock	8.152	V
Lj197	Lotus	mock	8.153	II
Lj165	Lotus	flg22	8.153	IV
Lj165	Lotus	flg22	8.153	V
Lj18	Lotus	mock	8.161	II
Lj125	Lotus	flg22	8.165	I
Lj73	Lotus	flg22	8.169	IV
Lj73	Lotus	flg22	8.169	V
R179	Ath	mock	8.178	III
Lj73	Lotus	mock	8.186	IV
Lj73	Lotus	mock	8.186	V
Lj197	Lotus	flg22	8.202	IV
Lj197	Lotus	flg22	8.202	V
Lj68	Lotus	flg22	8.204	IV
Lj68	Lotus	flg22	8.204	V
Chlamy24	Chlamy	mock	8.211	VI
none	none	mock	8.213	IV
none	none	mock	8.213	V
Lj77	Lotus	flg22	8.217	I
Lj156	Lotus	flg22	8.217	II
R71	ctrl	mock	8.221	II
MF178	US_Ath	mock	8.226	IV
MF178	US_Ath	mock	8.226	V
Lj68	Lotus	mock	8.236	IV
Lj68	Lotus	mock	8.236	V
none	none	mock	8.238	III
Lj68	Lotus	flg22	8.241	IV
Lj68	Lotus	flg22	8.241	V
Lj18	Lotus	flg22	8.245	II
Chlamy123	Chlamy	flg22	8.262	VI
Lj197	Lotus	flg22	8.271	IV
Lj197	Lotus	flg22	8.271	V
none	none	mock	8.272	VII
Lj193	Lotus	mock	8.275	II
Lj173	Lotus	flg22	8.277	I
Lj197	Lotus	flg22	8.28	IV
Lj197	Lotus	flg22	8.28	V
Lj60	Lotus	flg22	8.281	I
Lj60	Lotus	flg22	8.284	IV
Lj60	Lotus	flg22	8.284	V
Lj156	Lotus	flg22	8.285	I
Lj165	Lotus	mock	8.295	IV
Lj165	Lotus	mock	8.295	V
Lj60	Lotus	mock	8.298	IV
Lj60	Lotus	mock	8.298	V
Lj165	Lotus	flg22	8.311	IV
Lj165	Lotus	flg22	8.311	V
Lj77	Lotus	flg22	8.315	I
R96	Ath	mock	8.32	VII
Lj68	Lotus	flg22	8.322	IV
Lj68	Lotus	flg22	8.322	V
Lj73	Lotus	mock	8.327	I
Lj60	Lotus	mock	8.327	IV
Lj60	Lotus	mock	8.327	V
Lj173	Lotus	mock	8.339	IV
Lj173	Lotus	mock	8.339	V
Lj173	Lotus	mock	8.342	I
Lj193	Lotus	mock	8.346	II
Lj173	Lotus	flg22	8.347	IV
Lj173	Lotus	flg22	8.347	V
Lj193	Lotus	flg22	8.352	IV
Lj193	Lotus	flg22	8.352	V
Lj193	Lotus	mock	8.354	II
Lj77	Lotus	mock	8.357	IV
Lj77	Lotus	mock	8.357	V
Lj173	Lotus	mock	8.379	IV
Lj173	Lotus	mock	8.379	V
Lj197	Lotus	mock	8.38	IV
Lj197	Lotus	mock	8.38	V
Lj125	Lotus	mock	8.403	IV
Lj125	Lotus	mock	8.403	V
Lj68	Lotus	flg22	8.435	IV
Lj68	Lotus	flg22	8.435	V
L70	Leaf	flg22	9.357	IV
L70	Leaf	mock	9.365	IV
MF92	US_Ath	flg22	8.468	IV
MF92	US_Ath	flg22	8.468	V
MF178	US_Ath	mock	8.479	I
Lj173	Lotus	mock	8.483	IV
Lj193	Lotus	flg22	8.483	IV
Lj173	Lotus	mock	8.483	V
Lj193	Lotus	flg22	8.483	V
L70	Leaf	mock	9.383	IV
L70	Leaf	flg22	9.454	IV
R71	ctrl	mock	8.49	II
R65	Ath	flg22	8.495	VII
Chlamy24	Chlamy	flg22	8.5	VI
Lj165	Lotus	flg22	8.502	IV
Lj165	Lotus	flg22	8.502	V
Lj18	Lotus	flg22	8.513	I
Lj18	Lotus	mock	8.517	I
none	none	mock	8.518	VII
Lj77	Lotus	flg22	8.521	II
Lj156	Lotus	flg22	8.528	IV
Lj156	Lotus	flg22	8.528	V
Lj73	Lotus	mock	8.53	I
R96	Ath	flg22	8.531	VII
Lj73	Lotus	mock	8.533	IV
Lj73	Lotus	mock	8.533	V
Lj156	Lotus	flg22	8.536	II
Lj73	Lotus	flg22	8.537	IV
Lj73	Lotus	flg22	8.537	V
Lj197	Lotus	mock	8.542	II
S773	Soil	flg22	5.569	V
Lj173	Lotus	mock	8.557	IV
Lj173	Lotus	mock	8.557	V
Lj77	Lotus	mock	8.566	I
Lj125	Lotus	mock	8.572	IV
Lj125	Lotus	mock	8.572	V
Lj173	Lotus	flg22	8.573	IV
Lj173	Lotus	flg22	8.573	V
Lj173	Lotus	flg22	8.576	IV
Lj173	Lotus	flg22	8.576	V
R96	Ath	flg22	8.58	VII
Lj125	Lotus	flg22	8.6	IV
Lj197	Lotus	mock	8.6	IV
Lj125	Lotus	flg22	8.6	V
Lj197	Lotus	mock	8.6	V
R71	ctrl	mock	8.616	II
Lj173	Lotus	mock	8.618	II
Lj18	Lotus	flg22	8.62	I
Lj143	Lotus	mock	8.62	IV
Lj143	Lotus	mock	8.62	V
Lj77	Lotus	mock	8.621	IV
Lj77	Lotus	mock	8.621	V
Lj165	Lotus	mock	8.623	IV
Lj165	Lotus	mock	8.623	V
Lj60	Lotus	mock	8.624	IV
Lj60	Lotus	mock	8.624	V
Lj18	Lotus	mock	8.626	I
Lj173	Lotus	flg22	8.638	IV
Lj173	Lotus	flg22	8.638	V
Lj143	Lotus	flg22	8.639	I
Lj73	Lotus	flg22	8.652	IV
Lj73	Lotus	flg22	8.652	V
Lj165	Lotus	mock	8.658	IV
Lj165	Lotus	mock	8.658	V
Lj165	Lotus	flg22	8.659	II
Lj197	Lotus	mock	8.669	IV
Lj197	Lotus	mock	8.669	V
none	none	mock	8.681	VII
S773	Soil	mock	5.945	V
S773	Soil	mock	6.097	V
Chlamy123	Chlamy	flg22	8.684	VI
Lj125	Lotus	flg22	8.689	IV
Lj125	Lotus	flg22	8.689	V
Lj197	Lotus	mock	8.691	II
Lj143	Lotus	mock	8.695	II
Lj68	Lotus	mock	8.695	IV
Lj68	Lotus	mock	8.695	V
MF178	US_Ath	mock	8.703	IV
MF178	US_Ath	mock	8.703	V
Lj73	Lotus	flg22	8.704	IV
Lj73	Lotus	flg22	8.704	V
Lj165	Lotus	mock	8.722	I
Lj165	Lotus	flg22	8.725	IV
Lj165	Lotus	flg22	8.725	V
R96	Ath	mock	8.728	VII
MF178	US_Ath	flg22	8.743	III
Lj68	Lotus	mock	8.746	I
Lj73	Lotus	flg22	8.763	II
Lj173	Lotus	mock	8.775	I
Chlamy24	Chlamy	flg22	8.775	VI
Lj21	Lotus	flg22	8.779	IV
Lj21	Lotus	flg22	8.779	V
Lj125	Lotus	flg22	8.784	IV
Lj125	Lotus	flg22	8.784	V
MF178	US_Ath	flg22	8.787	III
S773	Soil	mock	6.35	V
MF178	US_Ath	mock	8.794	IV
MF178	US_Ath	mock	8.794	V
Chlamy123	Chlamy	mock	8.794	VI
Lj156	Lotus	mock	8.798	II
L70	Leaf	flg22	9.519	IV
L70	Leaf	flg22	9.52	IV
L70	Leaf	mock	9.53	IV
L70	Leaf	mock	9.629	IV
Lj68	Lotus	flg22	8.818	IV
Lj68	Lotus	flg22	8.818	V
Lj68	Lotus	mock	8.82	I
Lj173	Lotus	mock	8.821	IV
Lj173	Lotus	mock	8.821	V
Chlamy24	Chlamy	mock	8.833	VI
Lj73	Lotus	flg22	8.845	IV
Lj73	Lotus	flg22	8.845	V
Lj18	Lotus	flg22	8.854	I
Lj125	Lotus	flg22	8.859	IV
Lj173	Lotus	flg22	8.859	IV
Lj125	Lotus	flg22	8.859	V
Lj173	Lotus	flg22	8.859	V
Lj21	Lotus	mock	8.86	I
MF92	US_Ath	flg22	8.863	IV
MF92	US_Ath	flg22	8.863	V
Lj193	Lotus	flg22	8.881	IV
Lj193	Lotus	flg22	8.881	V
R96	Ath	mock	8.908	VII
Lj173	Lotus	flg22	8.915	I
Lj77	Lotus	mock	8.924	II
Lj193	Lotus	mock	8.93	IV
Lj193	Lotus	mock	8.93	V
Lj165	Lotus	mock	8.933	II
MF178	US_Ath	flg22	8.953	IV
MF178	US_Ath	flg22	8.953	V
Lj165	Lotus	mock	8.968	IV
Lj165	Lotus	mock	8.968	V
Lj125	Lotus	flg22	8.971	IV
Lj125	Lotus	flg22	8.971	V
Lj193	Lotus	mock	8.975	IV
Lj193	Lotus	mock	8.975	V
Lj165	Lotus	flg22	8.979	II
R71	ctrl	mock	8.983	II
R179	Ath	mock	8.985	IV
R179	Ath	mock	8.985	V
Lj125	Lotus	flg22	8.985	IV
Lj125	Lotus	flg22	8.985	V
MF178	US_Ath	mock	8.988	IV
MF178	US_Ath	mock	8.988	V
Lj21	Lotus	mock	8.999	IV
Lj21	Lotus	mock	8.999	V
Lj18	Lotus	mock	9.005	I
R96	Ath	flg22	9.012	VII
Lj18	Lotus	flg22	9.017	I
Lj125	Lotus	flg22	9.018	IV
Lj125	Lotus	flg22	9.018	V
Lj125	Lotus	flg22	9.024	IV
Lj125	Lotus	flg22	9.024	V
Lj21	Lotus	mock	9.028	IV
Lj21	Lotus	mock	9.028	V
MF178	US_Ath	mock	9.031	I
Chlamy24	Chlamy	mock	9.065	VI
Chlamy123	Chlamy	mock	9.078	VI
Lj125	Lotus	flg22	9.096	IV
Lj125	Lotus	flg22	9.096	V
Lj197	Lotus	mock	9.115	IV
Lj197	Lotus	mock	9.115	V
R71	ctrl	mock	9.12	II
R71	ctrl	mock	9.126	I
Chlamy123	Chlamy	mock	9.127	VI
MF178	US_Ath	flg22	9.153	IV
MF178	US_Ath	flg22	9.153	V
MF178	US_Ath	flg22	9.17	III
MF178	US_Ath	mock	9.195	I
MF178	US_Ath	mock	9.206	IV
MF178	US_Ath	mock	9.206	V
Lj193	Lotus	flg22	9.211	IV
Lj193	Lotus	flg22	9.211	V
MF178	US_Ath	flg22	9.228	IV
MF178	US_Ath	flg22	9.228	V
Lj143	Lotus	mock	9.236	IV
Lj143	Lotus	mock	9.236	V
R179	Ath	mock	9.252	IV
R179	Ath	mock	9.252	V
Chlamy123	Chlamy	mock	9.253	VI
R604	Ath	flg22	9.254	VII
MF178	US_Ath	mock	9.271	I
Lj125	Lotus	flg22	9.286	IV
Lj125	Lotus	flg22	9.286	V
MF92	US_Ath	flg22	9.295	III
MF92	US_Ath	flg22	9.299	IV
MF178	US_Ath	flg22	9.299	IV
MF92	US_Ath	flg22	9.299	V
MF178	US_Ath	flg22	9.299	V
Lj77	Lotus	mock	9.304	IV
Lj77	Lotus	mock	9.304	V
R96	Ath	mock	9.33	VII
L70	Leaf	flg22	10.373	IV
L70	Leaf	mock	5.167	V
Lj173	Lotus	flg22	9.342	IV
Lj173	Lotus	flg22	9.342	V
Chlamy24	Chlamy	mock	9.342	VI
MF92	US_Ath	flg22	9.344	III
Chlamy123	Chlamy	mock	9.346	VI
MF92	US_Ath	flg22	9.348	IV
MF92	US_Ath	flg22	9.348	V
R71	ctrl	mock	9.351	I
Lj143	Lotus	mock	9.352	IV
Lj143	Lotus	mock	9.352	V
L70	Leaf	mock	5.838	V
L70	Leaf	mock	5.856	V
L70	Leaf	mock	6.297	V
L70	Leaf	mock	6.775	V
MF92	US_Ath	flg22	9.374	IV
MF92	US_Ath	flg22	9.374	V
MF92	US_Ath	mock	9.379	IV
MF92	US_Ath	mock	9.379	V
MF178	US_Ath	flg22	9.381	IV
MF178	US_Ath	flg22	9.381	V
L70	Leaf	flg22	7.641	V
L70	Leaf	mock	7.738	V
R179	Ath	mock	9.395	IV
R179	Ath	mock	9.395	V
Lj77	Lotus	flg22	9.395	IV
Lj77	Lotus	flg22	9.395	V
Lj77	Lotus	mock	9.396	I
MF178	US_Ath	flg22	9.415	III
MF178	US_Ath	flg22	9.426	IV
MF178	US_Ath	flg22	9.426	V
MF92	US_Ath	mock	9.428	IV
Lj173	Lotus	flg22	9.428	IV
Lj173	Lotus	flg22	9.428	V
MF92	US_Ath	mock	9.428	V
S773	Soil	mock	6.406	V
S773	Soil	mock	6.595	V
MF178	US_Ath	flg22	9.45	III
L70	Leaf	mock	8.467	V
L70	Leaf	flg22	8.485	V
Lj125	Lotus	mock	9.464	IV
Lj125	Lotus	mock	9.464	V
MF178	US_Ath	flg22	9.478	III
Lj193	Lotus	mock	9.485	IV
Lj193	Lotus	mock	9.485	V
Lj173	Lotus	flg22	9.496	IV
Lj173	Lotus	flg22	9.496	V
Lj197	Lotus	flg22	9.51	IV
Lj197	Lotus	flg22	9.51	V
MF92	US_Ath	mock	9.517	IV
MF92	US_Ath	mock	9.517	V
R179	Ath	mock	9.519	IV
L70	Leaf	flg22	8.799	V
R179	Ath	mock	9.519	V
L70	Leaf	mock	8.8	V
L70	Leaf	mock	9.333	V
L70	Leaf	flg22	9.357	V
L70	Leaf	mock	9.365	V
L70	Leaf	mock	9.383	V
MF92	US_Ath	flg22	9.538	III
S773	Soil	mock	8.683	V
S773	Soil	mock	9.447	V
MF92	US_Ath	mock	9.543	III
MF178	US_Ath	flg22	9.544	IV
MF178	US_Ath	flg22	9.544	V
MF92	US_Ath	mock	9.55	IV
MF92	US_Ath	mock	9.55	V
MF178	US_Ath	flg22	9.561	IV
MF178	US_Ath	flg22	9.561	V
MF92	US_Ath	flg22	9.569	IV
MF92	US_Ath	flg22	9.569	V
S773	Soil	mock	9.538	V
S773	Soil	mock	9.577	V
Lj125	Lotus	mock	9.581	IV
Lj125	Lotus	mock	9.581	V
R71	ctrl	mock	9.59	II
MF92	US_Ath	flg22	9.6	IV
MF92	US_Ath	flg22	9.6	V
MF178	US_Ath	mock	9.601	III
Lj143	Lotus	mock	9.618	IV
Lj143	Lotus	mock	9.618	V
MF178	US_Ath	flg22	9.624	III
L70	Leaf	flg22	9.454	V
L70	Leaf	flg22	9.519	V
MF178	US_Ath	mock	9.639	III
MF178	US_Ath	flg22	9.653	IV
MF178	US_Ath	flg22	9.653	V
Lj125	Lotus	mock	9.654	IV
Lj125	Lotus	mock	9.654	V
MF92	US_Ath	mock	9.657	IV
Lj125	Lotus	mock	9.657	IV
Lj125	Lotus	mock	9.657	V
MF92	US_Ath	mock	9.657	V
MF92	US_Ath	flg22	9.661	IV
MF92	US_Ath	flg22	9.661	V
Lj125	Lotus	mock	9.687	IV
Lj125	Lotus	mock	9.687	V
none	none	mock	9.707	IV
none	none	mock	9.707	V
MF92	US_Ath	flg22	9.717	IV
MF92	US_Ath	flg22	9.717	V
Lj143	Lotus	mock	9.718	IV
Lj143	Lotus	mock	9.718	V
MF92	US_Ath	flg22	9.719	IV
MF92	US_Ath	flg22	9.719	V
MF92	US_Ath	mock	9.76	IV
MF92	US_Ath	mock	9.76	V
Lj143	Lotus	mock	9.776	IV
Lj156	Lotus	mock	9.776	IV
Lj143	Lotus	mock	9.776	V
Lj156	Lotus	mock	9.776	V
MF92	US_Ath	flg22	9.916	IV
MF92	US_Ath	flg22	9.916	V
R71	ctrl	mock	9.966	I
L70	Leaf	flg22	9.52	V
MF92	US_Ath	mock	9.988	III
Lj143	Lotus	mock	10.109	IV
Lj143	Lotus	mock	10.109	V
L70	Leaf	mock	9.53	V
L70	Leaf	mock	9.629	V
L70	Leaf	flg22	10.373	V
S772	Soil	mock	5.732	VIII
S772	Soil	mock	3.266	VIII
S772	Soil	mock	5.091	VIII
S772	Soil	mock	3.301	VIII
S772	Soil	mock	4.669	VIII
S772	Soil	flg22	1.014	VIII
S772	Soil	flg22	0.86	VIII
S772	Soil	flg22	0.644	VIII
S772	Soil	flg22	1.099	VIII
S772	Soil	flg22	1.559	VIII
S772	Soil	flg22	0.898	VIII
S772	Soil	flg22	0.721	VIII
S772	Soil	flg22	0.997	VIII
S772	Soil	flg22	0.951	VIII
S772	Soil	flg22	1.25	VIII
S772	Soil	flg22	1.534	VIII
S773	Soil	mock	3.446	VIII
S773	Soil	mock	4.484	VIII
S773	Soil	mock	4.669	VIII
S773	Soil	mock	4.694	VIII
S773	Soil	mock	4.137	VIII
S773	Soil	mock	3.457	VIII
S773	Soil	mock	2.877	VIII
S773	Soil	mock	4.762	VIII
S773	Soil	flg22	2.68	VIII
S773	Soil	flg22	3.237	VIII
S773	Soil	flg22	2.635	VIII
S773	Soil	flg22	4.788	VIII
S773	Soil	flg22	2.825	VIII
S773	Soil	flg22	4.226	VIII
S773	Soil	flg22	5.226	VIII
S773	Soil	flg22	3.885	VIII
S773	Soil	flg22	4.007	VIII
R71	ctrl	mock	6.504	IX
R71	ctrl	mock	6.623	IX
R71	ctrl	mock	7.153	IX
R71	ctrl	mock	4.695	IX
R71	ctrl	mock	6.736	IX
R71	ctrl	mock	7.574	IX
R71	ctrl	mock	7.019	IX
R71	ctrl	mock	6.748	IX
R71	ctrl	mock	5.552	IX
R71	ctrl	mock	6.041	IX
R71	ctrl	mock	6.668	IX
R71	ctrl	mock	6.126	IX
R71	ctrl	mock	4.537	IX
R71	ctrl	mock	5.888	IX
R71	ctrl	mock	6.601	IX
R71	ctrl	flg22	0.721	IX
R71	ctrl	flg22	1.077	IX
R71	ctrl	flg22	1.212	IX
R71	ctrl	flg22	1.052	IX
R71	ctrl	flg22	0.724	IX
R71	ctrl	flg22	1.204	IX
R71	ctrl	flg22	0.683	IX
R71	ctrl	flg22	1.665	IX
R71	ctrl	flg22	1.272	IX
R71	ctrl	flg22	1.013	IX
R71	ctrl	flg22	1.028	IX
R71	ctrl	flg22	0.763	IX
R71	ctrl	flg22	0.941	IX
R71	ctrl	flg22	0.807	IX
R71	ctrl	flg22	1.141	IX
R71	ctrl	flg22	0.734	IX
R71	ctrl	flg22	0.671	IX
R71	ctrl	flg22	0.891	IX
R71	ctrl	flg22	0.874	IX
R71	ctrl	flg22	1.315	IX
R71	ctrl	flg22	0.826	IX
R71	ctrl	flg22	0.843	IX
R71	ctrl	flg22	0.921	IX
R71	ctrl	flg22	0.987	IX
Chlamy24	Chlamy	mock	5.89	IX
Chlamy24	Chlamy	mock	7.466	IX
Chlamy24	Chlamy	mock	6.14	IX
Chlamy24	Chlamy	mock	5.725	IX
Chlamy24	Chlamy	mock	4.835	IX
Chlamy24	Chlamy	mock	5.186	IX
Chlamy24	Chlamy	mock	6.104	IX
Chlamy24	Chlamy	mock	6.198	IX
Chlamy24	Chlamy	flg22	5.181	IX
Chlamy24	Chlamy	flg22	6.016	IX
Chlamy24	Chlamy	flg22	6.725	IX
Chlamy24	Chlamy	flg22	3.894	IX
Chlamy24	Chlamy	flg22	6.14	IX
Chlamy24	Chlamy	flg22	5.241	IX
Chlamy24	Chlamy	flg22	4.608	IX
Chlamy24	Chlamy	flg22	5.754	IX
Chlamy24	Chlamy	flg22	5.505	IX
Chlamy123	Chlamy	mock	5.923	IX
Chlamy123	Chlamy	mock	5.258	IX
Chlamy123	Chlamy	mock	5.974	IX
Chlamy123	Chlamy	mock	6.428	IX
Chlamy123	Chlamy	mock	7.046	IX
Chlamy123	Chlamy	mock	7.515	IX
Chlamy123	Chlamy	mock	7.296	IX
Chlamy123	Chlamy	mock	6.596	IX
Chlamy123	Chlamy	mock	6.032	IX
Chlamy123	Chlamy	mock	5.539	IX
Chlamy123	Chlamy	mock	6.725	IX
Chlamy123	Chlamy	mock	6.9	IX
Chlamy123	Chlamy	mock	6.058	IX
Chlamy123	Chlamy	mock	6.198	IX
Chlamy123	Chlamy	mock	6.142	IX
Chlamy123	Chlamy	mock	6.121	IX
Chlamy123	Chlamy	mock	6.351	IX
Chlamy123	Chlamy	flg22	6.516	IX
Chlamy123	Chlamy	flg22	7.524	IX
Chlamy123	Chlamy	flg22	5.565	IX
Chlamy123	Chlamy	flg22	7.791	IX
Chlamy123	Chlamy	flg22	7.073	IX
Chlamy123	Chlamy	flg22	5.664	IX
Chlamy123	Chlamy	flg22	6.738	IX
Chlamy123	Chlamy	flg22	6.631	IX
Chlamy123	Chlamy	flg22	6.447	IX
Chlamy123	Chlamy	flg22	5.274	IX
Chlamy123	Chlamy	flg22	6.54	IX
Chlamy123	Chlamy	flg22	6.348	IX
R71	ctrl	mock	8.752	X
R71	ctrl	mock	5.854	X
R71	ctrl	mock	6.876	X
R71	ctrl	mock	7.742	X
R71	ctrl	mock	7.378	X
R71	ctrl	flg22	1.102	X
R71	ctrl	flg22	0.822	X
R71	ctrl	flg22	1.734	X
R71	ctrl	flg22	1.533	X
R71	ctrl	flg22	1.078	X
R71	ctrl	flg22	1.419	X
R71	ctrl	flg22	1.494	X
R71	ctrl	flg22	1.118	X
R71	ctrl	flg22	0.817	X
R71	ctrl	flg22	0.675	X
R71	ctrl	flg22	0.643	X
R71	ctrl	flg22	0.51	X
R71	ctrl	flg22	0.81	X
R71	ctrl	flg22	0.817	X
R71	ctrl	flg22	0.695	X
R71	ctrl	flg22	1.016	X
R71	ctrl	flg22	1.114	X
R71	ctrl	flg22	0.999	X
R71	ctrl	flg22	0.976	X
R179	Ath	mock	3.912	X
R179	Ath	mock	5.748	X
R179	Ath	mock	4.938	X
R179	Ath	mock	4.936	X
R179	Ath	mock	5.438	X
R179	Ath	mock	4.547	X
R179	Ath	flg22	5.174	X
R179	Ath	flg22	4.295	X
R179	Ath	flg22	4.212	X
R179	Ath	flg22	4.483	X
Chlamy24	Chlamy	mock	4.476	X
Chlamy24	Chlamy	mock	7.571	X
Chlamy24	Chlamy	mock	5.668	X
Chlamy24	Chlamy	mock	7.61	X
Chlamy24	Chlamy	mock	6.827	X
Chlamy24	Chlamy	mock	4.007	X
Chlamy24	Chlamy	mock	5.793	X
Chlamy24	Chlamy	mock	5.652	X
Chlamy24	Chlamy	flg22	6.956	X
Chlamy24	Chlamy	flg22	6.654	X
Chlamy24	Chlamy	flg22	4.603	X
Chlamy24	Chlamy	flg22	5.499	X
Chlamy24	Chlamy	flg22	5.847	X
Chlamy123	Chlamy	mock	6.231	X
Chlamy123	Chlamy	mock	7.467	X
Chlamy123	Chlamy	mock	9.086	X
Chlamy123	Chlamy	mock	5.34	X
Chlamy123	Chlamy	mock	9.373	X
Chlamy123	Chlamy	mock	6.717	X
Chlamy123	Chlamy	mock	5.279	X
Chlamy123	Chlamy	mock	6.88	X
Chlamy123	Chlamy	mock	7.314	X
Chlamy123	Chlamy	flg22	5.642	X
Chlamy123	Chlamy	flg22	5.707	X
Chlamy123	Chlamy	flg22	7.894	X
Chlamy123	Chlamy	flg22	6.735	X
Chlamy123	Chlamy	flg22	5.647	X
Chlamy123	Chlamy	flg22	5.437	X
Chlamy123	Chlamy	flg22	7.144	X
Chlamy123	Chlamy	flg22	6.486	X
Xcc	pathogen	mock	3.493	XI
Xcc	pathogen	flg22	3.613	XI
Xcc	pathogen	mock	3.818	XI
Xcc	pathogen	flg22	4.215	XI
Xcc	pathogen	flg22	4.256	XI
Xcc	pathogen	flg22	4.476	XI
Xhp	pathogen	flg22	4.556	XI
Xhp	pathogen	mock	4.573	XI
Xcc	pathogen	mock	4.62	XI
Xcc	pathogen	flg22	4.725	XI
Xcc	pathogen	flg22	4.765	XI
Xcc	pathogen	flg22	4.904	XI
Xhp	pathogen	mock	5.002	XI
Xhp	pathogen	mock	5.016	XI
Xcc	pathogen	mock	5.048	XI
Xcc	pathogen	mock	5.061	XI
Xhp	pathogen	flg22	5.11	XI
Xhp	pathogen	mock	5.121	XI
Xhp	pathogen	mock	5.304	XI
Xcc	pathogen	mock	5.382	XI
Xhp	pathogen	mock	5.545	XI
Xcc	pathogen	mock	5.596	XI
Xhp	pathogen	flg22	5.664	XI
Xhp	pathogen	mock	5.675	XI
Xcc	pathogen	mock	5.731	XI
Xhp	pathogen	flg22	5.85	XI
Xcc	pathogen	mock	5.882	XI
Xhp	pathogen	flg22	5.886	XI
Xcv	pathogen	mock	6.078	XI
Xhp	pathogen	flg22	6.111	XI
Xcc	pathogen	mock	6.181	XI
Xhp	pathogen	flg22	6.268	XI
Xcc	pathogen	flg22	6.305	XI
Xcv	pathogen	mock	6.334	XI
Xhp	pathogen	flg22	6.348	XI
Xhp	pathogen	flg22	6.437	XI
Xcv	pathogen	flg22	6.46	XI
Xcv	pathogen	flg22	6.478	XI
Xcc	pathogen	mock	6.479	XI
Xcv	pathogen	mock	6.532	XI
Xcv	pathogen	mock	7.128	XI
Xcv	pathogen	flg22	7.698	XI
Xcc	pathogen	mock	7.908	XI
Xcv	pathogen	flg22	8.187	XI
Xcv	pathogen	flg22	8.664	XI
Xcv	pathogen	flg22	9.106	XI
Xcv	pathogen	mock	9.158	XI
Xcv	pathogen	mock	9.251	XI
Xcv	pathogen	flg22	9.743	XI
Xcv	pathogen	mock	10.216	XI
Xhp	pathogen	flg22	3.729	XII
Xhp	pathogen	flg22	3.753	XII
Xhp	pathogen	flg22	4.08	XII
Xhp	pathogen	flg22	4.093	XII
Xhp	pathogen	mock	4.349	XII
Xhp	pathogen	flg22	4.354	XII
Xcc	pathogen	flg22	4.465	XII
Xhp	pathogen	mock	4.492	XII
Xhp	pathogen	mock	4.648	XII
Xhp	pathogen	mock	4.749	XII
Xhp	pathogen	mock	4.883	XII
Xhp	pathogen	mock	4.937	XII
Xhp	pathogen	mock	5.006	XII
Xcc	pathogen	mock	5.204	XII
Xhp	pathogen	mock	5.293	XII
Xcc	pathogen	mock	5.419	XII
Xcc	pathogen	mock	5.463	XII
Xhp	pathogen	mock	5.497	XII
Xcc	pathogen	mock	5.505	XII
Xcc	pathogen	flg22	5.526	XII
Xcc	pathogen	mock	5.596	XII
Xcc	pathogen	mock	5.624	XII
Xcc	pathogen	mock	6.428	XII
Xcc	pathogen	flg22	6.502	XII
Xcv	pathogen	mock	7.496	XII
Xcc	pathogen	mock	7.692	XII
Xcv	pathogen	mock	8.137	XII
Xcv	pathogen	flg22	8.622	XII
Xcv	pathogen	mock	8.708	XII
Xcv	pathogen	flg22	8.787	XII
Xcv	pathogen	flg22	9.096	XII
Xcv	pathogen	flg22	9.116	XII
Xcv	pathogen	mock	9.266	XII
Xcv	pathogen	mock	9.283	XII
Xcv	pathogen	mock	9.297	XII
Xcv	pathogen	mock	9.404	XII
Xcc	pathogen	mock	5.029	XIII
Xcc	pathogen	mock	5.16	XIII
Xcc	pathogen	mock	3.53	XIII
Xcc	pathogen	mock	6.264	XIII
Xcc	pathogen	mock	6.18	XIII
Xcc	pathogen	mock	4.885	XIII
Xcc	pathogen	mock	5.509	XIII
Xcc	pathogen	mock	5.333	XIII
Xcc	pathogen	flg22	5.504	XIII
Xcc	pathogen	flg22	4.53	XIII
Xcc	pathogen	flg22	4.408	XIII
Xcc	pathogen	flg22	4.032	XIII
Xcc	pathogen	flg22	4.237	XIII
Xcc	pathogen	flg22	4.853	XIII
Xcc	pathogen	flg22	4.966	XIII
Xhp	pathogen	mock	5.365	XIII
Xhp	pathogen	mock	5.931	XIII
Xhp	pathogen	mock	5.481	XIII
Xhp	pathogen	mock	5.521	XIII
Xhp	pathogen	mock	5.375	XIII
Xhp	pathogen	mock	5.075	XIII
Xhp	pathogen	mock	7.132	XIII
Xhp	pathogen	mock	6.974	XIII
Xhp	pathogen	mock	5.434	XIII
Xhp	pathogen	mock	5.931	XIII
Xhp	pathogen	mock	6.362	XIII
Xhp	pathogen	mock	5.966	XIII
Xhp	pathogen	flg22	4.79	XIII
Xhp	pathogen	flg22	4.972	XIII
Xhp	pathogen	flg22	5.743	XIII
Xhp	pathogen	flg22	5.264	XIII
Xhp	pathogen	flg22	4.885	XIII
Xhp	pathogen	flg22	4.499	XIII
Xhp	pathogen	flg22	5.815	XIII
Xhp	pathogen	flg22	4.973	XIII
Xhp	pathogen	flg22	6.416	XIII
Xhp	pathogen	flg22	4.709	XIII
Xhp	pathogen	flg22	5.912	XIII
Xhp	pathogen	flg22	6.795	XIII
Xcv	pathogen	mock	5.978	XIII
Xcv	pathogen	mock	5.542	XIII
Xcv	pathogen	mock	7.942	XIII
Xcv	pathogen	mock	7.882	XIII
Xcv	pathogen	mock	6.556	XIII
Xcv	pathogen	mock	6.224	XIII
Xcv	pathogen	mock	6.003	XIII
Xcv	pathogen	mock	6.725	XIII
Xcv	pathogen	mock	6.571	XIII
Xcv	pathogen	mock	6.215	XIII
Xcv	pathogen	mock	5.9	XIII
Xcv	pathogen	mock	6.174	XIII
Xcv	pathogen	mock	6.465	XIII
Xcv	pathogen	flg22	8.586	XIII
Xcv	pathogen	flg22	7.773	XIII
Xcv	pathogen	flg22	6.811	XIII
Xcv	pathogen	flg22	8.411	XIII
Xcv	pathogen	flg22	8.489	XIII
Xcv	pathogen	flg22	8.087	XIII
Xcv	pathogen	flg22	8.094	XIII
Xcv	pathogen	flg22	7.162	XIII
Xcv	pathogen	flg22	6.042	XIII
Xcv	pathogen	flg22	6.074	XIII
Xcv	pathogen	flg22	6.247	XIII
Xcv	pathogen	flg22	6.9	XIII
Xcv	pathogen	flg22	6.152	XIII
Xcv	pathogen	mock	4.891	IV
Xcv	pathogen	mock	8.922	IV
Xcv	pathogen	mock	6.261	IV
Xcv	pathogen	mock	9.576	IV
Xcv	pathogen	mock	7.878	IV
Xcv	pathogen	mock	7.707	IV
Xcv	pathogen	flg22	6.911	IV
Xcv	pathogen	flg22	6.543	IV
Xcv	pathogen	flg22	7.002	IV
Xcv	pathogen	flg22	7.63	IV
Xcv	pathogen	flg22	7.302	IV
Xcv	pathogen	flg22	7.272	IV
Xcv	pathogen	flg22	5.041	IV
Xhp	pathogen	mock	5.125	IV
Xhp	pathogen	mock	4.252	IV
Xhp	pathogen	mock	6.251	IV
Xhp	pathogen	mock	5.936	IV
Xhp	pathogen	mock	5.879	IV
Xhp	pathogen	mock	4.461	IV
Xhp	pathogen	flg22	4.21	IV
Xhp	pathogen	flg22	5.197	IV
Xhp	pathogen	flg22	5.053	IV
Xhp	pathogen	flg22	6.43	IV
Xhp	pathogen	flg22	4.279	IV
Xhp	pathogen	flg22	6.256	IV
Xhp	pathogen	flg22	4.652	IV
Xcc	pathogen	mock	4.072	IV
Xcc	pathogen	mock	4.187	IV
Xcc	pathogen	mock	7.905	IV
Xcc	pathogen	mock	5.056	IV
Xcc	pathogen	mock	3.715	IV
Xcc	pathogen	mock	4.192	IV
Xcc	pathogen	flg22	6.466	IV
none	none	Atpep1	1.285	1
none	none	Atpep1	1.608	1
none	none	Atpep1	0.707	1
none	none	Atpep1	1.917	1
none	none	Atpep1	1.255	1
none	none	Atpep1	1.635	1
none	none	Atpep1	1.297	1
none	none	Atpep1	1.173	1
none	none	Atpep1	1.714	1
none	none	Atpep1	0.532	1
none	none	Atpep1	1.597	1
none	none	Atpep1	0.874	1
none	none	Atpep1	1.967	1
none	none	Atpep1	1.333	1
none	none	Atpep1	0.562	1
none	none	Atpep1	0.533	1
none	none	Atpep1	1.571	1
none	none	Atpep1	1.493	1
none	none	Atpep1	1.938	1
none	none	Atpep1	0.763	1
none	none	Atpep1	1.152	1
none	none	Atpep1	0.86	1
none	none	Atpep1	0.989	1
none	none	Atpep1	1.609	1
none	none	Atpep1	1.202	1
R179	Ath	Atpep1	3.741	1
R179	Ath	Atpep1	3.802	1
R179	Ath	Atpep1	4.333	1
R179	Ath	Atpep1	4.113	1
R179	Ath	Atpep1	4.781	1
R179	Ath	Atpep1	4.063	1
R179	Ath	Atpep1	5.014	1
R179	Ath	Atpep1	4.678	1
R179	Ath	Atpep1	4.009	1
R179	Ath	Atpep1	5.106	1
R179	Ath	Atpep1	4.203	1
R179	Ath	Atpep1	4.203	1
R179	Ath	Atpep1	3.952	1
R179	Ath	Atpep1	3.848	1
R179	Ath	Atpep1	4.272	1
R179	Ath	Atpep1	3.881	1
R179	Ath	Atpep1	4.213	1
R179	Ath	Atpep1	4.253	1
R179	Ath	Atpep1	4.034	1
Xcv	pathogen	Atpep1	5.12	1
Xcv	pathogen	Atpep1	5.353	1
Xcv	pathogen	Atpep1	6.63	1
Xcv	pathogen	Atpep1	5.189	1
Xcv	pathogen	Atpep1	6.277	1
Xcv	pathogen	Atpep1	6.118	1
Xcv	pathogen	Atpep1	4.966	1
Xcv	pathogen	Atpep1	4.354	1
Xcv	pathogen	Atpep1	5.43	1
Xcv	pathogen	Atpep1	4.183	1
Xcv	pathogen	Atpep1	5.627	1
Xcv	pathogen	Atpep1	5.849	1
Xcv	pathogen	Atpep1	4.908	1
Xcv	pathogen	Atpep1	5.663	1
Xcv	pathogen	Atpep1	5.69	1
Xcv	pathogen	Atpep1	5.996	1
Xcv	pathogen	Atpep1	5.761	1
Xcc	pathogen	Atpep1	4.494	1
Xcc	pathogen	Atpep1	3.336	1
Xcc	pathogen	Atpep1	3.803	1
Xcc	pathogen	Atpep1	4.264	1
Xcc	pathogen	Atpep1	4.851	1
Xcc	pathogen	Atpep1	4.628	1
Xcc	pathogen	Atpep1	3.294	1
Xcc	pathogen	Atpep1	3.184	1
Xcc	pathogen	Atpep1	4.105	1
Xcc	pathogen	Atpep1	4.087	1
Xcc	pathogen	Atpep1	3.234	1
Xcc	pathogen	Atpep1	4.55	1
Xcc	pathogen	Atpep1	4.838	1
Chlamy24	Chlamy	Atpep1	4.882	1
Chlamy24	Chlamy	Atpep1	5.277	1
Chlamy24	Chlamy	Atpep1	4.882	1
Chlamy24	Chlamy	Atpep1	4.65	1
Chlamy24	Chlamy	Atpep1	5.326	1
Chlamy24	Chlamy	Atpep1	6.145	1
Chlamy24	Chlamy	Atpep1	4.894	1
Chlamy24	Chlamy	Atpep1	5.495	1
Chlamy24	Chlamy	Atpep1	5.773	1
Chlamy24	Chlamy	Atpep1	5.453	1
Chlamy24	Chlamy	Atpep1	3.833	1
Chlamy24	Chlamy	Atpep1	3.98	1
Chlamy24	Chlamy	Atpep1	4.845	1
Chlamy24	Chlamy	Atpep1	5.261	1
Chlamy24	Chlamy	Atpep1	5.117	1
Chlamy24	Chlamy	Atpep1	5.612	1
Chlamy24	Chlamy	Atpep1	4.653	1
Chlamy24	Chlamy	Atpep1	5.368	1
Chlamy24	Chlamy	Atpep1	5.369	1
Chlamy123	Chlamy	Atpep1	5.594	1
Chlamy123	Chlamy	Atpep1	4.152	1
Chlamy123	Chlamy	Atpep1	4.317	1
Chlamy123	Chlamy	Atpep1	5.678	1
Chlamy123	Chlamy	Atpep1	6.128	1
Chlamy123	Chlamy	Atpep1	5.656	1
Chlamy123	Chlamy	Atpep1	4.458	1
Chlamy123	Chlamy	Atpep1	5.538	1
Chlamy123	Chlamy	Atpep1	4.375	1
Chlamy123	Chlamy	Atpep1	4.719	1
Chlamy123	Chlamy	Atpep1	3.452	1
Chlamy123	Chlamy	Atpep1	3.802	1
Chlamy123	Chlamy	Atpep1	4.001	1
Chlamy123	Chlamy	Atpep1	4.382	1
Chlamy123	Chlamy	Atpep1	4.788	1
Lj18	Lotus	Atpep1	6.003	1
Lj18	Lotus	Atpep1	5.321	1
Lj18	Lotus	Atpep1	4.6	1
Lj18	Lotus	Atpep1	5.181	1
Lj18	Lotus	Atpep1	4.987	1
Lj18	Lotus	Atpep1	5.343	1
Lj18	Lotus	Atpep1	4.961	1
Lj18	Lotus	Atpep1	5.092	1
Lj18	Lotus	Atpep1	6.124	1
Lj18	Lotus	Atpep1	4.65	1
Lj18	Lotus	Atpep1	5.135	1
Lj18	Lotus	Atpep1	4.679	1
Lj18	Lotus	Atpep1	4.693	1
Lj18	Lotus	Atpep1	4.383	1
Lj18	Lotus	Atpep1	5.25	1
Lj18	Lotus	Atpep1	4.776	1
Lj18	Lotus	Atpep1	4.948	1
Lj18	Lotus	Atpep1	4.943	1
Lj18	Lotus	Atpep1	5.079	1
Lj18	Lotus	Atpep1	4.368	1
Lj60	Lotus	Atpep1	5.022	1
Lj60	Lotus	Atpep1	5.161	1
Lj60	Lotus	Atpep1	4.516	1
Lj60	Lotus	Atpep1	4.751	1
Lj60	Lotus	Atpep1	4.104	1
Lj60	Lotus	Atpep1	5.392	1
Lj60	Lotus	Atpep1	4.494	1
Lj60	Lotus	Atpep1	4.387	1
Lj60	Lotus	Atpep1	4.749	1
Lj60	Lotus	Atpep1	4.392	1
Lj60	Lotus	Atpep1	4.512	1
Lj60	Lotus	Atpep1	4.183	1
Lj60	Lotus	Atpep1	4.555	1
Lj60	Lotus	Atpep1	4.692	1
Lj60	Lotus	Atpep1	4.554	1
Lj60	Lotus	Atpep1	4.816	1
Lj60	Lotus	Atpep1	4.062	1
Lj60	Lotus	Atpep1	3.996	1
Lj60	Lotus	Atpep1	4.291	1
Lj60	Lotus	Atpep1	4.688	1
Lj60	Lotus	Atpep1	5.058	1
Lj60	Lotus	Atpep1	4.292	1
none	none	Atpep1	2.205	2
none	none	Atpep1	1.602	2
none	none	Atpep1	1.227	2
none	none	Atpep1	1.634	2
none	none	Atpep1	0.791	2
none	none	Atpep1	1.914	2
none	none	Atpep1	1.27	2
none	none	Atpep1	1.112	2
none	none	Atpep1	1.042	2
none	none	Atpep1	1.275	2
none	none	Atpep1	1.131	2
none	none	Atpep1	2.064	2
none	none	Atpep1	1.725	2
none	none	Atpep1	1.479	2
none	none	Atpep1	0.973	2
none	none	Atpep1	0.602	2
none	none	Atpep1	1.703	2
none	none	Atpep1	1.581	2
none	none	Atpep1	1.026	2
none	none	Atpep1	1.858	2
none	none	Atpep1	2.2	2
none	none	Atpep1	1.039	2
none	none	Atpep1	1.002	2
[truncated: 107 more rows]

## Sheet: Fig1c
strain	log10_cfu_g
S772	0
S772	0
S772	0
S772	0
S773	3.83674
S773	4.53383
S773	3.29728
S773	4.01031
R179	3.59963
R179	4.73244
R179	4.97714
R179	4.93162

## Sheet: Fig1d
strain	origin	treatment	root_length	replicate
Lj60	Lj	flg22	3.632	I
Lj60	Lj	mock	3.958	II
Lj60	Lj	flg22	4.306	II
Lj60	Lj	flg22	4.473	I
Lj60	Lj	flg22	4.694	I
Lj60	Lj	flg22	4.942	I
Lj60	Lj	mock	5.003	II
Lj60	Lj	flg22	5.237	I
Lj60	Lj	flg22	5.401	II
Lj60	Lj	mock	5.434	II
R179	Ath	flg22	4.72	I
none	none	mock	6.111	I
none	none	mock	7.245	I
none	none	mock	7.052	I
none	none	mock	5.035	I
none	none	mock	5.331	I
none	none	flg22	3.261	I
none	none	flg22	3.59	I
none	none	flg22	2.427	I
none	none	flg22	2.492	I
none	none	flg22	3.724	I
Xcc	pathogen	mock	8.293	I
Xcc	pathogen	mock	8.327	I
Xcc	pathogen	mock	8.021	I
Xcc	pathogen	mock	8.458	I
Xcc	pathogen	mock	6.446	I
Xcc	pathogen	flg22	7.574	I
Xcc	pathogen	flg22	9.417	I
Xcc	pathogen	flg22	8.801	I
Xcc	pathogen	flg22	5.788	I
Xcc	pathogen	flg22	7.596	I
Xcc	pathogen	flg22	7.764	I
Chlamy123	Chlamy	mock	10.239	I
Chlamy123	Chlamy	mock	9.71	I
Chlamy123	Chlamy	mock	9.509	I
Chlamy123	Chlamy	mock	9.419	I
Chlamy123	Chlamy	mock	8.714	I
Chlamy123	Chlamy	flg22	9.456	I
Chlamy123	Chlamy	flg22	8.839	I
Chlamy123	Chlamy	flg22	9.712	I
Chlamy123	Chlamy	flg22	8.008	I
Chlamy123	Chlamy	flg22	7.421	I
Chlamy24	Chlamy	mock	8.121	I
Chlamy24	Chlamy	mock	9.262	I
Chlamy24	Chlamy	mock	8.375	I
Chlamy24	Chlamy	mock	9.167	I
Chlamy24	Chlamy	mock	8.969	I
Chlamy24	Chlamy	flg22	8.872	I
Chlamy24	Chlamy	flg22	9.604	I
Chlamy24	Chlamy	flg22	8.967	I
Chlamy24	Chlamy	flg22	9.659	I
Chlamy24	Chlamy	flg22	9.001	I
Lj60	Lj	mock	5.629	II
Lj60	Lj	flg22	5.83	II
Lj18	Lj	mock	6.117	I
Lj18	Lj	mock	7.319	I
Lj18	Lj	mock	8.26	I
Lj18	Lj	mock	8.475	I
Lj18	Lj	mock	7.479	I
Lj18	Lj	flg22	5.981	I
Lj18	Lj	flg22	6.496	I
Lj18	Lj	flg22	3.516	I
Lj18	Lj	flg22	6.524	I
Lj18	Lj	flg22	7.258	I
R179	Ath	flg22	4.42	I
R179	Ath	mock	4.68	II
R179	Ath	mock	4.76	I
R179	Ath	mock	4.93	II
R179	Ath	flg22	5.42	I
R179	Ath	mock	5.74	II
R179	Ath	flg22	5.93	II
R179	Ath	flg22	6.19	I
R179	Ath	flg22	6.23	I
Xcv	pathogen	mock	9.136	I
Xcv	pathogen	mock	10.056	I
Xcv	pathogen	mock	8.769	I
Xcv	pathogen	mock	9.364	I
Xcv	pathogen	mock	10.071	I
Xcv	pathogen	flg22	8.944	I
Xcv	pathogen	flg22	9.154	I
Xcv	pathogen	flg22	8.581	I
Xcv	pathogen	flg22	6.574	I
Xcv	pathogen	flg22	8.492	I
Lj60	Lj	mock	6.159	I
Lj60	Lj	flg22	6.419	II
Lj60	Lj	flg22	6.488	II
Lj60	Lj	mock	6.681	I
Lj60	Lj	mock	6.946	I
R179	Ath	mock	6.27	II
R179	Ath	flg22	6.76	II
R179	Ath	flg22	7.41	II
none	none	mock	7.081	II
none	none	mock	7.342	II
none	none	mock	7.24	II
none	none	mock	7.482	II
none	none	flg22	3.096	II
none	none	flg22	3.002	II
none	none	flg22	3.326	II
none	none	flg22	3.587	II
none	none	flg22	3.074	II
Xcc	pathogen	mock	6.805	II
Xcc	pathogen	mock	7.886	II
Xcc	pathogen	mock	7.022	II
Xcc	pathogen	mock	7.724	II
Xcc	pathogen	flg22	7.569	II
Xcc	pathogen	flg22	8.568	II
Xcc	pathogen	flg22	8.558	II
Xcc	pathogen	flg22	8.268	II
Xcc	pathogen	flg22	7.261	II
Chlamy123	Chlamy	mock	7.802	II
Chlamy123	Chlamy	mock	8.348	II
Chlamy123	Chlamy	mock	5.71	II
Chlamy123	Chlamy	mock	4.55	II
Chlamy123	Chlamy	mock	5.238	II
Chlamy123	Chlamy	flg22	5.647	II
Chlamy123	Chlamy	flg22	7.458	II
Chlamy123	Chlamy	flg22	6.273	II
Chlamy123	Chlamy	flg22	7.192	II
Chlamy123	Chlamy	flg22	4.67	II
Chlamy24	Chlamy	mock	7.096	II
Chlamy24	Chlamy	mock	5.656	II
Chlamy24	Chlamy	mock	6.285	II
Chlamy24	Chlamy	flg22	8.641	II
Chlamy24	Chlamy	flg22	8.592	II
Chlamy24	Chlamy	flg22	8.421	II
Chlamy24	Chlamy	flg22	8.126	II
Chlamy24	Chlamy	flg22	8.096	II
Lj60	Lj	mock	7.854	I
Lj60	Lj	mock	8.287	I
Lj18	Lj	mock	3.828	II
Lj18	Lj	mock	5.394	II
Lj18	Lj	mock	5.093	II
Lj18	Lj	mock	5.594	II
Lj18	Lj	flg22	5.126	II
Lj18	Lj	flg22	4.619	II
Lj18	Lj	flg22	4.015	II
Lj18	Lj	flg22	5.442	II
Lj18	Lj	flg22	5.787	II
R179	Ath	mock	8.91	I
R179	Ath	mock	8.99	I
R179	Ath	flg22	9.32	II
R179	Ath	mock	9.38	I
R179	Ath	mock	9.81	I
R179	Ath	flg22	9.89	II
Xcv	pathogen	mock	1.545	II
Xcv	pathogen	mock	2.09	II
Xcv	pathogen	mock	1.615	II
Xcv	pathogen	mock	1.638	II
Xcv	pathogen	mock	1.079	II
Xcv	pathogen	flg22	2.857	II
Xcv	pathogen	flg22	2.273	II
Xcv	pathogen	flg22	3.202	II
Xcv	pathogen	flg22	2.699	II
Xcv	pathogen	flg22	2.948	II

## Sheet: Fig1_stats
Statistics
Fig.1c
Comparison	Z	P.unadj	P.adj
R179 - S772	2.89474	0.00379471	0.0113841
R179 - S773	0.998187	0.318189	0.318189
S772 - S773	-1.89655	0.0578867	0.0868301
