# Supplementary material for: Conserved immunomodulation and variation in host association by Xanthomonadales commensals in Arabidopsis root microbiota
Source: Nat Plants. 2025 Feb 19;11(3):612–31. doi: 10.1038/s41477-025-01918-w (PMC11928319; doi:10.1038/s41477-025-01918-w)
Supplement: Supplementary file 4 — Statistical source data for Fig. 2. [file 41477_2025_1918_MOESM4_ESM.xlsx]

## Sheet: Fig.2a
bacteria	treatment	root_length	replicate
axenic	mock	6.469	I
axenic	mock	4.042	I
axenic	mock	5.998	I
axenic	mock	6.297	I
axenic	mock	6.014	I
axenic	mock	6.389	I
axenic	mock	5.138	I
axenic	mock	6.006	I
axenic	mock	7.71	I
axenic	mock	7.515	I
axenic	mock	6.361	I
axenic	mock	6.245	I
axenic	mock	3.9	I
axenic	flg22	1.589	I
axenic	flg22	1.462	I
axenic	flg22	1.392	I
axenic	flg22	1.311	I
axenic	flg22	1.369	I
axenic	flg22	1.603	I
axenic	flg22	1.37	I
axenic	flg22	0.863	I
axenic	flg22	0.935	I
axenic	flg22	1.347	I
axenic	flg22	1.26	I
axenic	flg22	1.228	I
axenic	flg22	1.349	I
R179	mock	9.245	I
R179	mock	5.459	I
R179	mock	8.007	I
R179	mock	7.784	I
R179	mock	7.935	I
R179	mock	7.747	I
R179	mock	6.403	I
R179	mock	6.339	I
R179	mock	7.03	I
R179	mock	6.806	I
R179	flg22	4.718	I
R179	flg22	4.246	I
R179	flg22	5.92	I
R179	flg22	6.171	I
R179	flg22	5.909	I
R179	flg22	6.033	I
R179	flg22	6.189	I
R179	flg22	4.594	I
R179	flg22	4.354	I
axenic	mock	8.545	II
axenic	mock	5.305	II
axenic	mock	5.272	II
axenic	mock	6.062	II
axenic	mock	8.347	II
axenic	mock	7.866	II
axenic	flg22	0.908	II
axenic	flg22	1.296	II
axenic	flg22	1.172	II
axenic	flg22	0.659	II
axenic	flg22	1.037	II
axenic	flg22	1.028	II
axenic	flg22	0.577	II
axenic	flg22	0.412	II
axenic	flg22	0.944	II
R179	mock	8.276	II
R179	mock	6.814	II
R179	mock	6.539	II
R179	mock	7.304	II
R179	mock	8.372	II
R179	mock	5.909	II
R179	mock	8.138	II
R179	mock	6.28	II
R179	mock	7.629	II
R179	flg22	4.908	II
R179	flg22	7.859	II
R179	flg22	8.748	II
R179	flg22	8.869	II
R179	flg22	5.923	II
R179	flg22	7.921	II
R179	flg22	7.078	II
R179	flg22	5.514	II
R179	flg22	7.421	II
R179	mock	4.763	III
R179	mock	5.466	III
R179	mock	4.508	III
R179	mock	5.647	III
R179	mock	5.326	III
axenic	mock	4.062	III
axenic	mock	4.534	III
axenic	mock	4.743	III
axenic	mock	5.582	III
axenic	mock	5.157	III
axenic	mock	3.768	III
axenic	mock	3.552	III
R179	flg22	4.708	III
R179	flg22	4.516	III
R179	flg22	3.965	III
R179	flg22	3.9	III
R179	flg22	3.96	III
R179	flg22	3.859	III
R179	flg22	4.508	III
axenic	flg22	1.1	III
axenic	flg22	1.069	III
axenic	flg22	1.105	III
axenic	flg22	1.344	III
axenic	flg22	1.184	III
axenic	flg22	0.626	III
axenic	flg22	0.9	III

## Sheet: Fig.2b
treatment	bacteria	root_length	replicate
none	axenic	3.536	I
none	axenic	4.152	I
none	axenic	3.939	I
none	axenic	4.954	I
none	axenic	3.989	I
none	axenic	3.472	I
none	axenic	4.259	I
none	axenic	5.426	I
none	axenic	4.004	I
none	axenic	4.798	I
none	axenic	3.943	I
none	axenic	4.753	I
none	axenic	3.376	I
none	R179	2.909	I
none	R179	3.335	I
none	R179	3.076	I
none	R179	2.803	I
none	R179	3.257	I
none	R179	3.348	I
none	R179	3.598	I
none	R179	3.504	I
none	R179	3.086	I
none	R179	2.722	I
none	R179	3.468	I
none	R179	3.785	I
Atpep1	axenic	1.359	I
Atpep1	axenic	1.51	I
Atpep1	axenic	0.811	I
Atpep1	axenic	0.957	I
Atpep1	axenic	0.927	I
Atpep1	axenic	0.604	I
Atpep1	axenic	2.016	I
Atpep1	axenic	1.538	I
Atpep1	axenic	1.574	I
Atpep1	axenic	1.697	I
Atpep1	axenic	2.086	I
Atpep1	axenic	1.645	I
Atpep1	axenic	1.592	I
Atpep1	axenic	0.878	I
Atpep1	axenic	1.199	I
Atpep1	axenic	0.748	I
Atpep1	axenic	1.136	I
Atpep1	axenic	0.641	I
Atpep1	R179	3.491	I
Atpep1	R179	2.282	I
Atpep1	R179	3.375	I
Atpep1	R179	3.144	I
Atpep1	R179	3.545	I
Atpep1	R179	2.947	I
Atpep1	R179	3.646	I
Atpep1	R179	3.258	I
Atpep1	R179	3.237	I
Atpep1	R179	3.515	I
Atpep1	R179	3.079	I
Atpep1	R179	3.409	I
Atpep1	R179	3.328	I
Atpep1	R179	3.413	I
Atpep1	R179	3.57	I
Atpep1	R179	3.7	I
Atpep1	R179	3.65	I
Atpep1	R179	3.882	I
Atpep1	R179	3.415	I
Atpep1	R179	3.071	I
none	axenic	3.588	II
none	axenic	4.49	II
none	axenic	4.423	II
none	axenic	4.437	II
none	axenic	4.369	II
none	axenic	4.992	II
none	axenic	4.673	II
none	axenic	4.598	II
none	axenic	4.333	II
none	axenic	4.71	II
none	axenic	3.938	II
none	R179	4.27	II
none	R179	4.15	II
none	R179	4.509	II
none	R179	4.439	II
none	R179	4.418	II
none	R179	4.199	II
none	R179	4.09	II
none	R179	4.072	II
none	R179	4.416	II
none	R179	4.635	II
none	R179	3.405	II
none	R179	4.366	II
none	R179	4.042	II
none	R179	4.152	II
none	R179	4.108	II
none	R179	4.184	II
none	R179	4.107	II
none	R179	3.858	II
none	R179	3.959	II
none	R179	4.177	II
Atpep1	axenic	0.82	II
Atpep1	axenic	1.569	II
Atpep1	axenic	1.495	II
Atpep1	axenic	1.465	II
Atpep1	axenic	1.728	II
Atpep1	axenic	2.242	II
Atpep1	axenic	1.961	II
Atpep1	axenic	1.621	II
Atpep1	axenic	1.008	II
Atpep1	axenic	1.692	II
Atpep1	axenic	1.719	II
Atpep1	axenic	1.45	II
Atpep1	axenic	1.347	II
Atpep1	axenic	2.027	II
Atpep1	axenic	0.794	II
Atpep1	axenic	1.43	II
Atpep1	axenic	1.134	II
Atpep1	axenic	1.844	II
Atpep1	axenic	1.615	II
Atpep1	axenic	1.047	II
Atpep1	axenic	0.549	II
Atpep1	axenic	1.953	II
Atpep1	axenic	0.6	II
Atpep1	axenic	1.277	II
Atpep1	axenic	0.978	II
Atpep1	axenic	0.747	II
Atpep1	R179	3.227	II
Atpep1	R179	3.362	II
Atpep1	R179	2.845	II
Atpep1	R179	3.354	II
Atpep1	R179	3.98	II
Atpep1	R179	2.626	II
Atpep1	R179	3.356	II
Atpep1	R179	3.885	II
Atpep1	R179	3.011	II
Atpep1	R179	2.877	II
Atpep1	R179	3.052	II
Atpep1	R179	3.693	II
Atpep1	R179	3.826	II
Atpep1	R179	3.46	II
Atpep1	R179	3.524	II
Atpep1	R179	3.616	II
Atpep1	R179	3.512	II
none	axenic	3.59	III
none	axenic	3.827	III
none	axenic	3.31	III
none	axenic	3.767	III
none	axenic	3.497	III
none	axenic	3.914	III
none	axenic	3.725	III
none	axenic	3.569	III
none	axenic	2.706	III
none	axenic	4.033	III
none	axenic	3.735	III
none	axenic	3.999	III
none	axenic	3.746	III
none	axenic	2.964	III
none	R179	3.46	III
none	R179	2.739	III
none	R179	3.132	III
none	R179	3.465	III
none	R179	3.212	III
none	R179	2.716	III
none	R179	3.17	III
none	R179	3.582	III
none	R179	2.211	III
none	R179	3.348	III
none	R179	3.858	III
none	R179	3.303	III
none	R179	3.764	III
none	R179	3.53	III
Atpep1	axenic	0.838	III
Atpep1	axenic	1.185	III
Atpep1	axenic	0.894	III
Atpep1	axenic	1.189	III
Atpep1	axenic	1.172	III
Atpep1	axenic	1.227	III
Atpep1	axenic	1.06	III
Atpep1	axenic	1.044	III
Atpep1	axenic	1.01	III
Atpep1	axenic	1.373	III
Atpep1	axenic	0.835	III
Atpep1	axenic	0.875	III
Atpep1	axenic	0.814	III
Atpep1	axenic	1.766	III
Atpep1	axenic	1.396	III
Atpep1	axenic	1.606	III
Atpep1	axenic	1.218	III
Atpep1	axenic	0.708	III
Atpep1	axenic	0.916	III
Atpep1	R179	3.019	III
Atpep1	R179	3.307	III
Atpep1	R179	3.832	III
Atpep1	R179	3.139	III
Atpep1	R179	4.206	III
Atpep1	R179	3.138	III
Atpep1	R179	3.041	III
Atpep1	R179	3.497	III
Atpep1	R179	2.704	III
Atpep1	R179	3.596	III
Atpep1	R179	3.804	III
Atpep1	R179	3.947	III
Atpep1	R179	3.84	III
Atpep1	R179	2.976	III
Atpep1	R179	4.014	III
Atpep1	R179	2.868	III
Atpep1	R179	3.131	III
Atpep1	R179	3.472	III

## Sheet: Fig.2c
treatment	bacteria	fresh_weight	replicate
mock	axenic	0.002	I
mock	axenic	0.0016	I
mock	axenic	0.0021	I
mock	axenic	0.0032	I
mock	axenic	0.0033	I
mock	axenic	0.0025	I
mock	axenic	0.0016	I
mock	axenic	0.0031	I
mock	axenic	0.0047	I
mock	axenic	0.0029	I
mock	axenic	0.0033	I
mock	axenic	0.0035	I
mock	axenic	0.0029	I
mock	axenic	0.0041	I
mock	R179	0.002	I
mock	R179	0.0032	I
mock	R179	0.0031	I
mock	R179	0.003	I
mock	R179	0.002	I
mock	R179	0.0027	I
mock	R179	0.0021	I
mock	R179	0.003	I
mock	R179	0.004	I
mock	R179	0.0031	I
mock	R179	0.003	I
mock	R179	0.0024	I
mock	R179	0.0045	I
mock	R179	0.0036	I
mock	R179	0.0033	I
mock	R179	0.0029	II
mock	R179	0.0024	II
mock	R179	0.0041	II
mock	R179	0.0036	II
mock	R179	0.0036	II
mock	R179	0.0019	II
mock	R179	0.003	II
mock	R179	0.0019	II
mock	R179	0.0024	II
mock	R179	0.0029	II
mock	R179	0.0024	II
mock	R179	0.0042	II
mock	R179	0.0032	II
mock	R179	0.0029	II
mock	R179	0.0022	II
mock	R179	0.0036	II
mock	R179	0.0025	II
mock	R179	0.0032	II
mock	R179	0.0029	II
mock	R179	0.0034	II
mock	R179	0.0033	II
mock	R179	0.0021	II
mock	R179	0.0019	II
mock	axenic	0.0041	II
mock	axenic	0.0038	II
mock	axenic	0.0037	II
mock	axenic	0.0025	II
mock	axenic	0.0031	II
mock	axenic	0.0029	II
mock	axenic	0.0014	II
mock	axenic	0.0026	II
mock	axenic	0.0029	II
mock	axenic	0.0032	II
mock	axenic	0.0041	II
mock	axenic	0.0036	II
elf18_std	axenic	0.0021	II
elf18_std	axenic	0.0016	II
elf18_std	axenic	0.0022	II
elf18_std	axenic	0.0016	II
elf18_std	axenic	0.0007	II
elf18_std	axenic	0.0017	II
elf18_std	axenic	0.0017	II
elf18_std	axenic	0.0014	II
elf18_std	axenic	0.002	II
elf18_std	axenic	0.002	II
elf18_std	axenic	0.0014	II
elf18_std	axenic	0.0013	II
elf18_std	R179	0.003	II
elf18_std	R179	0.0028	II
elf18_std	R179	0.0032	II
elf18_std	R179	0.0024	II
elf18_std	R179	0.0031	II
elf18_std	R179	0.0027	II
elf18_std	R179	0.0026	II
elf18_std	R179	0.0021	II
elf18_std	R179	0.0032	II
elf18_std	R179	0.0014	II
elf18_std	R179	0.0021	II
elf18_std	R179	0.0023	II
elf18_std	R179	0.002	II
elf18_std	R179	0.0018	II
elf18_std	R179	0.0033	II
elf18_std	R179	0.0016	II
elf18_std	R179	0.0036	II
mock	axenic	0.0031	III
mock	axenic	0.0032	III
mock	axenic	0.0031	III
mock	axenic	0.002	III
mock	axenic	0.0035	III
mock	axenic	0.0032	III
mock	axenic	0.0025	III
mock	axenic	0.0028	III
mock	axenic	0.003	III
mock	axenic	0.0022	III
mock	axenic	0.0029	III
mock	axenic	0.0031	III
mock	axenic	0.0021	III
mock	R179	0.0035	III
mock	R179	0.0022	III
mock	R179	0.0035	III
mock	R179	0.0031	III
mock	R179	0.0037	III
mock	R179	0.003	III
mock	R179	0.0038	III
mock	R179	0.003	III
mock	R179	0.0036	III
mock	R179	0.0038	III
mock	R179	0.0047	III
mock	R179	0.0029	III
mock	R179	0.003	III
mock	R179	0.0032	III
elf18_std	axenic	0.0022	III
elf18_std	axenic	0.0032	III
elf18_std	axenic	0.0016	III
elf18_std	axenic	0.0014	III
elf18_std	axenic	0.0017	III
elf18_std	axenic	0.0033	III
elf18_std	axenic	0.0022	III
elf18_std	axenic	0.0023	III
elf18_std	axenic	0.002	III
elf18_std	axenic	0.0012	III
elf18_std	axenic	0.0018	III
elf18_std	axenic	0.0011	III
elf18_std	axenic	0.0021	III
elf18_std	axenic	0.001	III
elf18_std	axenic	0.0019	III
elf18_std	axenic	0.0014	III
elf18_std	R179	0.0034	III
elf18_std	R179	0.0033	III
elf18_std	R179	0.0036	III
elf18_std	R179	0.0015	III
elf18_std	R179	0.0021	III
elf18_std	R179	0.0034	III
elf18_std	R179	0.0033	III
elf18_std	R179	0.0034	III
elf18_std	R179	0.0031	III
elf18_std	R179	0.0027	III
elf18_std	R179	0.0028	III
elf18_std	R179	0.0024	III

## Sheet: Fig.2d
treatment	SynCom	bacteria	root_length	replicate
mock	none	none	4.084	I
mock	none	none	4.029	I
mock	none	none	4.118	I
mock	none	none	4.319	I
mock	none	none	4.468	I
mock	none	none	3.857	I
mock	none	none	3.105	I
mock	none	none	2.755	I
mock	none	none	3.229	I
mock	none	none	4.03	I
mock	none	none	4.04	I
mock	none	none	3.295	I
mock	none	none	3.4	I
mock	none	none	4.284	I
mock	none	none	3.581	I
mock	none	none	3.986	I
mock	none	none	3.612	I
mock	none	none	5.143	I
mock	none	none	3.193	I
mock	none	none	3.837	I
mock	none	none	4.136	I
flg22	none	none	0.94	I
flg22	none	none	1.408	I
flg22	none	none	0.69	I
flg22	none	none	0.983	I
flg22	none	none	0.894	I
flg22	none	none	0.782	I
flg22	none	none	0.901	I
flg22	none	none	0.745	I
flg22	none	none	1.188	I
flg22	none	none	0.936	I
flg22	none	none	1.035	I
flg22	none	none	0.775	I
flg22	none	none	1.112	I
flg22	none	none	0.875	I
flg22	none	none	0.841	I
flg22	none	none	0.62	I
flg22	none	none	0.866	I
flg22	none	none	0.94	I
flg22	none	none	0.825	I
flg22	none	none	0.774	I
flg22	none	none	1.143	I
flg22	none	none	1.007	I
flg22	none	none	0.699	I
flg22	none	none	0.522	I
mock	NS	none	2.967	I
mock	NS	none	4.241	I
mock	NS	none	2.894	I
mock	NS	none	3.06	I
mock	NS	none	3.331	I
mock	NS	none	2.896	I
mock	NS	none	3.228	I
mock	NS	none	3.637	I
mock	NS	none	3.786	I
mock	NS	none	2.72	I
mock	NS	none	3.306	I
mock	NS	none	3.575	I
mock	NS	none	2.911	I
mock	NS	none	3.411	I
mock	NS	none	3.007	I
mock	NS	none	2.558	I
mock	NS	none	3.007	I
mock	NS	none	2.64	I
mock	NS	none	2.743	I
mock	NS	none	2.302	I
mock	NS	none	2.618	I
mock	NS	none	2.818	I
mock	NS	none	3.122	I
mock	NS	none	2.832	I
mock	NS	none	3.297	I
mock	NS	none	2.966	I
flg22	NS	none	0.814	I
flg22	NS	none	0.842	I
flg22	NS	none	0.901	I
flg22	NS	none	0.661	I
flg22	NS	none	1.556	I
flg22	NS	none	0.576	I
flg22	NS	none	1.064	I
flg22	NS	none	0.806	I
flg22	NS	none	0.874	I
flg22	NS	none	1.034	I
flg22	NS	none	0.976	I
flg22	NS	none	1.007	I
flg22	NS	none	0.846	I
flg22	NS	none	0.84	I
flg22	NS	none	1.058	I
flg22	NS	none	1.278	I
flg22	NS	none	1.296	I
flg22	NS	none	0.953	I
flg22	NS	none	0.758	I
flg22	NS	none	1.041	I
flg22	NS	none	1.029	I
flg22	NS	none	1.181	I
flg22	NS	none	0.685	I
flg22	NS	none	0.936	I
flg22	NS	none	0.954	I
flg22	NS	none	0.901	I
mock	NS	none	2.629	I
mock	NS	none	2.638	I
mock	NS	none	3.061	I
mock	NS	none	3.587	I
mock	NS	none	3.207	I
mock	NS	none	3.489	I
mock	NS	none	3.389	I
mock	NS	none	3.199	I
mock	NS	none	3.117	I
mock	NS	none	3.602	I
mock	NS	none	3.177	I
mock	NS	none	3.505	I
mock	NS	none	3.298	I
mock	NS	none	3.181	I
mock	NS	none	2.931	I
mock	NS	none	3.202	I
mock	NS	none	3.25	I
mock	NS	none	2.476	I
mock	NS	none	3.104	I
mock	NS	none	2.524	I
mock	NS	none	2.536	I
mock	NS	none	2.761	I
mock	NS	none	3.045	I
mock	NS	none	3.629	I
mock	NS	none	2.632	I
mock	NS	none	2.834	I
flg22	NS	none	0.946	I
flg22	NS	none	0.692	I
flg22	NS	none	0.795	I
flg22	NS	none	1.335	I
flg22	NS	none	1.089	I
flg22	NS	none	1.083	I
flg22	NS	none	0.817	I
flg22	NS	none	0.781	I
flg22	NS	none	1.407	I
flg22	NS	none	0.934	I
flg22	NS	none	1.124	I
flg22	NS	none	0.796	I
flg22	NS	none	0.907	I
flg22	NS	none	0.482	I
flg22	NS	none	0.874	I
flg22	NS	none	1.096	I
flg22	NS	none	0.806	I
flg22	NS	none	1.109	I
flg22	NS	none	0.94	I
flg22	NS	none	1.002	I
flg22	NS	none	1.079	I
flg22	NS	none	0.773	I
flg22	NS	none	0.914	I
flg22	NS	none	1.015	I
flg22	NS	none	1.04	I
mock	NS	L131	2.754	I
mock	NS	L131	2.139	I
mock	NS	L131	2.659	I
mock	NS	L131	3.599	I
mock	NS	L131	2.621	I
mock	NS	L131	2.147	I
mock	NS	L131	2.5	I
mock	NS	L131	3.325	I
mock	NS	L131	2.846	I
flg22	NS	L131	2.717	I
flg22	NS	L131	2.453	I
flg22	NS	L131	3.247	I
flg22	NS	L131	2.99	I
flg22	NS	L131	2.794	I
flg22	NS	L131	2.942	I
flg22	NS	L131	3.107	I
mock	NS	L131	2.542	I
mock	NS	L131	3.195	I
mock	NS	L131	3.711	I
mock	NS	L131	2.941	I
mock	NS	L131	2.587	I
mock	NS	L131	3.325	I
mock	NS	L131	2.474	I
mock	NS	L131	3.011	I
mock	NS	L131	2.39	I
mock	NS	L131	2.955	I
flg22	NS	L131	2.496	I
flg22	NS	L131	2.501	I
flg22	NS	L131	3.575	I
flg22	NS	L131	2.545	I
flg22	NS	L131	2.308	I
mock	NS	R179	2.858	I
mock	NS	R179	4.411	I
mock	NS	R179	4.506	I
mock	NS	R179	3.708	I
mock	NS	R179	5.126	I
mock	NS	R179	4.937	I
mock	NS	R179	4.048	I
mock	NS	R179	5.213	I
mock	NS	R179	4.143	I
mock	NS	R179	4.771	I
mock	NS	R179	3.772	I
mock	NS	R179	3.99	I
mock	NS	R179	4.043	I
mock	NS	R179	4.299	I
mock	NS	R179	3.322	I
mock	NS	R179	4.292	I
mock	NS	R179	3.609	I
mock	NS	R179	3.753	I
mock	NS	R179	2.896	I
mock	NS	R179	2.904	I
mock	NS	R179	3.326	I
flg22	NS	R179	3.464	I
flg22	NS	R179	3.171	I
flg22	NS	R179	3.285	I
flg22	NS	R179	3.462	I
flg22	NS	R179	3.693	I
flg22	NS	R179	3.558	I
flg22	NS	R179	3.346	I
flg22	NS	R179	3.344	I
flg22	NS	R179	3.713	I
flg22	NS	R179	3.622	I
flg22	NS	R179	3.724	I
flg22	NS	R179	3.317	I
flg22	NS	R179	2.999	I
flg22	NS	R179	2.942	I
flg22	NS	R179	3.321	I
flg22	NS	R179	2.959	I
flg22	NS	R179	2.765	I
flg22	NS	R179	3.101	I
flg22	NS	R179	2.43	I
flg22	NS	R179	3.028	I
flg22	NS	R179	2.887	I
flg22	NS	R179	2.901	I
flg22	NS	R179	2.402	I
flg22	NS	R179	3.231	I
flg22	NS	R179	3.294	I
flg22	NS	R179	2.92	I
flg22	NS	R179	3.145	I
flg22	NS	R179	2.995	I
flg22	NS	R179	3.7	I
mock	NS	R179	4.547	I
mock	NS	R179	4.369	I
mock	NS	R179	3.998	I
mock	NS	R179	3.877	I
mock	NS	R179	3.451	I
mock	NS	R179	4.145	I
mock	NS	R179	4.044	I
mock	NS	R179	4.452	I
mock	NS	R179	2.733	I
mock	NS	R179	3.321	I
mock	NS	R179	3.287	I
mock	NS	R179	3.79	I
mock	NS	R179	3.92	I
mock	NS	R179	3.309	I
mock	NS	R179	3.322	I
flg22	NS	R179	2.678	I
flg22	NS	R179	2.916	I
flg22	NS	R179	3.162	I
flg22	NS	R179	3.377	I
flg22	NS	R179	3.475	I
flg22	NS	R179	3.992	I
flg22	NS	R179	2.958	I
flg22	NS	R179	3.461	I
flg22	NS	R179	3.52	I
flg22	NS	R179	3.463	I
flg22	NS	R179	2.802	I
flg22	NS	R179	3.373	I
flg22	NS	R179	2.086	I
flg22	NS	R179	3.063	I
flg22	NS	R179	3.498	I
flg22	NS	R179	3.51	I
flg22	NS	R179	3.36	I
flg22	NS	R179	2.852	I
flg22	NS	R179	3.037	I
flg22	NS	R179	3.696	I
flg22	NS	R179	3.558	I
flg22	NS	R179	3.158	I
flg22	NS	R179	3.55	I
mock	none	none	4.802	II
mock	none	none	7.108	II
mock	none	none	6.886	II
mock	none	none	5.897	II
mock	none	none	6.27	II
mock	none	none	6.035	II
mock	none	none	5.385	II
mock	none	none	5.452	II
mock	none	none	5.214	II
mock	none	none	5.583	II
mock	none	none	5.95	II
mock	none	none	5.079	II
mock	none	none	5.3	II
mock	none	none	5.94	II
mock	none	none	5.812	II
mock	none	none	5.069	II
mock	none	none	5.694	II
mock	none	none	6.641	II
flg22	none	none	1.245	II
flg22	none	none	1.673	II
flg22	none	none	1.694	II
flg22	none	none	1.685	II
flg22	none	none	1.544	II
flg22	none	none	1.321	II
flg22	none	none	1.195	II
flg22	none	none	1.834	II
flg22	none	none	1.397	II
flg22	none	none	1.986	II
flg22	none	none	2.077	II
flg22	none	none	1.883	II
flg22	none	none	1.84	II
flg22	none	none	1.945	II
flg22	none	none	1.726	II
flg22	none	none	1.438	II
flg22	none	none	1.113	II
flg22	none	none	1.788	II
flg22	none	none	1.354	II
flg22	none	none	1.391	II
flg22	none	none	1.389	II
flg22	none	none	1.667	II
flg22	none	none	1.221	II
flg22	none	none	1.117	II
flg22	none	none	1.22	II
flg22	none	none	1.028	II
flg22	none	none	1.104	II
flg22	none	none	1.244	II
flg22	none	none	1.086	II
mock	none	none	5.717	II
mock	none	none	5.514	II
mock	none	none	6.123	II
mock	none	none	6.16	II
mock	none	none	4.957	II
mock	none	none	6.621	II
mock	none	none	5.991	II
mock	none	none	4.136	II
mock	none	none	5.128	II
mock	none	none	5.407	II
mock	none	none	5.939	II
mock	none	none	4.827	II
mock	none	none	5.328	II
mock	none	none	5.927	II
mock	none	none	6.134	II
mock	none	none	5.451	II
mock	none	none	5.844	II
mock	none	none	6.148	II
flg22	none	none	1.428	II
flg22	none	none	1.632	II
flg22	none	none	1.964	II
flg22	none	none	1.773	II
flg22	none	none	1.301	II
flg22	none	none	1.225	II
flg22	none	none	1.085	II
flg22	none	none	0.995	II
flg22	none	none	1.446	II
flg22	none	none	1.447	II
flg22	none	none	1.646	II
flg22	none	none	1.156	II
flg22	none	none	1.31	II
flg22	none	none	1.49	II
flg22	none	none	1.695	II
flg22	none	none	1.175	II
flg22	none	none	1.188	II
flg22	none	none	1.358	II
flg22	none	none	2.513	II
flg22	none	none	1.37	II
flg22	none	none	1.473	II
flg22	none	none	1.43	II
flg22	none	none	0.825	II
flg22	none	none	1.231	II
flg22	none	none	1.276	II
flg22	none	none	1.111	II
flg22	none	none	1.405	II
flg22	none	none	1.232	II
flg22	none	none	1.638	II
flg22	none	none	1.191	II
mock	NS	L131	6.292	II
mock	NS	L131	5.319	II
mock	NS	L131	4.183	II
mock	NS	L131	5.823	II
mock	NS	L131	3.726	II
mock	NS	L131	4.871	II
mock	NS	L131	5.004	II
mock	NS	L131	4.491	II
mock	NS	L131	5.707	II
mock	NS	L131	4.523	II
mock	NS	L131	3.676	II
mock	NS	L131	5.032	II
mock	NS	L131	4.985	II
mock	NS	L131	5.149	II
mock	NS	L131	5.031	II
mock	NS	L131	5.259	II
flg22	NS	L131	3.359	II
flg22	NS	L131	4.448	II
flg22	NS	L131	5.307	II
flg22	NS	L131	5.622	II
flg22	NS	L131	5.548	II
flg22	NS	L131	4.611	II
flg22	NS	L131	6.094	II
flg22	NS	L131	5.425	II
flg22	NS	L131	5.392	II
flg22	NS	L131	5.074	II
flg22	NS	L131	3.768	II
flg22	NS	L131	4.337	II
mock	NS	L131	4.427	II
mock	NS	L131	4.248	II
mock	NS	L131	4.28	II
mock	NS	L131	3.544	II
mock	NS	L131	4.793	II
mock	NS	L131	4.427	II
mock	NS	L131	4.711	II
mock	NS	L131	5.839	II
mock	NS	L131	4.909	II
mock	NS	L131	3.871	II
mock	NS	L131	4.951	II
mock	NS	L131	5.054	II
flg22	NS	L131	4.323	II
flg22	NS	L131	4.615	II
flg22	NS	L131	6.045	II
flg22	NS	L131	5.307	II
flg22	NS	L131	4.393	II
flg22	NS	L131	4.544	II
flg22	NS	L131	4.029	II
flg22	NS	L131	4.246	II
flg22	NS	L131	5.264	II
flg22	NS	L131	4.047	II
mock	NS	none	5.911	II
mock	NS	none	4.97	II
mock	NS	none	6.677	II
mock	NS	none	6.506	II
mock	NS	none	5.287	II
mock	NS	none	8.394	II
mock	NS	none	5.567	II
mock	NS	none	7.282	II
mock	NS	none	7.581	II
mock	NS	none	5.614	II
mock	NS	none	7.158	II
mock	NS	none	6	II
mock	NS	none	7.01	II
mock	NS	none	6.354	II
mock	NS	none	5.843	II
mock	NS	none	6.103	II
mock	NS	none	6.37	II
mock	NS	none	6.16	II
mock	NS	none	5.898	II
mock	NS	none	5.307	II
mock	NS	none	5.466	II
mock	NS	none	6.161	II
mock	NS	none	5.655	II
mock	NS	none	5.893	II
mock	NS	none	6.3	II
mock	NS	none	5.812	II
flg22	NS	none	1.467	II
flg22	NS	none	1.392	II
flg22	NS	none	1.154	II
flg22	NS	none	1.698	II
flg22	NS	none	1.747	II
flg22	NS	none	1.337	II
flg22	NS	none	1.132	II
flg22	NS	none	1.006	II
flg22	NS	none	1.577	II
flg22	NS	none	1.63	II
flg22	NS	none	1.801	II
flg22	NS	none	1.274	II
flg22	NS	none	1.306	II
flg22	NS	none	1.223	II
flg22	NS	none	1.195	II
flg22	NS	none	1.342	II
flg22	NS	none	1.041	II
flg22	NS	none	1.146	II
flg22	NS	none	1.274	II
flg22	NS	none	1.06	II
flg22	NS	none	1.591	II
flg22	NS	none	1.488	II
flg22	NS	none	1.163	II
flg22	NS	none	1.64	II
flg22	NS	none	2.139	II
flg22	NS	none	1.134	II
mock	NS	none	5.283	II
mock	NS	none	6.03	II
mock	NS	none	7.803	II
mock	NS	none	7.434	II
mock	NS	none	6.24	II
mock	NS	none	6.942	II
mock	NS	none	7.536	II
mock	NS	none	6.9	II
mock	NS	none	5.937	II
mock	NS	none	7.854	II
mock	NS	none	8.243	II
mock	NS	none	6.529	II
mock	NS	none	7.538	II
mock	NS	none	5.46	II
mock	NS	none	5.965	II
mock	NS	none	5.356	II
mock	NS	none	6.027	II
mock	NS	none	5.873	II
mock	NS	none	6.368	II
mock	NS	none	6.611	II
mock	NS	none	6.203	II
mock	NS	none	5.768	II
mock	NS	none	5.725	II
mock	NS	none	6.065	II
mock	NS	none	5.818	II
mock	NS	none	5.785	II
flg22	NS	none	1.161	II
flg22	NS	none	1.457	II
flg22	NS	none	1.505	II
flg22	NS	none	1.956	II
flg22	NS	none	1.76	II
flg22	NS	none	1.723	II
flg22	NS	none	1.528	II
flg22	NS	none	1.332	II
flg22	NS	none	1.543	II
flg22	NS	none	1.55	II
flg22	NS	none	1.795	II
flg22	NS	none	1.729	II
flg22	NS	none	1.331	II
flg22	NS	none	1.305	II
flg22	NS	none	1.464	II
flg22	NS	none	1.708	II
flg22	NS	none	1.173	II
flg22	NS	none	1.365	II
flg22	NS	none	1.115	II
flg22	NS	none	1.721	II
flg22	NS	none	1.482	II
flg22	NS	none	1.565	II
flg22	NS	none	1.224	II
flg22	NS	none	1.324	II
flg22	NS	none	0.843	II
flg22	NS	none	1.606	II
flg22	NS	none	1.376	II
mock	NS	R179	5.34	II
mock	NS	R179	8.022	II
mock	NS	R179	6.665	II
mock	NS	R179	7.113	II
mock	NS	R179	6.063	II
mock	NS	R179	6.427	II
mock	NS	R179	7.712	II
mock	NS	R179	7.395	II
mock	NS	R179	6.914	II
mock	NS	R179	7.227	II
mock	NS	R179	7.506	II
mock	NS	R179	5.92	II
mock	NS	R179	6.258	II
mock	NS	R179	5.598	II
mock	NS	R179	5.964	II
mock	NS	R179	5.967	II
mock	NS	R179	6.155	II
mock	NS	R179	5.929	II
mock	NS	R179	6.06	II
mock	NS	R179	6.379	II
mock	NS	R179	6.496	II
mock	NS	R179	5.539	II
mock	NS	R179	6.61	II
mock	NS	R179	5.619	II
mock	NS	R179	5.572	II
mock	NS	R179	5.44	II
flg22	NS	R179	6.018	II
flg22	NS	R179	5.858	II
flg22	NS	R179	6.518	II
flg22	NS	R179	5.454	II
flg22	NS	R179	6.371	II
flg22	NS	R179	6.272	II
flg22	NS	R179	5.484	II
flg22	NS	R179	6.816	II
flg22	NS	R179	6.481	II
flg22	NS	R179	6.1	II
flg22	NS	R179	5.117	II
flg22	NS	R179	5.281	II
flg22	NS	R179	5.516	II
flg22	NS	R179	6.024	II
flg22	NS	R179	6.043	II
flg22	NS	R179	4.62	II
flg22	NS	R179	5.534	II
flg22	NS	R179	5.45	II
flg22	NS	R179	5.385	II
flg22	NS	R179	5.35	II
flg22	NS	R179	5.681	II
flg22	NS	R179	6	II
flg22	NS	R179	5.501	II
flg22	NS	R179	5.613	II
flg22	NS	R179	6.032	II
flg22	NS	R179	5.807	II
mock	NS	R179	5.896	II
mock	NS	R179	6.266	II
mock	NS	R179	6.116	II
mock	NS	R179	5.953	II
mock	NS	R179	6.276	II
mock	NS	R179	5.882	II
mock	NS	R179	5.823	II
mock	NS	R179	5.897	II
mock	NS	R179	6.811	II
mock	NS	R179	7.395	II
mock	NS	R179	8.344	II
mock	NS	R179	8.625	II
mock	NS	R179	6.916	II
mock	NS	R179	6.223	II
mock	NS	R179	6.095	II
mock	NS	R179	6.104	II
mock	NS	R179	6.378	II
mock	NS	R179	6.433	II
mock	NS	R179	5.886	II
mock	NS	R179	5.65	II
mock	NS	R179	6.347	II
mock	NS	R179	5.427	II
mock	NS	R179	6.43	II
mock	NS	R179	4.705	II
mock	NS	R179	6.081	II
mock	NS	R179	6.293	II
mock	NS	R179	5.98	II
flg22	NS	R179	6.368	II
flg22	NS	R179	6.777	II
flg22	NS	R179	7.999	II
flg22	NS	R179	5.917	II
flg22	NS	R179	6.043	II
flg22	NS	R179	6.619	II
flg22	NS	R179	8.685	II
flg22	NS	R179	8.192	II
flg22	NS	R179	4.994	II
flg22	NS	R179	5.768	II
flg22	NS	R179	5.778	II
flg22	NS	R179	6.986	II
flg22	NS	R179	5.473	II
flg22	NS	R179	5.659	II
flg22	NS	R179	5.977	II
flg22	NS	R179	5.981	II
flg22	NS	R179	5.58	II
flg22	NS	R179	5.566	II
flg22	NS	R179	5.704	II
flg22	NS	R179	6.082	II
flg22	NS	R179	5.882	II
flg22	NS	R179	6.071	II
flg22	NS	R179	6.339	II

## Sheet: Fig.2_stats
Statistics
Fig.2a
Comparison	Z	P.unadj	P.adj
axenic_flg22 - axenic_mock	-5.92222	3.17627e-09	9.52882e-09
axenic_flg22 - R179_flg22	-5.48784	4.06887e-08	8.13775e-08
axenic_mock - R179_flg22	0.363323	0.716364	0.716364
axenic_flg22 - R179_mock	-7.58818	3.24439e-14	1.94663e-13
axenic_mock - R179_mock	-1.74688	0.080659	0.0967908
R179_flg22 - R179_mock	-2.08646	0.0369365	0.0554048
Fig.2b
Comparison	Z	P.unadj	P.adj
axenic_Atpep1 - axenic_none	-10.5924	3.23298e-26	1.93979e-25
axenic_Atpep1 - R179_Atpep1	-7.5485	4.40298e-14	8.80596e-14
axenic_none - R179_Atpep1	3.7103	0.000207015	0.000310523
axenic_Atpep1 - R179_none	-9.05901	1.31642e-19	3.94925e-19
axenic_none - R179_none	1.91034	0.0560899	0.0673078
R179_Atpep1 - R179_none	-1.82127	0.0685657	0.0685657
Fig.2c
Comparison	Z	P.unadj	P.adj
axenic_elf18_std - axenic_mock	-5.44814	5.09001e-08	1.527e-07
axenic_elf18_std - R179_elf18_std	-4.06158	4.87411e-05	9.74822e-05
axenic_mock - R179_elf18_std	1.115	0.264852	0.317823
axenic_elf18_std - R179_mock	-6.23204	4.60409e-10	2.76245e-09
axenic_mock - R179_mock	-0.525461	0.599263	0.599263
R179_elf18_std - R179_mock	-1.65992	0.0969299	0.145395
Fig.2d
Comparison	Z	P.unadj	P.adj
none_none_flg22 - none_none_mock	-10.1497	3.32474e-24	6.2339e-24
none_none_flg22 - NS_none_flg22	0.563207	0.573294	0.614243
none_none_mock - NS_none_flg22	11.0975	1.2898e-28	3.86941e-28
none_none_flg22 - NS_none_mock	-10.7863	3.99753e-27	9.99383e-27
none_none_mock - NS_none_mock	0.961167	0.336468	0.388232
NS_none_flg22 - NS_none_mock	-12.046	2.0365e-33	1.01825e-32
none_none_flg22 - NS_R179_flg22	-10.4553	1.38542e-25	2.96876e-25
none_none_mock - NS_R179_flg22	1.18915	0.234381	0.319611
NS_none_flg22 - NS_R179_flg22	-11.6812	1.59011e-31	5.96291e-31
NS_none_mock - NS_R179_flg22	0.276298	0.782319	0.782319
none_none_flg22 - NS_R179_mock	-12.519	5.87424e-36	4.40568e-35
none_none_mock - NS_R179_mock	-0.968585	0.332752	0.41594
NS_none_flg22 - NS_R179_mock	-13.8033	2.43482e-43	3.65222e-42
NS_none_mock - NS_R179_mock	-2.23489	0.0254247	0.038137
NS_R179_flg22 - NS_R179_mock	-2.48523	0.0129467	0.0215778
