# Supplementary material for: Conserved immunomodulation and variation in host association by Xanthomonadales commensals in Arabidopsis root microbiota
Source: Nat Plants. 2025 Feb 19;11(3):612–31. doi: 10.1038/s41477-025-01918-w (PMC11928319; doi:10.1038/s41477-025-01918-w)
Supplement: Supplementary file 5 — Statistical source data for Fig. 3. [file 41477_2025_1918_MOESM5_ESM.xlsx]

## Sheet: Fig.3b
treatment	strain	fold_change	Replicate
fp	none	52.99	I
fp	none	59.08	I
fp	R179_wt	12.11	I
fp	R179_wt	10.54	I
fp	R179dssA	47.34	I
fp	R179dssA	56.19	I
fp	R179dssB	45.25	I
fp	R179dssB	20.31	I
fp	R179_wt	25.6	II
fp	R179_wt	11.97	II
fp	R179_wt	13.1	II
fp	R179_wt	8.89	II
fp	R179dssA	21.18	II
fp	R179dssA	38.2	II
fp	R179dssA	22.2	II
fp	R179dssB	33.54	II
fp	R179dssB	38.77	II
fp	R179dssB	27.49	II
fp	R179dssB	33.65	II
fp	none	36.96	II
fp	none	37.04	II
fp	none	20.6	II
fp	none	40.68	II
fp	none	29.68	III
fp	none	29.16	III
fp	R179_wt	28.44	III
fp	R179_wt	17.53	III
fp	R179dssA	19.82	III
fp	R179dssA	18.86	III
fp	R179dssB	28.58	III
fp	R179dssB	25.77	III

## Sheet: Fig.3cd_design
SampleID	SynCom	compartment	R179_deriv	biological replicate	technical replicate
Col1	NS	root	wt	a	1
Col2	NS	root	wt	a	2
Col3	NS	root	wt	a	3
Col10	NS	root	dssAB	a	1
Col11	NS	root	dssAB	a	2
Col12	NS	root	dssAB	a	3
Col16	S	root	wt	a	1
Col17	S	root	wt	a	2
Col18	S	root	wt	a	3
Col25	S	root	dssAB	a	1
Col26	S	root	dssAB	a	2
Col27	S	root	dssAB	a	3
Col51	NS	root	wt	b	1
Col52	NS	root	wt	b	2
Col53	NS	root	wt	b	3
Col60	NS	root	dssAB	b	1
Col61	NS	root	dssAB	b	2
Col62	NS	root	dssAB	b	3
Col66	S	root	wt	b	1
Col67	S	root	wt	b	2
Col68	S	root	wt	b	3
Col75	S	root	dssAB	b	1
Col76	S	root	dssAB	b	2
Col77	S	root	dssAB	b	3
Col101	NS	root	wt	c	1
Col102	NS	root	wt	c	2
Col103	NS	root	wt	c	3
Col110	NS	root	dssAB	c	1
Col111	NS	root	dssAB	c	2
Col112	NS	root	dssAB	c	3
Col116	S	root	wt	c	1
Col117	S	root	wt	c	2
Col118	S	root	wt	c	3
Col125	S	root	dssAB	c	1
Col126	S	root	dssAB	c	2
Col127	S	root	dssAB	c	3

## Sheet: Fig.3cd_ASV
	Col1	Col10	Col101	Col102	Col103	Col11	Col110	Col111	Col112	Col116	Col117	Col118	Col12	Col125	Col126	Col127	Col16	Col17	Col18	Col2	Col25	Col26	Col27	Col3	Col51	Col52	Col53	Col60	Col61	Col62	Col66	Col67	Col68	Col75	Col76	Col77
Root1212	0	0	2	11	31	0	3	0	0	8552	4128	8640	0	8054	7671	7343	9664	1300	162	9	8483	10732	10666	43	0	5	53	0	3	0	5784	2861	6345	8429	4080	7094
Root16D2	0	0	2	0	6	0	0	0	0	2	0	0	0	9	3	6	0	0	0	0	4	0	0	9	0	0	30	0	0	0	28	0	0	2	0	0
Root231	30	14	7	69	25	42	24	578	281	0	0	0	209	12	0	0	0	0	0	315	13	0	0	793	37	24	62	18	47	54	4	0	0	31	0	0
Root342	0	0	0	4	18	0	0	2	1	1120	742	1399	0	1340	1158	1735	30	103	158	4	1107	1241	1287	4	1	0	24	1	2	0	742	281	706	817	292	625
Root434	7791	2066	0	93	20	5191	6999	10746	7211	0	0	0	203	3	0	1	0	0	0	7607	6	0	0	3911	5	23	0	2286	2066	58	0	0	0	7	0	0
Root553	0	0	2	0	0	0	0	5	17	642	429	576	0	836	906	1418	1146	2985	4663	0	402	547	613	8	2	0	19	2	0	4	357	100	210	540	185	539
Root60	2006	4703	5156	5021	4675	3758	5517	7137	5220	0	0	0	5582	11	0	0	0	2	0	2370	3	0	0	1678	2560	3951	5453	1595	2131	3147	6	1	0	21	0	0
Root1290	0	0	0	9	0	5	5	136	94	0	0	0	133	0	0	0	0	0	0	39	0	0	0	201	88	355	438	0	25	10	0	0	0	0	1	0
Root68	1511	3851	5175	5052	4125	3292	1678	1765	1737	17	0	0	5707	303	0	0	13	0	0	2966	50	0	0	2620	3856	1976	862	1343	3014	3006	34	0	3	117	2	4
Root569	0	7	5	0	55	0	0	2	5	3548	2242	4837	8	4384	2744	3783	1118	1910	3360	10	2866	3163	2376	25	7	14	65	11	1	6	2399	1175	1803	4422	1248	2672
Root179	5102	2102	7595	9957	7752	2299	1516	2522	1648	2850	1442	1992	1947	1112	1174	1446	699	490	504	4989	910	910	588	3577	3942	2810	1032	684	946	1231	1892	735	2431	902	482	1732
pBCC23	20345	15340	44194	32219	30307	15668	28188	37028	25235	31240	15258	30674	14901	29371	22865	28107	26209	12724	25061	24318	14858	21767	19907	20265	14205	16450	16004	8153	9874	9023	15808	8079	14655	11119	2790	11513
R179_wt	8893	388	10401	14531	11971	0	0	90	72	6868	3595	5389	0	0	102	0	750	796	591	8345	119	150	79	5579	5001	3599	1825	92	144	138	4120	1565	5282	135	0	271
R179_dssA	0	4	8	76	4	268	0	0	0	35	0	6	0	132	0	0	21	1	0	30	8	1	0	2	5	241	16	4	0	0	98	0	10	28	0	0
R179_dssB	0	0	2	8	14	2	71	0	2	58	2	0	0	11	0	93	19	0	3	9	7	0	0	3	4	17	17	2	3	7	106	2	8	21	53	7
R179_dssAB	0	1811	0	7	63	2111	2069	4911	3279	14	0	1	2128	3631	3279	3894	10	0	0	2	1277	825	502	31	0	19	160	412	904	1349	70	0	3	829	423	2502

## Sheet: Fig.3_stats
Statistics
Fig.3d
SynCom	group1	group2	p
NS	R179_dssAB_dssAB_NS	R179_wt_wt_NS	0.0842527
S	R179_dssAB_dssAB_S	R179_wt_wt_S	0.418915
