# Supplementary material for: Conserved immunomodulation and variation in host association by Xanthomonadales commensals in Arabidopsis root microbiota
Source: Nat Plants. 2025 Feb 19;11(3):612–31. doi: 10.1038/s41477-025-01918-w (PMC11928319; doi:10.1038/s41477-025-01918-w)
Supplement: Supplementary file 6 — Statistical source data for Fig. 4. [file 41477_2025_1918_MOESM6_ESM.xlsx]

## Sheet: Fig.4a
Modified Sequence Full Names	Protein Name	Bacteria	Medium	Replicate	Incubation_time	Precursor_Mz	Precursor_Adduct	n_precursor	Precursor_Charge	Log10(total_area_MS1)	percent_rel_axenic
QRLSTGSRINSAKDDAAGLQIA	flg22	axenic	XVM2	1	1h	1136.6	[M+2H]	a	2	8.68049	103.857
QRLSTGSRINSAKDDAAGLQIA	flg22	axenic	XVM2	2	1h	1136.6	[M+2H]	a	2	8.54334	75.7327
QRLSTGSRINSAKDDAAGLQIA	flg22	axenic	XVM2	3	1h	1136.6	[M+2H]	a	2	8.74472	120.41
QRLSTGSRINSAKDDAAGLQIA	flg22	wt	XVM2	1	1h	1136.6	[M+2H]	a	2	0	0
QRLSTGSRINSAKDDAAGLQIA	flg22	wt	XVM2	2	1h	1136.6	[M+2H]	a	2	0	0
QRLSTGSRINSAKDDAAGLQIA	flg22	wt	XVM2	3	1h	1136.6	[M+2H]	a	2	0	0
QRLSTGSRINSAKDDAAGLQIA	flg22	dssAB	XVM2	1	1h	1136.6	[M+2H]	a	2	0	0
QRLSTGSRINSAKDDAAGLQIA	flg22	dssAB	XVM2	2	1h	1136.6	[M+2H]	a	2	0	0
QRLSTGSRINSAKDDAAGLQIA	flg22	dssAB	XVM2	3	1h	1136.6	[M+2H]	a	2	0	0
A[Acetyl (N-term)]T[nh (K, S, T)]K[nh (K, S, T)]VK[nh (K, S, T)]AK[nh (K, S, T)]QRGK[nh (K, S, T)]EK[nh (K, S, T)]VSSGRPGQHN	AtPep1	axenic	XVM2	1	1h	929.162	[M+3H]	a	3	10.4254	95.7106
A[Acetyl (N-term)]T[nh (K, S, T)]K[nh (K, S, T)]VK[nh (K, S, T)]AK[nh (K, S, T)]QRGK[nh (K, S, T)]EK[nh (K, S, T)]VSSGRPGQHN	AtPep1	axenic	XVM2	2	1h	929.162	[M+3H]	a	3	10.4615	103.993
A[Acetyl (N-term)]T[nh (K, S, T)]K[nh (K, S, T)]VK[nh (K, S, T)]AK[nh (K, S, T)]QRGK[nh (K, S, T)]EK[nh (K, S, T)]VSSGRPGQHN	AtPep1	axenic	XVM2	3	1h	929.162	[M+3H]	a	3	10.4458	100.296
A[Acetyl (N-term)]T[nh (K, S, T)]K[nh (K, S, T)]VK[nh (K, S, T)]AK[nh (K, S, T)]QRGK[nh (K, S, T)]EK[nh (K, S, T)]VSSGRPGQHN	AtPep1	wt	XVM2	1	1h	929.162	[M+3H]	a	3	7.37898	0.086
A[Acetyl (N-term)]T[nh (K, S, T)]K[nh (K, S, T)]VK[nh (K, S, T)]AK[nh (K, S, T)]QRGK[nh (K, S, T)]EK[nh (K, S, T)]VSSGRPGQHN	AtPep1	wt	XVM2	2	1h	929.162	[M+3H]	a	3	5.85954	0.0026
A[Acetyl (N-term)]T[nh (K, S, T)]K[nh (K, S, T)]VK[nh (K, S, T)]AK[nh (K, S, T)]QRGK[nh (K, S, T)]EK[nh (K, S, T)]VSSGRPGQHN	AtPep1	wt	XVM2	3	1h	929.162	[M+3H]	a	3	6.65968	0.0164
A[Acetyl (N-term)]T[nh (K, S, T)]K[nh (K, S, T)]VK[nh (K, S, T)]AK[nh (K, S, T)]QRGK[nh (K, S, T)]EK[nh (K, S, T)]VSSGRPGQHN	AtPep1	dssAB	XVM2	1	1h	929.162	[M+3H]	a	3	6.42257	0.0095
A[Acetyl (N-term)]T[nh (K, S, T)]K[nh (K, S, T)]VK[nh (K, S, T)]AK[nh (K, S, T)]QRGK[nh (K, S, T)]EK[nh (K, S, T)]VSSGRPGQHN	AtPep1	dssAB	XVM2	2	1h	929.162	[M+3H]	a	3	6.55587	0.0129
A[Acetyl (N-term)]T[nh (K, S, T)]K[nh (K, S, T)]VK[nh (K, S, T)]AK[nh (K, S, T)]QRGK[nh (K, S, T)]EK[nh (K, S, T)]VSSGRPGQHN	AtPep1	dssAB	XVM2	3	1h	929.162	[M+3H]	a	3	5.25485	0.0006
A[Acetyl (N-term)]KGKFERTKPHVNVGTIG	elf18	axenic	XVM2	1	1h	991.053	[M+2H]	a	2	10.4989	93.8398
A[Acetyl (N-term)]KGKFERTKPHVNVGTIG	elf18	axenic	XVM2	2	1h	991.053	[M+2H]	a	2	10.552	106.053
A[Acetyl (N-term)]KGKFERTKPHVNVGTIG	elf18	axenic	XVM2	3	1h	991.053	[M+2H]	a	2	10.527	100.108
A[Acetyl (N-term)]KGKFERTKPHVNVGTIG	elf18	wt	XVM2	1	1h	991.053	[M+2H]	a	2	0	0
A[Acetyl (N-term)]KGKFERTKPHVNVGTIG	elf18	wt	XVM2	2	1h	991.053	[M+2H]	a	2	0	0
A[Acetyl (N-term)]KGKFERTKPHVNVGTIG	elf18	wt	XVM2	3	1h	991.053	[M+2H]	a	2	0	0
A[Acetyl (N-term)]KGKFERTKPHVNVGTIG	elf18	dssAB	XVM2	1	1h	991.053	[M+2H]	a	2	0	0
A[Acetyl (N-term)]KGKFERTKPHVNVGTIG	elf18	dssAB	XVM2	2	1h	991.053	[M+2H]	a	2	0	0
A[Acetyl (N-term)]KGKFERTKPHVNVGTIG	elf18	dssAB	XVM2	3	1h	991.053	[M+2H]	a	2	0	0
DYSNPGHHPP[Hydroxyproline (P)]RHN	dRGF1	axenic	XVM2	1	1h	772.343	[M+2H]	a	2	8.33716	119.158
DYSNPGHHPP[Hydroxyproline (P)]RHN	dRGF1	axenic	XVM2	2	1h	772.343	[M+2H]	a	2	8.25937	99.6152
DYSNPGHHPP[Hydroxyproline (P)]RHN	dRGF1	axenic	XVM2	3	1h	772.343	[M+2H]	a	2	8.17074	81.2268
DYSNPGHHPP[Hydroxyproline (P)]RHN	dRGF1	wt	XVM2	1	1h	772.343	[M+2H]	a	2	8.68505	265.464
DYSNPGHHPP[Hydroxyproline (P)]RHN	dRGF1	wt	XVM2	2	1h	772.343	[M+2H]	a	2	8.63225	235.074
DYSNPGHHPP[Hydroxyproline (P)]RHN	dRGF1	wt	XVM2	3	1h	772.343	[M+2H]	a	2	8.68216	263.706
DYSNPGHHPP[Hydroxyproline (P)]RHN	dRGF1	dssAB	XVM2	1	1h	772.343	[M+2H]	a	2	8.73798	299.876
DYSNPGHHPP[Hydroxyproline (P)]RHN	dRGF1	dssAB	XVM2	2	1h	772.343	[M+2H]	a	2	8.7982	344.476
DYSNPGHHPP[Hydroxyproline (P)]RHN	dRGF1	dssAB	XVM2	3	1h	772.343	[M+2H]	a	2	8.89797	433.442
DYGDPSANPKHDPGVP[Hydroxyproline (P)]P[Hydroxyproline (P)]S	PSY1	axenic	XVM2	1	1h	941.416	[M+2H]	a	2	10.5778	140.453
DYGDPSANPKHDPGVP[Hydroxyproline (P)]P[Hydroxyproline (P)]S	PSY1	axenic	XVM2	2	1h	941.416	[M+2H]	a	2	10.3906	91.2772
DYGDPSANPKHDPGVP[Hydroxyproline (P)]P[Hydroxyproline (P)]S	PSY1	axenic	XVM2	3	1h	941.416	[M+2H]	a	2	10.2645	68.27
DYGDPSANPKHDPGVP[Hydroxyproline (P)]P[Hydroxyproline (P)]S	PSY1	wt	XVM2	1	1h	941.416	[M+2H]	a	2	9.46464	10.8248
DYGDPSANPKHDPGVP[Hydroxyproline (P)]P[Hydroxyproline (P)]S	PSY1	wt	XVM2	2	1h	941.416	[M+2H]	a	2	9.6971	18.4872
DYGDPSANPKHDPGVP[Hydroxyproline (P)]P[Hydroxyproline (P)]S	PSY1	wt	XVM2	3	1h	941.416	[M+2H]	a	2	9.62693	15.7291
DYGDPSANPKHDPGVP[Hydroxyproline (P)]P[Hydroxyproline (P)]S	PSY1	dssAB	XVM2	1	1h	941.416	[M+2H]	a	2	9.65616	16.8242
DYGDPSANPKHDPGVP[Hydroxyproline (P)]P[Hydroxyproline (P)]S	PSY1	dssAB	XVM2	2	1h	941.416	[M+2H]	a	2	9.68039	17.7896
DYGDPSANPKHDPGVP[Hydroxyproline (P)]P[Hydroxyproline (P)]S	PSY1	dssAB	XVM2	3	1h	941.416	[M+2H]	a	2	9.48957	11.4643

## Sheet: Fig.4b
Modified Sequence Full Names	Protein Name	Bacteria	Medium	Replicate	Incubation_time	Precursor_Mz	Precursor_Adduct	n_precursor	Precursor_Charge	Log10(total_area_MS1)	percent_rel_axenic
A[Acetyl (N-term)]T[nh (K, S, T)]K[nh (K, S, T)]VK[nh (K, S, T)]AK[nh (K, S, T)]QRGK[nh (K, S, T)]EK[nh (K, S, T)]VSSGRPGQHN	AtPep1	axenic	XVM2	1	1h	929.162	[M+3H]	a	3	10.0892	108.386
A[Acetyl (N-term)]T[nh (K, S, T)]K[nh (K, S, T)]VK[nh (K, S, T)]AK[nh (K, S, T)]QRGK[nh (K, S, T)]EK[nh (K, S, T)]VSSGRPGQHN	AtPep1	axenic	XVM2	2	1h	929.162	[M+3H]	a	3	10.0991	110.888
A[Acetyl (N-term)]T[nh (K, S, T)]K[nh (K, S, T)]VK[nh (K, S, T)]AK[nh (K, S, T)]QRGK[nh (K, S, T)]EK[nh (K, S, T)]VSSGRPGQHN	AtPep1	axenic	XVM2	3	1h	929.162	[M+3H]	a	3	9.96123	80.7256
A[Acetyl (N-term)]T[nh (K, S, T)]K[nh (K, S, T)]VK[nh (K, S, T)]AK[nh (K, S, T)]QRGK[nh (K, S, T)]EK[nh (K, S, T)]VSSGRPGQHN	AtPep1	MF79	XVM2	1	1h	929.162	[M+3H]	a	3	7.59594	0.3481
A[Acetyl (N-term)]T[nh (K, S, T)]K[nh (K, S, T)]VK[nh (K, S, T)]AK[nh (K, S, T)]QRGK[nh (K, S, T)]EK[nh (K, S, T)]VSSGRPGQHN	AtPep1	MF79	XVM2	2	1h	929.162	[M+3H]	a	3	7.37996	0.2117
A[Acetyl (N-term)]T[nh (K, S, T)]K[nh (K, S, T)]VK[nh (K, S, T)]AK[nh (K, S, T)]QRGK[nh (K, S, T)]EK[nh (K, S, T)]VSSGRPGQHN	AtPep1	MF79	XVM2	3	1h	929.162	[M+3H]	a	3	6.99795	0.0878
A[Acetyl (N-term)]T[nh (K, S, T)]K[nh (K, S, T)]VK[nh (K, S, T)]AK[nh (K, S, T)]QRGK[nh (K, S, T)]EK[nh (K, S, T)]VSSGRPGQHN	AtPep1	MF79 gspD	XVM2	1	1h	929.162	[M+3H]	a	3	0	0
A[Acetyl (N-term)]T[nh (K, S, T)]K[nh (K, S, T)]VK[nh (K, S, T)]AK[nh (K, S, T)]QRGK[nh (K, S, T)]EK[nh (K, S, T)]VSSGRPGQHN	AtPep1	MF79 gspD	XVM2	2	1h	929.162	[M+3H]	a	3	0	0
A[Acetyl (N-term)]T[nh (K, S, T)]K[nh (K, S, T)]VK[nh (K, S, T)]AK[nh (K, S, T)]QRGK[nh (K, S, T)]EK[nh (K, S, T)]VSSGRPGQHN	AtPep1	MF79 gspD	XVM2	3	1h	929.162	[M+3H]	a	3	0	0
A[Acetyl (N-term)]KGKFERTKPHVNVGTIG	elf18	axenic	XVM2	1	1h	991.053	[M+2H]	a	2	10.4148	126.772
A[Acetyl (N-term)]KGKFERTKPHVNVGTIG	elf18	axenic	XVM2	2	1h	991.053	[M+2H]	a	2	10.2259	82.063
A[Acetyl (N-term)]KGKFERTKPHVNVGTIG	elf18	axenic	XVM2	3	1h	991.053	[M+2H]	a	2	10.2716	91.1647
A[Acetyl (N-term)]KGKFERTKPHVNVGTIG	elf18	MF79	XVM2	1	1h	991.053	[M+2H]	a	2	8.05182	0.5496
A[Acetyl (N-term)]KGKFERTKPHVNVGTIG	elf18	MF79	XVM2	2	1h	991.053	[M+2H]	a	2	7.62701	0.2067
A[Acetyl (N-term)]KGKFERTKPHVNVGTIG	elf18	MF79	XVM2	3	1h	991.053	[M+2H]	a	2	7.56021	0.1772
A[Acetyl (N-term)]KGKFERTKPHVNVGTIG	elf18	MF79 gspD	XVM2	1	1h	991.053	[M+2H]	a	2	7.36331	0.1126
A[Acetyl (N-term)]KGKFERTKPHVNVGTIG	elf18	MF79 gspD	XVM2	2	1h	991.053	[M+2H]	a	2	7.32718	0.1036
A[Acetyl (N-term)]KGKFERTKPHVNVGTIG	elf18	MF79 gspD	XVM2	3	1h	991.053	[M+2H]	a	2	7.19476	0.0764
QRLSTGSRINSAKDDAAGLQIA	flg22	axenic	XVM2	1	1h	1136.6	[M+2H]	a	2	7.6416	94.9639
QRLSTGSRINSAKDDAAGLQIA	flg22	axenic	XVM2	2	1h	1136.6	[M+2H]	a	2	7.39268	53.5357
QRLSTGSRINSAKDDAAGLQIA	flg22	axenic	XVM2	3	1h	1136.6	[M+2H]	a	2	7.84445	151.5
QRLSTGSRINSAKDDAAGLQIA	flg22	MF79	XVM2	1	1h	1136.6	[M+2H]	a	2	0	0
QRLSTGSRINSAKDDAAGLQIA	flg22	MF79	XVM2	2	1h	1136.6	[M+2H]	a	2	0	0
QRLSTGSRINSAKDDAAGLQIA	flg22	MF79	XVM2	3	1h	1136.6	[M+2H]	a	2	0	0
QRLSTGSRINSAKDDAAGLQIA	flg22	MF79 gspD	XVM2	1	1h	1136.6	[M+2H]	a	2	0	0
QRLSTGSRINSAKDDAAGLQIA	flg22	MF79 gspD	XVM2	2	1h	1136.6	[M+2H]	a	2	0	0
QRLSTGSRINSAKDDAAGLQIA	flg22	MF79 gspD	XVM2	3	1h	1136.6	[M+2H]	a	2	0	0
