# Supplementary material for: Conserved immunomodulation and variation in host association by Xanthomonadales commensals in Arabidopsis root microbiota
Source: Nat Plants. 2025 Feb 19;11(3):612–31. doi: 10.1038/s41477-025-01918-w (PMC11928319; doi:10.1038/s41477-025-01918-w)
Supplement: Supplementary file 7 — Statistical source data for Fig. 5. [file 41477_2025_1918_MOESM7_ESM.xlsx]

## Sheet: Fig.5a
treatment	genotype	gene	fold_change	replicate
mock	Col0	FRK1	1.62053	I
mock	Col0	FRK1	2.13677	I
mock	Col0	FRK1	2.82183	I
mock	Col0	FRK1	6.46645	I
R179(OD1.5)	Col0	FRK1	20.3311	I
R179(OD1.5)	Col0	FRK1	17.8139	I
R179(OD1.5)	Col0	FRK1	7.87934	I
R179(OD1.5)	Col0	FRK1	7.13172	I
R179_HK	Col0	FRK1	10.4844	I
R179_HK	Col0	FRK1	8.1981	I
R179_HK	Col0	FRK1	8.4454	I
R179_HK	Col0	FRK1	7.69711	I
mock	fls2	FRK1	5.15339	I
mock	fls2	FRK1	5.30836	I
mock	fls2	FRK1	3.11375	I
mock	fls2	FRK1	1.8482	I
R179(OD1.5)	fls2	FRK1	22.5771	I
R179(OD1.5)	fls2	FRK1	17.0158	I
R179(OD1.5)	fls2	FRK1	24.2945	I
R179(OD1.5)	fls2	FRK1	9.88646	I
R179_HK	fls2	FRK1	10.7796	I
R179_HK	fls2	FRK1	7.11958	I
R179_HK	fls2	FRK1	12.7491	I
R179_HK	fls2	FRK1	5.32005	I
mock	efr	FRK1	4.98447	I
mock	efr	FRK1	3.7279	I
mock	efr	FRK1	5.11836	I
mock	efr	FRK1	3.60959	I
R179(OD1.5)	efr	FRK1	16.8601	I
R179(OD1.5)	efr	FRK1	10.886	I
R179(OD1.5)	efr	FRK1	9.9868	I
R179(OD1.5)	efr	FRK1	8.83696	I
R179_HK	efr	FRK1	22.5517	I
R179_HK	efr	FRK1	11.0477	I
R179_HK	efr	FRK1	13.8085	I
R179_HK	efr	FRK1	8.25802	I
mock	sobir	FRK1	3.07426	I
mock	sobir	FRK1	1.81397	I
mock	sobir	FRK1	3.33283	I
mock	sobir	FRK1	4.45648	I
R179(OD1.5)	sobir	FRK1	22.8397	I
R179(OD1.5)	sobir	FRK1	9.71254	I
R179(OD1.5)	sobir	FRK1	7.73862	I
R179_HK	sobir	FRK1	5.79863	I
R179_HK	sobir	FRK1	13.818	I
mock	efrxfls2	FRK1	1.49579	I
R179(OD1.5)	efrxfls2	FRK1	9.77277	I
R179_HK	sobir	FRK1	11.0735	I
mock	efrxfls2	FRK1	1.98659	I
mock	efrxfls2	FRK1	1.06703	I
mock	efrxfls2	FRK1	0.961587	I
R179_HK	sobir	FRK1	6.2948	I
R179(OD1.5)	efrxfls2	FRK1	18.3155	I
R179(OD1.5)	efrxfls2	FRK1	6.20929	I
R179(OD1.5)	efrxfls2	FRK1	3.56913	I
R179_HK	efrxfls2	FRK1	3.75623	I
R179_HK	efrxfls2	FRK1	5.66734	I
R179_HK	efrxfls2	FRK1	7.47234	I
R179_HK	efrxfls2	FRK1	3.37155	I
mock	exfxs	FRK1	1.69466	I
mock	exfxs	FRK1	1.46423	I
mock	exfxs	FRK1	2.55983	I
mock	exfxs	FRK1	1.42385	I
R179(OD1.5)	exfxs	FRK1	2.87783	I
R179(OD1.5)	exfxs	FRK1	5.73343	I
R179(OD1.5)	exfxs	FRK1	7.29912	I
R179(OD1.5)	exfxs	FRK1	3.25706	I
R179_HK	exfxs	FRK1	3.3e-05	I
R179_HK	exfxs	FRK1	5.17046	I
R179_HK	exfxs	FRK1	4.2432	I
R179_HK	exfxs	FRK1	6.40811	I
mock	Col0	FRK1	4.51604	II
mock	Col0	FRK1	1.56828	II
mock	Col0	FRK1	7.74667	II
mock	Col0	FRK1	3.1401	II
R179(OD1.5)	Col0	FRK1	14.2877	II
R179(OD1.5)	Col0	FRK1	13.1092	II
R179(OD1.5)	Col0	FRK1	13.7648	II
R179_HK	Col0	FRK1	26.1008	II
R179_HK	Col0	FRK1	13.967	II
R179_HK	Col0	FRK1	14.047	II
R179_HK	Col0	FRK1	9.46419	II
mock	fls2	FRK1	5.37526	II
mock	fls2	FRK1	2.28651	II
mock	fls2	FRK1	6.2075	II
mock	fls2	FRK1	4.03925	II
R179(OD1.5)	fls2	FRK1	15.5072	II
R179(OD1.5)	fls2	FRK1	6.4703	II
R179(OD1.5)	fls2	FRK1	12.6776	II
R179(OD1.5)	fls2	FRK1	13.2524	II
R179_HK	fls2	FRK1	22.6991	II
R179_HK	fls2	FRK1	15.4085	II
R179_HK	fls2	FRK1	16.499	II
R179_HK	fls2	FRK1	13.012	II
mock	efr	FRK1	4.71191	II
mock	efr	FRK1	3.57522	II
mock	efr	FRK1	1.63527	II
mock	efr	FRK1	1.95703	II
R179(OD1.5)	efr	FRK1	24.2611	II
R179(OD1.5)	efr	FRK1	12.6745	II
R179(OD1.5)	efr	FRK1	17.0173	II
R179(OD1.5)	efr	FRK1	9.27661	II
R179_HK	efr	FRK1	16.823	II
R179_HK	efr	FRK1	10.8879	II
R179_HK	efr	FRK1	20.5043	II
R179_HK	efr	FRK1	5.99876	II
mock	sobir	FRK1	3.13048	II
mock	sobir	FRK1	1.96613	II
mock	sobir	FRK1	2.9734	II
mock	sobir	FRK1	4.4703	II
R179(OD1.5)	sobir	FRK1	12.0328	II
R179(OD1.5)	sobir	FRK1	5.41101	II
R179(OD1.5)	sobir	FRK1	5.77323	II
R179_HK	sobir	FRK1	11.3116	II
mock	efrxfls2	FRK1	2.70685	II
R179(OD1.5)	efrxfls2	FRK1	8.23357	II
R179_HK	sobir	FRK1	10.947	II
mock	efrxfls2	FRK1	2.13732	II
mock	efrxfls2	FRK1	2.70123	II
mock	efrxfls2	FRK1	1.97806	II
R179_HK	sobir	FRK1	13.5028	II
R179(OD1.5)	efrxfls2	FRK1	6.45302	II
R179(OD1.5)	efrxfls2	FRK1	11.3342	II
R179(OD1.5)	efrxfls2	FRK1	8.59605	II
R179_HK	efrxfls2	FRK1	9.37829	II
R179_HK	efrxfls2	FRK1	10.9544	II
R179_HK	efrxfls2	FRK1	6.66279	II
R179_HK	efrxfls2	FRK1	7.14886	II
mock	exfxs	FRK1	2.05221	II
mock	exfxs	FRK1	1.1923	II
mock	exfxs	FRK1	1.88776	II
mock	exfxs	FRK1	1.11938	II
R179(OD1.5)	exfxs	FRK1	4.91684	II
R179(OD1.5)	exfxs	FRK1	3.36345	II
R179(OD1.5)	exfxs	FRK1	2.86619	II
R179(OD1.5)	exfxs	FRK1	5.09603	II
R179_HK	exfxs	FRK1	0.000660977	II
R179_HK	exfxs	FRK1	6.78486	II
R179_HK	exfxs	FRK1	10.9698	II
R179_HK	exfxs	FRK1	5.7512	II

## Sheet: Fig.5b
genotype	treatment	rootlength	replicate
Col0	mock	4.765	I
Col0	mock	4.477	I
Col0	mock	4.531	I
Col0	mock	5.03	I
Col0	mock	4.703	I
Col0	mock	4.376	I
Col0	mock	5.618	I
Col0	mock	4.943	I
Col0	mock	5.865	I
Col0	mock	3.967	I
Col0	mock	4.795	I
Col0	mock	5.261	I
Col0	mock	4.596	I
Col0	mock	4.909	I
Col0	mock	5.847	I
Col0	mock	6.029	I
Col0	mock	4.849	I
Col0	mock	5.338	I
Col0	mock	5.38	I
Col0	mock	5.171	I
Col0	mock	5.584	I
Col0	mock	6.92	I
Col0	mock	7.08	I
Col0	mock	6.801	I
Col0	mock	5.325	I
Col0	mock	5.789	I
Col0	mock	5.071	I
Col0	mock	5.177	I
Col0	mock	5.785	I
Col0	mock	6.088	I
Col0	mock	6.059	I
Col0	mock	5.731	I
Col0	mock	6.498	I
Col0	mock	5.971	I
Col0	mock	5.871	I
Col0	HK_R179	5.418	I
Col0	HK_R179	5.559	I
Col0	HK_R179	4.182	I
Col0	HK_R179	6.52	I
Col0	HK_R179	4.636	I
Col0	HK_R179	6.437	I
Col0	HK_R179	6.203	I
Col0	HK_R179	3.456	I
Col0	HK_R179	5.656	I
Col0	HK_R179	5.18	I
Col0	HK_R179	5.55	I
Col0	HK_R179	4.706	I
Col0	HK_R179	5.265	I
Col0	HK_R179	5.35	I
Col0	HK_R179	5.895	I
Col0	HK_R179	5.439	I
Col0	HK_R179	5.597	I
Col0	HK_R179	5.161	I
Col0	HK_R179	6.196	I
Col0	HK_R179	4.204	I
Col0	HK_R179	5.201	I
Col0	HK_R179	5.167	I
Col0	HK_R179	4.549	I
Col0	HK_R179	4.676	I
Col0	HK_R179	3.815	I
Col0	HK_R179	5.053	I
Col0	HK_R179	3.243	I
Col0	HK_R179	4.296	I
sxfxe	mock	4.684	I
sxfxe	mock	7.136	I
sxfxe	mock	4.875	I
sxfxe	mock	5.523	I
sxfxe	mock	6.147	I
sxfxe	mock	6.829	I
sxfxe	mock	5.92	I
sxfxe	mock	6.561	I
sxfxe	mock	5.794	I
sxfxe	mock	5.996	I
sxfxe	mock	5.54	I
sxfxe	mock	6.219	I
sxfxe	mock	5.953	I
sxfxe	mock	6.16	I
sxfxe	mock	5.656	I
sxfxe	mock	4.935	I
sxfxe	mock	5.905	I
sxfxe	mock	5.763	I
sxfxe	mock	5.934	I
sxfxe	mock	5.39	I
sxfxe	mock	5.165	I
sxfxe	HK_R179	5.146	I
sxfxe	HK_R179	4.902	I
sxfxe	HK_R179	4.793	I
sxfxe	HK_R179	5.294	I
sxfxe	HK_R179	4.844	I
sxfxe	HK_R179	5.827	I
sxfxe	HK_R179	5.041	I
sxfxe	HK_R179	6.373	I
sxfxe	HK_R179	5.013	I
sxfxe	HK_R179	5.748	I
sxfxe	HK_R179	4.668	I
sxfxe	HK_R179	5.108	I
sxfxe	HK_R179	4.171	I
sxfxe	HK_R179	5.146	I
sxfxe	HK_R179	5.043	I
sxfxe	HK_R179	4.278	I
sxfxe	HK_R179	5.333	I
sxfxe	HK_R179	5.546	I
sxfxe	HK_R179	5.884	I
sxfxe	HK_R179	6.258	I
sxfxe	HK_R179	6.034	I
sxfxe	HK_R179	6.404	I
sxfxe	HK_R179	4.946	I
sxfxe	HK_R179	6.563	I
sxfxe	HK_R179	5.038	I
sxfxe	HK_R179	5.482	I
sxfxe	HK_R179	6.014	I
sxfxe	HK_R179	5.019	I
sxfxe	HK_R179	5.608	I
sxfxe	HK_R179	4.767	I
sxfxe	HK_R179	4.616	I
sxfxe	HK_R179	4.781	I
Col0	mock	5.045	II
Col0	mock	5.718	II
Col0	mock	3.47	II
Col0	mock	4.615	II
Col0	mock	5.489	II
Col0	mock	5.991	II
Col0	mock	4.648	II
Col0	mock	4.955	II
Col0	mock	5.08	II
Col0	mock	4.862	II
Col0	mock	5.239	II
Col0	HK_R179	2.521	II
Col0	HK_R179	3.044	II
Col0	HK_R179	2.377	II
Col0	HK_R179	2.149	II
Col0	HK_R179	3.155	II
Col0	HK_R179	2.534	II
Col0	HK_R179	2.591	II
Col0	HK_R179	2.938	II
Col0	HK_R179	4.155	II
Col0	HK_R179	4.042	II
Col0	HK_R179	2.959	II
Col0	HK_R179	1.727	II
Col0	HK_R179	1.954	II
Col0	HK_R179	1.548	II
Col0	HK_R179	2.553	II
Col0	HK_R179	3.152	II
Col0	HK_R179	2.652	II
Col0	HK_R179	1.877	II
Col0	HK_R179	2.906	II
Col0	HK_R179	1.988	II
Col0	HK_R179	2.913	II
Col0	HK_R179	2.374	II
Col0	HK_R179	3.427	II
Col0	HK_R179	3.654	II
Col0	HK_R179	3.591	II
efr	mock	5.308	II
efr	mock	5.139	II
efr	mock	5.121	II
efr	mock	5.878	II
efr	mock	4.565	II
efr	mock	5.953	II
efr	mock	5.037	II
efr	mock	4.305	II
efr	mock	4.901	II
efr	mock	5.464	II
efr	mock	4.935	II
efr	mock	4.908	II
efr	mock	4.304	II
efr	mock	5.21	II
efr	mock	5.518	II
efr	HK_R179	3.222	II
efr	HK_R179	2.126	II
efr	HK_R179	2.785	II
efr	HK_R179	2.36	II
efr	HK_R179	2.824	II
efr	HK_R179	2.287	II
efr	HK_R179	3.832	II
efr	HK_R179	3.814	II
efr	HK_R179	3.881	II
efr	HK_R179	3.464	II
efr	HK_R179	2.416	II
efr	HK_R179	2.748	II
efr	HK_R179	3.633	II
efr	HK_R179	3.365	II
efr	HK_R179	2.67	II
efr	HK_R179	2.948	II
sobir	mock	5.089	II
sobir	mock	5.952	II
sobir	mock	4.881	II
sobir	mock	4.604	II
sobir	mock	4.549	II
sobir	mock	4.601	II
sobir	mock	5.054	II
sobir	mock	5.128	II
sobir	mock	4.098	II
sobir	mock	4.077	II
sobir	mock	4.583	II
sobir	mock	5.056	II
sobir	mock	4.856	II
sobir	HK_R179	2.496	II
sobir	HK_R179	3.518	II
sobir	HK_R179	3.426	II
sobir	HK_R179	2.595	II
sobir	HK_R179	2.595	II
sobir	HK_R179	4.904	II
sobir	HK_R179	3.861	II
sobir	HK_R179	3.581	II
sobir	HK_R179	5.466	II
sobir	HK_R179	3.106	II
sobir	HK_R179	3.477	II
sobir	HK_R179	2.492	II
sobir	HK_R179	3.23	II
sxfxe	mock	4.339	II
sxfxe	mock	4.453	II
sxfxe	mock	4.145	II
sxfxe	mock	4.907	II
sxfxe	mock	4.082	II
sxfxe	mock	4.461	II
sxfxe	mock	4.442	II
sxfxe	mock	4.68	II
sxfxe	mock	4.28	II
sxfxe	mock	3.86	II
sxfxe	mock	5.323	II
sxfxe	mock	3.952	II
sxfxe	mock	4.417	II
sxfxe	mock	4.339	II
sxfxe	mock	4.291	II
sxfxe	mock	3.316	II
sxfxe	mock	4.632	II
sxfxe	mock	4.416	II
sxfxe	HK_R179	2.213	II
sxfxe	HK_R179	2.139	II
sxfxe	HK_R179	4.476	II
sxfxe	HK_R179	2.833	II
sxfxe	HK_R179	3.108	II
sxfxe	HK_R179	5.471	II
sxfxe	HK_R179	4.911	II
sxfxe	HK_R179	4.25	II
sxfxe	HK_R179	4.406	II
sxfxe	HK_R179	3.57	II
sxfxe	HK_R179	3.714	II
sxfxe	HK_R179	4.799	II
sxfxe	HK_R179	4.326	II
sxfxe	HK_R179	2.449	II
sxfxe	HK_R179	3.896	II
sxfxe	HK_R179	3.665	II
sxfxe	HK_R179	3.126	II
sxfxe	HK_R179	4.219	II
sxfxe	HK_R179	4.331	II
Col0	mock	4.053	III
Col0	mock	5.214	III
Col0	mock	4.489	III
Col0	mock	4.435	III
Col0	mock	5.461	III
Col0	mock	5.979	III
Col0	mock	4.508	III
Col0	mock	5.635	III
Col0	mock	5.301	III
Col0	mock	3.653	III
Col0	mock	4.868	III
Col0	mock	5.065	III
Col0	mock	4.02	III
Col0	mock	5.94	III
Col0	mock	4.516	III
Col0	mock	4.763	III
Col0	mock	5.391	III
Col0	mock	4.637	III
Col0	mock	4.218	III
Col0	mock	4.14	III
Col0	mock	4.825	III
Col0	mock	4.356	III
Col0	HK_R179	3.682	III
Col0	HK_R179	4.102	III
Col0	HK_R179	3.053	III
Col0	HK_R179	2.52	III
Col0	HK_R179	3.907	III
Col0	HK_R179	3.346	III
Col0	HK_R179	3.25	III
Col0	HK_R179	2.71	III
Col0	HK_R179	3.718	III
Col0	HK_R179	2.028	III
Col0	HK_R179	3.922	III
Col0	HK_R179	3.305	III
Col0	HK_R179	3.077	III
Col0	HK_R179	2.152	III
Col0	HK_R179	2.283	III
Col0	HK_R179	3.455	III
efr	mock	5.528	III
efr	mock	3.952	III
efr	mock	6.361	III
efr	mock	6.296	III
efr	mock	6.549	III
efr	mock	6.846	III
efr	mock	5.099	III
efr	mock	5.225	III
efr	mock	4.529	III
efr	mock	6.498	III
efr	mock	6.146	III
efr	mock	5.946	III
efr	mock	5.868	III
efr	mock	4.953	III
efr	HK_R179	2.859	III
efr	HK_R179	2.043	III
efr	HK_R179	4.28	III
efr	HK_R179	4.431	III
efr	HK_R179	3.678	III
efr	HK_R179	2.83	III
efr	HK_R179	3.433	III
efr	HK_R179	2.148	III
efr	HK_R179	1.436	III
efr	HK_R179	2.899	III
efr	HK_R179	3.568	III
efr	HK_R179	2.622	III
efr	HK_R179	2.085	III
sobir	mock	5.308	III
sobir	mock	5.923	III
sobir	mock	3.995	III
sobir	mock	5.739	III
sobir	mock	6.71	III
sobir	HK_R179	3.399	III
sobir	HK_R179	2.059	III
sobir	HK_R179	2.222	III
sobir	HK_R179	2.258	III
sobir	HK_R179	1.323	III
sobir	HK_R179	3.755	III
sobir	HK_R179	2.637	III
sobir	HK_R179	3.374	III
sobir	HK_R179	4.799	III
sxfxe	mock	4.028	III
sxfxe	mock	5.199	III
sxfxe	mock	5.289	III
sxfxe	mock	3.356	III
sxfxe	mock	5.413	III
sxfxe	mock	4.944	III
sxfxe	mock	6.414	III
sxfxe	mock	3.924	III
sxfxe	HK_R179	2.605	III
sxfxe	HK_R179	2.547	III
sxfxe	HK_R179	3.993	III
sxfxe	HK_R179	2.809	III
sxfxe	HK_R179	3.07	III
sxfxe	HK_R179	3.054	III

## Sheet: Fig.5c
genotype	bacteria	ethylene[pmol/ml]
Col0	mock	0.24
Col0	mock	0.18
Col0	mock	0.14
Col0	mock	0.18
Col0	mock	0.21
Col0	R179	0.95
Col0	R179	1.49
Col0	R179	1.45
Col0	R179	1.42
Col0	R179	1.32
Col0	R179_HK	2.08
Col0	R179_HK	1.77
Col0	R179_HK	1.46
Col0	R179_HK	1.54
Col0	R179_HK	1.48
efr	mock	0.15
efr	mock	0.13
efr	mock	0.09
efr	mock	0.11
efr	mock	0.1
efr	R179	2.31
efr	R179	2.24
efr	R179	2.23
efr	R179	2.51
efr	R179	2.03
efr	R179_HK	0.99
efr	R179_HK	0.49
efr	R179_HK	0.44
efr	R179_HK	0.49
efr	R179_HK	0.46
fls2	mock	0.17
fls2	mock	0.15
fls2	mock	0.16
fls2	mock	0.19
fls2	mock	0.15
fls2	R179	2
fls2	R179	1.64
fls2	R179	1.96
fls2	R179	1.99
fls2	R179	1.59
fls2	R179_HK	2.2
fls2	R179_HK	1.62
fls2	R179_HK	2.1
fls2	R179_HK	2.19
fls2	R179_HK	1.77
efrxfls2xsobir1	mock	0.13
efrxfls2xsobir1	mock	0.16
efrxfls2xsobir1	mock	0.13
efrxfls2xsobir1	mock	0.18
efrxfls2xsobir1	mock	0.19
efrxfls2xsobir1	R179	0.34
efrxfls2xsobir1	R179	0.46
efrxfls2xsobir1	R179	0.49
efrxfls2xsobir1	R179	0.57
efrxfls2xsobir1	R179	0.26
efrxfls2xsobir1	R179_HK	0.64
efrxfls2xsobir1	R179_HK	0.63
efrxfls2xsobir1	R179_HK	0.48
efrxfls2xsobir1	R179_HK	0.58
efrxfls2xsobir1	R179_HK	0.54

## Sheet: Fig.5d
tissue	genotype	bacteria	LOG10_cfu_g	replicate
root	Col0	R179_wt	6.49069	I
root	Col0	R179_wt	6.56331	I
root	Col0	R179_wt	6.71617	I
root	Col0	R179_wt	6.60906	I
root	Col0	R179_wt	6.3827	I
root	Col0	R179_wt	6.01773	I
root	Col0	R179_wt	6.53991	I
root	Col0	R179_wt	6.42276	I
root	efr	R179_wt	5.62933	I
root	efr	R179_wt	6.91658	I
root	efr	R179_wt	6.94236	I
root	efr	R179_wt	6.65758	I
root	efr	R179_wt	6.72058	I
root	efr	R179_wt	6.51713	I
root	efr	R179_wt	6.79118	I
root	efr	R179_wt	6.46489	I
root	fls2	R179_wt	6.55647	I
root	fls2	R179_wt	6.86685	I
root	fls2	R179_wt	6.65407	I
root	fls2	R179_wt	6.76351	I
root	fls2	R179_wt	6.44716	I
root	fls2	R179_wt	6.80031	I
root	fls2	R179_wt	6.36494	I
root	fls2	R179_wt	6.23375	I
root	sobir	R179_wt	6.58299	I
root	sobir	R179_wt	6.85307	I
root	sobir	R179_wt	6.83727	I
root	sobir	R179_wt	6.93128	I
root	sobir	R179_wt	7.0166	I
root	sobir	R179_wt	6.83007	I
root	sobir	R179_wt	6.99492	I
root	sobir	R179_wt	6.7267	I
root	fxexs	R179_wt	6.76112	I
root	fxexs	R179_wt	6.67415	I
root	fxexs	R179_wt	6.39178	I
root	fxexs	R179_wt	6.73789	I
root	fxexs	R179_wt	6.57403	I
root	fxexs	R179_wt	7.94786	I
root	fxexs	R179_wt	5.98052	I
root	fxexs	R179_wt	5.80904	I
root	Col0	R179_dssAB	6.91721	I
root	Col0	R179_dssAB	6.81012	I
root	Col0	R179_dssAB	6.37249	I
root	Col0	R179_dssAB	6.35447	I
root	Col0	R179_dssAB	6.24667	I
root	Col0	R179_dssAB	6.04576	I
root	Col0	R179_dssAB	6.78329	I
root	Col0	R179_dssAB	6.78194	I
root	efr	R179_dssAB	6.69364	I
root	efr	R179_dssAB	6.63202	I
root	efr	R179_dssAB	6.62025	I
root	efr	R179_dssAB	6.60399	I
root	efr	R179_dssAB	6.52051	I
root	efr	R179_dssAB	6.59298	I
root	efr	R179_dssAB	6.71617	I
root	efr	R179_dssAB	6.4843	I
root	fls2	R179_dssAB	6.61003	I
root	fls2	R179_dssAB	6.62342	I
root	fls2	R179_dssAB	6.75121	I
root	fls2	R179_dssAB	6.39575	I
root	fls2	R179_dssAB	6.74758	I
root	fls2	R179_dssAB	6.37704	I
root	fls2	R179_dssAB	6.73089	I
root	fls2	R179_dssAB	6.28653	I
root	sobir	R179_dssAB	6.69897	I
root	sobir	R179_dssAB	6.80594	I
root	sobir	R179_dssAB	6.64961	I
root	sobir	R179_dssAB	6.37645	I
root	sobir	R179_dssAB	6.57403	I
root	sobir	R179_dssAB	6.39461	I
root	sobir	R179_dssAB	6.67778	I
root	sobir	R179_dssAB	6.47886	I
root	fxexs	R179_dssAB	6.2896	I
root	fxexs	R179_dssAB	6.71496	I
root	fxexs	R179_dssAB	6.37919	I
root	fxexs	R179_dssAB	6.54471	I
root	fxexs	R179_dssAB	6.70382	I
root	fxexs	R179_dssAB	6.66022	I
root	fxexs	R179_dssAB	6.40457	I
root	fxexs	R179_dssAB	6.64285	I
root	sobir	R179_wt	5.23071	II
root	sobir	R179_wt	5.74661	II
root	sobir	R179_wt	4.96524	II
root	sobir	R179_wt	4.80688	II
root	sobir	R179_wt	5.49359	II
root	sobir	R179_wt	5.14133	II
root	sobir	R179_wt	5.43878	II
root	sobir	R179_wt	5.59476	II
root	fxexs	R179_wt	5.4729	II
root	fxexs	R179_wt	4.92082	II
root	fxexs	R179_wt	5.43111	II
root	fxexs	R179_wt	5.80877	II
root	fxexs	R179_wt	5.34541	II
root	fxexs	R179_wt	4.57675	II
root	fxexs	R179_wt	5.17988	II
root	fxexs	R179_wt	5.48812	II
root	sobir	R179_dssAB	5.99347	II
root	sobir	R179_dssAB	5.7057	II
root	sobir	R179_dssAB	5.84685	II
root	sobir	R179_dssAB	5.79588	II
root	sobir	R179_dssAB	5.61426	II
root	sobir	R179_dssAB	5.58503	II
root	sobir	R179_dssAB	5.88803	II
root	sobir	R179_dssAB	5.96428	II
root	fxexs	R179_dssAB	6.03965	II
root	fxexs	R179_dssAB	5.01609	II
root	fxexs	R179_dssAB	5.8293	II
root	fxexs	R179_dssAB	6.03749	II
root	fxexs	R179_dssAB	5.14133	II
root	fxexs	R179_dssAB	5.55284	II
root	fxexs	R179_dssAB	6.01047	II
root	fxexs	R179_dssAB	5.86105	II
root	Col0	R179_wt	6.49069	III
root	Col0	R179_wt	6.70208	III
root	Col0	R179_wt	6.87051	III
root	Col0	R179_wt	6.32331	III
root	Col0	R179_wt	6.65365	III
root	Col0	R179_wt	6.70774	III
root	Col0	R179_wt	6.79588	III
root	Col0	R179_wt	6.14501	III
root	Col0	R179_wt	6.54902	III
root	efr	R179_wt	6.51221	III
root	efr	R179_wt	5.74036	III
root	efr	R179_wt	6.42022	III
root	efr	R179_wt	6.46563	III
root	efr	R179_wt	6.02312	III
root	efr	R179_wt	6.19003	III
root	efr	R179_wt	6.43898	III
root	efr	R179_wt	6.36527	III
root	fls2	R179_wt	7.02872	III
root	fls2	R179_wt	6.91148	III
root	fls2	R179_wt	6.23564	III
root	fls2	R179_wt	6.29073	III
root	fls2	R179_wt	6.20454	III
root	fls2	R179_wt	6.60349	III
root	fls2	R179_wt	6.38934	III
root	fls2	R179_wt	6.80335	III
root	sobir	R179_wt	6.36634	III
root	sobir	R179_wt	6.43898	III
root	sobir	R179_wt	6.37115	III
root	sobir	R179_wt	6.46404	III
root	sobir	R179_wt	6.58158	III
root	sobir	R179_wt	6.45406	III
root	sobir	R179_wt	6.51558	III
root	fxexs	R179_wt	6.63927	III
root	fxexs	R179_wt	6.39408	III
root	fxexs	R179_wt	6.33382	III
root	fxexs	R179_wt	5.67461	III
root	fxexs	R179_wt	6.34872	III
root	fxexs	R179_wt	5.82974	III
root	fxexs	R179_wt	6.59037	III
root	fxexs	R179_wt	6.57744	III
root	Col0	R179_dssAB	6.30865	III
root	Col0	R179_dssAB	6.57949	III
root	Col0	R179_dssAB	6.20036	III
root	Col0	R179_dssAB	6.39794	III
root	Col0	R179_dssAB	6.37409	III
root	Col0	R179_dssAB	6.20356	III
root	Col0	R179_dssAB	5.67321	III
root	Col0	R179_dssAB	5.19213	III
root	efr	R179_dssAB	6.4641	III
root	efr	R179_dssAB	6.2888	III
root	efr	R179_dssAB	5.58158	III
root	efr	R179_dssAB	5.4786	III
root	efr	R179_dssAB	6.66022	III
root	efr	R179_dssAB	6.8316	III
root	efr	R179_dssAB	6.77657	III
root	efr	R179_dssAB	6.50737	III
root	fls2	R179_dssAB	6.48851	III
root	fls2	R179_dssAB	6.56718	III
root	fls2	R179_dssAB	6.36069	III
root	fls2	R179_dssAB	6.17107	III
root	fls2	R179_dssAB	6.07572	III
root	fls2	R179_dssAB	6.26809	III
root	fls2	R179_dssAB	6.28772	III
root	fls2	R179_dssAB	6.25452	III
root	sobir	R179_dssAB	6.09151	III
root	sobir	R179_dssAB	5.69897	III
root	sobir	R179_dssAB	5.50169	III
root	sobir	R179_dssAB	5.8365	III
root	sobir	R179_dssAB	6.1549	III
root	sobir	R179_dssAB	6.07652	III
root	sobir	R179_dssAB	6.04576	III
root	sobir	R179_dssAB	6.09691	III
root	fxexs	R179_dssAB	6.06695	III
root	fxexs	R179_dssAB	5.74473	III
root	fxexs	R179_dssAB	6.54539	III
root	fxexs	R179_dssAB	6.62877	III
root	fxexs	R179_dssAB	6.6712	III
root	fxexs	R179_dssAB	6.11919	III
root	fxexs	R179_dssAB	5.68674	III
root	fxexs	R179_dssAB	5.38195	III

## Sheet: Fig.5e
treatment	strain	cfu_log10	replicate
mock	R179_wt	5.65267	I
mock	R179_wt	5.8978	I
mock	R179_wt	6.12494	I
mock	R179_wt	5.95725	I
mock	R179_wt	5.94916	I
mock	R179_wt	5.74615	I
mock	R179_wt	5.92082	I
mock	R179_wt	6.25181	I
flg22	R179_wt	6.0382	I
flg22	R179_wt	6.04576	I
flg22	R179_wt	5.82169	I
flg22	R179_wt	5.88606	I
flg22	R179_wt	5.7112	I
flg22	R179_wt	6.16025	I
flg22	R179_wt	6.11919	I
flg22	R179_wt	5.8285	I
elf18	R179_wt	5.98716	I
elf18	R179_wt	5.64782	I
elf18	R179_wt	6.54163	I
elf18	R179_wt	6.22185	I
elf18	R179_wt	5.91483	I
elf18	R179_wt	6.31231	I
elf18	R179_wt	6.2143	I
elf18	R179_wt	6.06473	I
mock	R179_dssAB	5.15243	I
mock	R179_dssAB	5.89408	I
mock	R179_dssAB	6.05552	I
mock	R179_dssAB	6.34469	I
mock	R179_dssAB	6.53416	I
mock	R179_dssAB	6.56721	I
mock	R179_dssAB	6.34272	I
mock	R179_dssAB	5.93128	I
flg22	R179_dssAB	6.60296	I
flg22	R179_dssAB	6.26761	I
flg22	R179_dssAB	6.45991	I
flg22	R179_dssAB	6.57085	I
flg22	R179_dssAB	6.21785	I
flg22	R179_dssAB	6.49147	I
flg22	R179_dssAB	6.37487	I
flg22	R179_dssAB	6.564	I
elf18	R179_dssAB	6.82162	I
elf18	R179_dssAB	6.76592	I
elf18	R179_dssAB	6.38666	I
elf18	R179_dssAB	6.56159	I
elf18	R179_dssAB	6.51697	I
elf18	R179_dssAB	6.40419	I
elf18	R179_dssAB	6.39794	I
elf18	R179_dssAB	6.22705	I
mock	R179_wt	6.39794	II
mock	R179_wt	5.73676	II
mock	R179_wt	5.82391	II
mock	R179_wt	7.37566	II
mock	R179_wt	5.49732	II
mock	R179_wt	5.80904	II
mock	R179_wt	5.76917	II
mock	R179_wt	6.46736	II
flg22	R179_wt	6.89437	II
flg22	R179_wt	5.25732	II
flg22	R179_wt	5.82714	II
flg22	R179_wt	7.12173	II
flg22	R179_wt	6.92942	II
flg22	R179_wt	5.52288	II
flg22	R179_wt	5.29671	II
flg22	R179_wt	5.44252	II
elf18	R179_wt	4.30103	II
elf18	R179_wt	5.4437	II
elf18	R179_wt	6.40952	II
elf18	R179_wt	5.26531	II
elf18	R179_wt	5.7724	II
elf18	R179_wt	6.19081	II
elf18	R179_wt	5.61415	II
elf18	R179_wt	6	II
mock	R179_dssAB	5.63792	II
mock	R179_dssAB	6.02687	II
mock	R179_dssAB	5.83727	II
mock	R179_dssAB	5.63731	II
mock	R179_dssAB	6.12231	II
mock	R179_dssAB	5.75012	II
mock	R179_dssAB	5.91352	II
mock	R179_dssAB	5.77599	II
flg22	R179_dssAB	4.66421	II
flg22	R179_dssAB	5.51808	II
flg22	R179_dssAB	5.46489	II
flg22	R179_dssAB	5.3408	II
flg22	R179_dssAB	5.0661	II
flg22	R179_dssAB	6.88052	II
flg22	R179_dssAB	5.56067	II
flg22	R179_dssAB	5.75945	II
elf18	R179_dssAB	7.02996	II
elf18	R179_dssAB	6.14188	II
elf18	R179_dssAB	6.62213	II
elf18	R179_dssAB	7.546	II
elf18	R179_dssAB	7.4275	II
elf18	R179_dssAB	6.61182	II
elf18	R179_dssAB	6.30686	II
elf18	R179_dssAB	5.7112	II
mock	R179_wt	6.12173	III
mock	R179_wt	6.05959	III
mock	R179_wt	6.21532	III
mock	R179_wt	6.16782	III
mock	R179_wt	5.76955	III
mock	R179_wt	5.8451	III
mock	R179_wt	6.39211	III
mock	R179_wt	6.17442	III
flg22	R179_wt	5.8403	III
flg22	R179_wt	6.19457	III
flg22	R179_wt	6.413	III
flg22	R179_wt	6.09691	III
flg22	R179_wt	6.16185	III
flg22	R179_wt	5.76592	III
flg22	R179_wt	6.71765	III
flg22	R179_wt	5.95107	III
elf18	R179_wt	6.50268	III
elf18	R179_wt	6.08267	III
elf18	R179_wt	6.63722	III
elf18	R179_wt	6.33835	III
elf18	R179_wt	6.22792	III
elf18	R179_wt	6.19629	III
elf18	R179_wt	6.46039	III
elf18	R179_wt	5.96166	III
mock	R179_dssAB	5.80024	III
mock	R179_dssAB	5.8443	III
mock	R179_dssAB	5.30776	III
mock	R179_dssAB	5.08973	III
mock	R179_dssAB	5.96489	III
mock	R179_dssAB	5.94747	III
mock	R179_dssAB	5.93359	III
mock	R179_dssAB	5.91398	III
flg22	R179_dssAB	5.01472	III
flg22	R179_dssAB	4.8617	III
flg22	R179_dssAB	5.09691	III
flg22	R179_dssAB	5.90982	III
flg22	R179_dssAB	5.69281	III
flg22	R179_dssAB	4.4859	III
flg22	R179_dssAB	5.77913	III
flg22	R179_dssAB	5.78027	III
elf18	R179_dssAB	4.37675	III
elf18	R179_dssAB	5.38818	III
elf18	R179_dssAB	6.05115	III
elf18	R179_dssAB	5.24778	III
elf18	R179_dssAB	5.70873	III

## Sheet: Fig.5_stats
Statistics
Fig.5a
Comparison	Z	P.unadj	P.adj
mock_Col0 - mock_efr	-0.00616392	0.995082	0.995082
mock_Col0 - mock_efrxfls2	1.10334	0.269879	0.412914
mock_efr - mock_efrxfls2	1.10951	0.267212	0.412964
mock_Col0 - mock_exfxs	1.28826	0.197656	0.325175
mock_efr - mock_exfxs	1.29442	0.195519	0.325157
mock_efrxfls2 - mock_exfxs	0.184918	0.853294	0.894205
mock_Col0 - mock_fls2	-0.277376	0.781491	0.879177
mock_efr - mock_fls2	-0.271213	0.786228	0.871687
mock_efrxfls2 - mock_fls2	-1.38072	0.167366	0.284522
mock_exfxs - mock_fls2	-1.56564	0.117434	0.206522
mock_Col0 - mock_sobir	0.302032	0.762628	0.870761
mock_efr - mock_sobir	0.308196	0.757933	0.871908
mock_efrxfls2 - mock_sobir	-0.80131	0.422952	0.577783
mock_exfxs - mock_sobir	-0.986227	0.324022	0.486032
mock_fls2 - mock_sobir	0.579409	0.562314	0.711025
mock_Col0 - R179(OD1.5)_Col0	-3.43513	0.00059226	0.00302053
mock_efr - R179(OD1.5)_Col0	-3.42918	0.000605409	0.00289461
mock_efrxfls2 - R179(OD1.5)_Col0	-4.50106	6.76142e-06	0.000114944
mock_exfxs - R179(OD1.5)_Col0	-4.67971	2.87279e-06	8.79075e-05
mock_fls2 - R179(OD1.5)_Col0	-3.16716	0.00153934	0.00574436
mock_sobir - R179(OD1.5)_Col0	-3.72693	0.00019383	0.0014828
mock_Col0 - R179(OD1.5)_efr	-3.52576	0.000422265	0.00269194
mock_efr - R179(OD1.5)_efr	-3.5196	0.0004322	0.00264506
mock_efrxfls2 - R179(OD1.5)_efr	-4.6291	3.6725e-06	9.36488e-05
mock_exfxs - R179(OD1.5)_efr	-4.81402	1.47922e-06	7.54404e-05
mock_fls2 - R179(OD1.5)_efr	-3.24839	0.00116062	0.0047993
mock_sobir - R179(OD1.5)_efr	-3.82779	0.000129296	0.0012364
R179(OD1.5)_Col0 - R179(OD1.5)_efr	0.0289239	0.976925	0.983352
mock_Col0 - R179(OD1.5)_efrxfls2	-2.32996	0.0198082	0.0459189
mock_efr - R179(OD1.5)_efrxfls2	-2.3238	0.0201363	0.0459829
mock_efrxfls2 - R179(OD1.5)_efrxfls2	-3.4333	0.000596273	0.0029429
mock_exfxs - R179(OD1.5)_efrxfls2	-3.61822	0.000296634	0.00216119
mock_fls2 - R179(OD1.5)_efrxfls2	-2.05259	0.0401128	0.0864402
mock_sobir - R179(OD1.5)_efrxfls2	-2.63199	0.00848853	0.0220126
R179(OD1.5)_Col0 - R179(OD1.5)_efrxfls2	1.18418	0.236343	0.372788
R179(OD1.5)_efr - R179(OD1.5)_efrxfls2	1.1958	0.231774	0.373279
mock_Col0 - R179(OD1.5)_exfxs	-0.419147	0.675109	0.819775
mock_efr - R179(OD1.5)_exfxs	-0.412983	0.679619	0.818754
mock_efrxfls2 - R179(OD1.5)_exfxs	-1.52249	0.127887	0.222349
mock_exfxs - R179(OD1.5)_exfxs	-1.70741	0.0877466	0.165744
mock_fls2 - R179(OD1.5)_exfxs	-0.14177	0.887262	0.917237
mock_sobir - R179(OD1.5)_exfxs	-0.721179	0.4708	0.631863
R179(OD1.5)_Col0 - R179(OD1.5)_exfxs	3.0302	0.00244392	0.00812868
R179(OD1.5)_efr - R179(OD1.5)_exfxs	3.10662	0.00189242	0.00673349
R179(OD1.5)_efrxfls2 - R179(OD1.5)_exfxs	1.91082	0.0560283	0.112794
mock_Col0 - R179(OD1.5)_fls2	-3.76616	0.00016578	0.00149202
mock_efr - R179(OD1.5)_fls2	-3.75999	0.000169919	0.00144431
mock_efrxfls2 - R179(OD1.5)_fls2	-4.8695	1.11882e-06	8.559e-05
mock_exfxs - R179(OD1.5)_fls2	-5.05442	4.31712e-07	6.60519e-05
mock_fls2 - R179(OD1.5)_fls2	-3.48878	0.000485232	0.0028554
mock_sobir - R179(OD1.5)_fls2	-4.06819	4.73802e-05	0.000557628
R179(OD1.5)_Col0 - R179(OD1.5)_fls2	-0.203318	0.838887	0.88517
R179(OD1.5)_efr - R179(OD1.5)_fls2	-0.240393	0.810026	0.866671
R179(OD1.5)_efrxfls2 - R179(OD1.5)_fls2	-1.43619	0.150947	0.259494
R179(OD1.5)_exfxs - R179(OD1.5)_fls2	-3.34701	0.000816885	0.00367598
mock_Col0 - R179(OD1.5)_sobir	-2.38539	0.0170609	0.0407862
mock_efr - R179(OD1.5)_sobir	-2.37969	0.0173274	0.040786
mock_efrxfls2 - R179(OD1.5)_sobir	-3.40689	0.000657078	0.00304645
mock_exfxs - R179(OD1.5)_sobir	-3.57809	0.000346115	0.00230242
mock_fls2 - R179(OD1.5)_sobir	-2.12859	0.033288	0.0727581
mock_sobir - R179(OD1.5)_sobir	-2.66502	0.00769836	0.0203078
R179(OD1.5)_Col0 - R179(OD1.5)_sobir	0.880008	0.378855	0.541727
R179(OD1.5)_efr - R179(OD1.5)_sobir	0.878829	0.379494	0.537616
R179(OD1.5)_efrxfls2 - R179(OD1.5)_sobir	-0.228267	0.819438	0.870653
R179(OD1.5)_exfxs - R179(OD1.5)_sobir	-1.99734	0.0457884	0.0973004
R179(OD1.5)_fls2 - R179(OD1.5)_sobir	1.10139	0.270727	0.410111
mock_Col0 - R179_HK_Col0	-3.18058	0.00146979	0.00591784
mock_efr - R179_HK_Col0	-3.17442	0.00150137	0.00574273
mock_efrxfls2 - R179_HK_Col0	-4.28393	1.83625e-05	0.000234122
mock_exfxs - R179_HK_Col0	-4.46884	7.8644e-06	0.000120325
mock_fls2 - R179_HK_Col0	-2.90321	0.00369363	0.0117734
mock_sobir - R179_HK_Col0	-3.48262	0.000496541	0.00281373
R179(OD1.5)_Col0 - R179_HK_Col0	0.362399	0.717054	0.850459
R179(OD1.5)_efr - R179_HK_Col0	0.34518	0.729959	0.852548
R179(OD1.5)_efrxfls2 - R179_HK_Col0	-0.850621	0.39498	0.554421
R179(OD1.5)_exfxs - R179_HK_Col0	-2.76144	0.00575477	0.0157229
R179(OD1.5)_fls2 - R179_HK_Col0	0.585572	0.558163	0.711658
R179(OD1.5)_sobir - R179_HK_Col0	-0.559255	0.575988	0.722345
mock_Col0 - R179_HK_efr	-3.4518	0.000556869	0.00304289
mock_efr - R179_HK_efr	-3.44563	0.000569726	0.0030058
mock_efrxfls2 - R179_HK_efr	-4.55514	5.23513e-06	0.000100122
mock_exfxs - R179_HK_efr	-4.74006	2.1366e-06	8.1725e-05
mock_fls2 - R179_HK_efr	-3.17442	0.00150137	0.00588998
mock_sobir - R179_HK_efr	-3.75383	0.000174155	0.0014024
R179(OD1.5)_Col0 - R179_HK_efr	0.100383	0.92004	0.944739
R179(OD1.5)_efr - R179_HK_efr	0.0739671	0.941037	0.953501
R179(OD1.5)_efrxfls2 - R179_HK_efr	-1.12183	0.261933	0.408937
R179(OD1.5)_exfxs - R179_HK_efr	-3.03265	0.00242417	0.00824219
R179(OD1.5)_fls2 - R179_HK_efr	0.31436	0.753248	0.873083
R179(OD1.5)_sobir - R179_HK_efr	-0.810349	0.41774	0.575803
R179_HK_Col0 - R179_HK_efr	-0.271213	0.786228	0.87805
mock_Col0 - R179_HK_efrxfls2	-1.60878	0.107664	0.196102
mock_efr - R179_HK_efrxfls2	-1.60262	0.109019	0.196234
mock_efrxfls2 - R179_HK_efrxfls2	-2.71213	0.00668533	0.0179448
mock_exfxs - R179_HK_efrxfls2	-2.89704	0.00376698	0.0117622
mock_fls2 - R179_HK_efrxfls2	-1.33141	0.183055	0.307774
mock_sobir - R179_HK_efrxfls2	-1.91082	0.0560283	0.114298
R179(OD1.5)_Col0 - R179_HK_efrxfls2	1.8809	0.0599853	0.119191
R179(OD1.5)_efr - R179_HK_efrxfls2	1.91698	0.0552405	0.114214
R179(OD1.5)_efrxfls2 - R179_HK_efrxfls2	0.721179	0.4708	0.637454
R179(OD1.5)_exfxs - R179_HK_efrxfls2	-1.18964	0.234189	0.373239
R179(OD1.5)_fls2 - R179_HK_efrxfls2	2.15737	0.0309767	0.0686874
R179(OD1.5)_sobir - R179_HK_efrxfls2	0.895949	0.37028	0.534461
R179_HK_Col0 - R179_HK_efrxfls2	1.5718	0.115997	0.206367
R179_HK_efr - R179_HK_efrxfls2	1.84301	0.0653272	0.128142
mock_Col0 - R179_HK_exfxs	-0.65954	0.509549	0.677922
mock_efr - R179_HK_exfxs	-0.653376	0.513514	0.677307
mock_efrxfls2 - R179_HK_exfxs	-1.76288	0.0779205	0.149023
mock_exfxs - R179_HK_exfxs	-1.9478	0.051439	0.107811
mock_fls2 - R179_HK_exfxs	-0.382163	0.70234	0.839516
mock_sobir - R179_HK_exfxs	-0.961572	0.336265	0.4995
R179(OD1.5)_Col0 - R179_HK_exfxs	2.79796	0.00514267	0.0145709
R179(OD1.5)_efr - R179_HK_exfxs	2.86622	0.00415401	0.0127113
R179(OD1.5)_efrxfls2 - R179_HK_exfxs	1.67042	0.0948358	0.174818
R179(OD1.5)_exfxs - R179_HK_exfxs	-0.240393	0.810026	0.872774
R179(OD1.5)_fls2 - R179_HK_exfxs	3.10662	0.00189242	0.00689381
R179(OD1.5)_sobir - R179_HK_exfxs	1.77478	0.0759345	0.147063
R179_HK_Col0 - R179_HK_exfxs	2.52104	0.0117007	0.0288744
R179_HK_efr - R179_HK_exfxs	2.79226	0.00523419	0.0145606
R179_HK_efrxfls2 - R179_HK_exfxs	0.949244	0.342497	0.499067
mock_Col0 - R179_HK_fls2	-3.27921	0.001041	0.00455064
mock_efr - R179_HK_fls2	-3.27304	0.00106397	0.00452186
mock_efrxfls2 - R179_HK_fls2	-4.38255	1.17299e-05	0.000163153
mock_exfxs - R179_HK_fls2	-4.56747	4.93657e-06	0.000107899
mock_fls2 - R179_HK_fls2	-3.00183	0.00268362	0.00873605
mock_sobir - R179_HK_fls2	-3.58124	0.00034197	0.00237825
R179(OD1.5)_Col0 - R179_HK_fls2	0.26712	0.789376	0.868882
R179(OD1.5)_efr - R179_HK_fls2	0.246557	0.805251	0.873783
R179(OD1.5)_efrxfls2 - R179_HK_fls2	-0.949244	0.342497	0.503865
R179(OD1.5)_exfxs - R179_HK_fls2	-2.86006	0.00423562	0.0127069
R179(OD1.5)_fls2 - R179_HK_fls2	0.48695	0.626294	0.766584
R179(OD1.5)_sobir - R179_HK_fls2	-0.650562	0.515329	0.673892
R179_HK_Col0 - R179_HK_fls2	-0.0986227	0.921438	0.939867
R179_HK_efr - R179_HK_fls2	0.17259	0.862974	0.898197
R179_HK_efrxfls2 - R179_HK_fls2	-1.67042	0.0948358	0.17695
R179_HK_exfxs - R179_HK_fls2	-2.61967	0.00880158	0.022444
mock_Col0 - R179_HK_sobir	-2.80902	0.00496929	0.0146212
mock_efr - R179_HK_sobir	-2.80306	0.00506198	0.0146129
mock_efrxfls2 - R179_HK_sobir	-3.87495	0.000106648	0.00108781
mock_exfxs - R179_HK_sobir	-4.05359	5.04366e-05	0.0005512
mock_fls2 - R179_HK_sobir	-2.54105	0.0110521	0.0277209
mock_sobir - R179_HK_sobir	-3.10081	0.00192993	0.0067109
R179(OD1.5)_Col0 - R179_HK_sobir	0.606235	0.544359	0.705821
R179(OD1.5)_efr - R179_HK_sobir	0.597193	0.550379	0.70763
R179(OD1.5)_efrxfls2 - R179_HK_sobir	-0.55806	0.576803	0.717487
R179(OD1.5)_exfxs - R179_HK_sobir	-2.40408	0.0162131	0.0393746
R179(OD1.5)_fls2 - R179_HK_sobir	0.829434	0.406859	0.565903
R179(OD1.5)_sobir - R179_HK_sobir	-0.297557	0.766041	0.86818
R179_HK_Col0 - R179_HK_sobir	0.263718	0.791998	0.86554
R179_HK_efr - R179_HK_sobir	0.525734	0.599073	0.739179
R179_HK_efrxfls2 - R179_HK_sobir	-1.25479	0.209557	0.341087
R179_HK_exfxs - R179_HK_sobir	-2.17184	0.0298676	0.0672021
R179_HK_fls2 - R179_HK_sobir	0.358996	0.719598	0.846911
Fig.5b
Comparison	Z	P.unadj	P.adj
Col0_HK_R179 - Col0_mock	-6.0272	1.66827e-09	7.78527e-09
Col0_HK_R179 - efr_HK_R179	2.90993	0.00361511	0.0059543
Col0_mock - efr_HK_R179	7.54732	4.44309e-14	1.24406e-12
Col0_HK_R179 - efr_mock	-5.6166	1.94757e-08	7.79028e-08
Col0_mock - efr_mock	-0.960713	0.336697	0.392813
efr_HK_R179 - efr_mock	-7.18531	6.70548e-13	9.38767e-12
Col0_HK_R179 - sobir_HK_R179	1.88551	0.0593612	0.0831056
Col0_mock - sobir_HK_R179	6.08112	1.19345e-09	8.35415e-09
efr_HK_R179 - sobir_HK_R179	-0.644882	0.519004	0.581284
efr_mock - sobir_HK_R179	6.02913	1.64848e-09	9.23148e-09
Col0_HK_R179 - sobir_mock	-3.31691	0.000910175	0.00182035
Col0_mock - sobir_mock	0.573542	0.566278	0.609838
efr_HK_R179 - sobir_mock	-5.07177	3.94131e-07	1.10357e-06
efr_mock - sobir_mock	1.21674	0.223703	0.284713
sobir_HK_R179 - sobir_mock	-4.21472	2.50087e-05	5.83535e-05
Col0_HK_R179 - sxfxe_HK_R179	-3.07944	0.00207387	0.00387122
Col0_mock - sxfxe_HK_R179	2.66575	0.00768169	0.0119493
efr_HK_R179 - sxfxe_HK_R179	-5.23979	1.60758e-07	5.00135e-07
efr_mock - sxfxe_HK_R179	3.03294	0.00242187	0.00423828
sobir_HK_R179 - sxfxe_HK_R179	-4.03528	5.45381e-05	0.000117467
sobir_mock - sxfxe_HK_R179	1.20832	0.226923	0.276254
Col0_HK_R179 - sxfxe_mock	-5.01439	5.32032e-07	1.35426e-06
Col0_mock - sxfxe_mock	0.429879	0.667284	0.691998
efr_HK_R179 - sxfxe_mock	-6.74337	1.54759e-11	1.44441e-10
efr_mock - sxfxe_mock	1.24766	0.212155	0.282873
sobir_HK_R179 - sxfxe_mock	-5.45831	4.80691e-08	1.68242e-07
sobir_mock - sxfxe_mock	-0.254285	0.799276	0.799276
sxfxe_HK_R179 - sxfxe_mock	-2.01583	0.0438178	0.0645736
Fig.5c
Comparison	Z	P.unadj	P.adj
Col0_mock - Col0_R179	-2.0829	0.0372602	0.0910806
Col0_mock - Col0_R179_HK	-2.68966	0.0071525	0.0262258
Col0_R179 - Col0_R179_HK	-0.606758	0.544011	0.641156
Col0_mock - efr_mock	1.01428	0.310448	0.426866
Col0_R179 - efr_mock	3.09718	0.00195369	0.00991874
Col0_R179_HK - efr_mock	3.70394	0.000212275	0.00200145
Col0_mock - efr_R179	-3.80356	0.000142632	0.00156896
Col0_R179 - efr_R179	-1.72066	0.085313	0.160876
Col0_R179_HK - efr_R179	-1.1139	0.265322	0.37258
efr_mock - efr_R179	-4.81784	1.4512e-06	9.57794e-05
Col0_mock - efr_R179_HK	-1.15012	0.250093	0.358829
Col0_R179 - efr_R179_HK	0.932777	0.350935	0.472688
Col0_R179_HK - efr_R179_HK	1.53954	0.123674	0.214802
efr_mock - efr_R179_HK	-2.16441	0.0304332	0.0803437
efr_R179 - efr_R179_HK	2.65343	0.00796772	0.0276773
Col0_mock - efrxfls2xsobir1_mock	0.398468	0.690285	0.759314
Col0_R179 - efrxfls2xsobir1_mock	2.48137	0.0130879	0.04319
Col0_R179_HK - efrxfls2xsobir1_mock	3.08813	0.00201422	0.00949562
efr_mock - efrxfls2xsobir1_mock	-0.615814	0.538017	0.645621
efr_R179 - efrxfls2xsobir1_mock	4.20203	2.64536e-05	0.00058198
efr_R179_HK - efrxfls2xsobir1_mock	1.54859	0.12148	0.222713
Col0_mock - efrxfls2xsobir1_R179	-0.914665	0.360367	0.475685
Col0_R179 - efrxfls2xsobir1_R179	1.16824	0.242712	0.355977
Col0_R179_HK - efrxfls2xsobir1_R179	1.77499	0.0758989	0.151798
efr_mock - efrxfls2xsobir1_R179	-1.92895	0.0537374	0.122299
efr_R179 - efrxfls2xsobir1_R179	2.88889	0.003866	0.0150092
efr_R179_HK - efrxfls2xsobir1_R179	0.235458	0.813853	0.826374
efrxfls2xsobir1_mock - efrxfls2xsobir1_R179	-1.31313	0.189138	0.304466
Col0_mock - efrxfls2xsobir1_R179_HK	-1.43086	0.15247	0.251575
Col0_R179 - efrxfls2xsobir1_R179_HK	0.652039	0.514376	0.628682
Col0_R179_HK - efrxfls2xsobir1_R179_HK	1.2588	0.208104	0.32702
efr_mock - efrxfls2xsobir1_R179_HK	-2.44514	0.0144794	0.0455067
efr_R179 - efrxfls2xsobir1_R179_HK	2.3727	0.0176588	0.0485617
efr_R179_HK - efrxfls2xsobir1_R179_HK	-0.280739	0.778911	0.803252
efrxfls2xsobir1_mock - efrxfls2xsobir1_R179_HK	-1.82933	0.0673501	0.143391
efrxfls2xsobir1_R179 - efrxfls2xsobir1_R179_HK	-0.516197	0.605717	0.677581
Col0_mock - fls2_mock	0.289795	0.771973	0.821778
Col0_R179 - fls2_mock	2.3727	0.0176588	0.0506731
Col0_R179_HK - fls2_mock	2.97945	0.00288763	0.0127056
efr_mock - fls2_mock	-0.724487	0.468767	0.583747
efr_R179 - fls2_mock	4.09335	4.25179e-05	0.000701546
efr_R179_HK - fls2_mock	1.43992	0.14989	0.253661
efrxfls2xsobir1_mock - fls2_mock	-0.108673	0.913462	0.913462
efrxfls2xsobir1_R179 - fls2_mock	1.20446	0.228412	0.350586
efrxfls2xsobir1_R179_HK - fls2_mock	1.72066	0.085313	0.165608
Col0_mock - fls2_R179	-2.9704	0.00297414	0.0122683
Col0_R179 - fls2_R179	-0.887497	0.374811	0.48505
Col0_R179_HK - fls2_R179	-0.280739	0.778911	0.816002
efr_mock - fls2_R179	-3.98468	6.75711e-05	0.000891938
efr_R179 - fls2_R179	0.83316	0.404754	0.513727
efr_R179_HK - fls2_R179	-1.82027	0.0687172	0.141729
efrxfls2xsobir1_mock - fls2_R179	-3.36887	0.000754781	0.00498156
efrxfls2xsobir1_R179 - fls2_R179	-2.05573	0.0398083	0.0938338
efrxfls2xsobir1_R179_HK - fls2_R179	-1.53954	0.123674	0.220607
fls2_mock - fls2_R179	-3.26019	0.00111336	0.00612351
Col0_mock - fls2_R179_HK	-3.28736	0.00101131	0.00606786
Col0_R179 - fls2_R179_HK	-1.20446	0.228412	0.342618
Col0_R179_HK - fls2_R179_HK	-0.597702	0.550039	0.636887
efr_mock - fls2_R179_HK	-4.30164	1.69536e-05	0.000559469
efr_R179 - fls2_R179_HK	0.516197	0.605717	0.689264
efr_R179_HK - fls2_R179_HK	-2.13724	0.0325787	0.0826997
efrxfls2xsobir1_mock - fls2_R179_HK	-3.68583	0.000227959	0.00188066
efrxfls2xsobir1_R179 - fls2_R179_HK	-2.3727	0.0176588	0.0529764
efrxfls2xsobir1_R179_HK - fls2_R179_HK	-1.8565	0.0633825	0.139442
fls2_mock - fls2_R179_HK	-3.57716	0.000347353	0.00254725
fls2_R179 - fls2_R179_HK	-0.316963	0.751272	0.812851
Fig.5d
Comparison	Z	P.unadj	P.adj
Col0_R179_dssAB - Col0_R179_wt	-1.32418	0.185443	0.379315
Col0_R179_dssAB - efr_R179_dssAB	-1.18817	0.234767	0.406327
Col0_R179_wt - efr_R179_dssAB	0.118144	0.905954	0.948091
Col0_R179_dssAB - efr_R179_wt	-0.664866	0.506136	0.690186
Col0_R179_wt - efr_R179_wt	0.649317	0.516133	0.683118
efr_R179_dssAB - efr_R179_wt	0.523303	0.600763	0.77241
Col0_R179_dssAB - fls2_R179_dssAB	-0.408781	0.6827	0.853375
Col0_R179_wt - fls2_R179_dssAB	0.909253	0.363217	0.563612
efr_R179_dssAB - fls2_R179_dssAB	0.779388	0.435751	0.632542
efr_R179_wt - fls2_R179_dssAB	0.256085	0.797885	0.875728
Col0_R179_dssAB - fls2_R179_wt	-1.54764	0.121709	0.304271
Col0_R179_wt - fls2_R179_wt	-0.246735	0.805113	0.862622
efr_R179_dssAB - fls2_R179_wt	-0.359473	0.719241	0.829894
efr_R179_wt - fls2_R179_wt	-0.882776	0.377357	0.566036
fls2_R179_dssAB - fls2_R179_wt	-1.13886	0.254761	0.424602
Col0_R179_dssAB - fxexs_R179_dssAB	1.10294	0.270053	0.434014
Col0_R179_wt - fxexs_R179_dssAB	2.57792	0.00993975	0.0638984
efr_R179_dssAB - fxexs_R179_dssAB	2.40451	0.016194	0.0809699
efr_R179_wt - fxexs_R179_dssAB	1.83126	0.0670611	0.232135
fls2_R179_dssAB - fxexs_R179_dssAB	1.55074	0.120965	0.3202
fls2_R179_wt - fxexs_R179_dssAB	2.7983	0.00513728	0.0577944
Col0_R179_dssAB - fxexs_R179_wt	1.19935	0.230391	0.414703
Col0_R179_wt - fxexs_R179_wt	2.67608	0.00744891	0.0558668
efr_R179_dssAB - fxexs_R179_wt	2.50093	0.0123869	0.0696761
efr_R179_wt - fxexs_R179_wt	1.92768	0.0538953	0.220481
fls2_R179_dssAB - fxexs_R179_wt	1.64715	0.0995271	0.319909
fls2_R179_wt - fxexs_R179_wt	2.89471	0.00379509	0.0569263
fxexs_R179_dssAB - fxexs_R179_wt	0.107793	0.91416	0.934936
Col0_R179_dssAB - sobir_R179_dssAB	1.4398	0.149923	0.35508
Col0_R179_wt - sobir_R179_dssAB	2.92089	0.00349034	0.0785325
efr_R179_dssAB - sobir_R179_dssAB	2.74138	0.0061182	0.0550638
efr_R179_wt - sobir_R179_dssAB	2.16813	0.0301489	0.13567
fls2_R179_dssAB - sobir_R179_dssAB	1.8876	0.0590794	0.221548
fls2_R179_wt - sobir_R179_dssAB	3.13516	0.0017176	0.0772918
fxexs_R179_dssAB - sobir_R179_dssAB	0.376626	0.706452	0.836588
fxexs_R179_wt - sobir_R179_dssAB	0.268833	0.788058	0.886566
Col0_R179_dssAB - sobir_R179_wt	-0.0469414	0.96256	0.96256
Col0_R179_wt - sobir_R179_wt	1.39427	0.163237	0.367284
efr_R179_dssAB - sobir_R179_wt	1.24346	0.213698	0.400684
efr_R179_wt - sobir_R179_wt	0.675131	0.499593	0.702552
fls2_R179_dssAB - sobir_R179_wt	0.397012	0.691359	0.840842
fls2_R179_wt - sobir_R179_wt	1.63386	0.102288	0.287684
fxexs_R179_dssAB - sobir_R179_wt	-1.27231	0.203264	0.397691
fxexs_R179_wt - sobir_R179_wt	-1.37895	0.167911	0.35981
sobir_R179_dssAB - sobir_R179_wt	-1.6449	0.0999897	0.299969
Fig.5e
Comparison	Z	P.unadj	P.adj
R179_dssAB_elf18 - R179_dssAB_flg22	2.98462	0.00283931	0.0425897
R179_dssAB_elf18 - R179_dssAB_mock	2.76272	0.00573213	0.0429909
R179_dssAB_flg22 - R179_dssAB_mock	-0.229684	0.818337	0.87679
R179_dssAB_elf18 - R179_wt_elf18	1.40063	0.161326	0.345699
R179_dssAB_flg22 - R179_wt_elf18	-1.63959	0.101091	0.303272
R179_dssAB_mock - R179_wt_elf18	-1.40991	0.158567	0.396419
R179_dssAB_elf18 - R179_wt_flg22	1.91099	0.0560064	0.280032
R179_dssAB_flg22 - R179_wt_flg22	-1.11132	0.266432	0.444053
R179_dssAB_mock - R179_wt_flg22	-0.881633	0.377975	0.515421
R179_wt_elf18 - R179_wt_flg22	0.528273	0.59731	0.746637
R179_dssAB_elf18 - R179_wt_mock	1.89733	0.0577843	0.216691
R179_dssAB_flg22 - R179_wt_mock	-1.12545	0.260398	0.488246
R179_dssAB_mock - R179_wt_mock	-0.895767	0.370377	0.555566
R179_wt_elf18 - R179_wt_mock	0.514139	0.607155	0.700564
R179_wt_flg22 - R179_wt_mock	-0.0141344	0.988723	0.988723
