# Supplementary material for: Conserved immunomodulation and variation in host association by Xanthomonadales commensals in Arabidopsis root microbiota
Source: Nat Plants. 2025 Feb 19;11(3):612–31. doi: 10.1038/s41477-025-01918-w (PMC11928319; doi:10.1038/s41477-025-01918-w)
Supplement: Supplementary file 8 — Statistical source data for Extended Data Fig. 1. [file 41477_2025_1918_MOESM8_ESM.xlsx]

## Sheet: Ext_Data_Fig.1e
treatment	SynCom	strain	root_length	replicate
mock	none	none	4.084	I
mock	none	none	4.029	I
mock	none	none	4.118	I
mock	none	none	4.319	I
mock	none	none	4.468	I
mock	none	none	3.857	I
mock	none	none	3.105	I
mock	none	none	2.755	I
mock	none	none	3.229	I
mock	none	none	4.03	I
mock	none	none	4.04	I
mock	none	none	3.295	I
mock	none	none	3.4	I
mock	none	none	4.284	I
mock	none	none	3.581	I
mock	none	none	3.986	I
mock	none	none	3.612	I
mock	none	none	5.143	I
mock	none	none	3.193	I
mock	none	none	3.837	I
mock	none	none	4.136	I
flg22	none	none	0.94	I
flg22	none	none	1.408	I
flg22	none	none	0.69	I
flg22	none	none	0.983	I
flg22	none	none	0.894	I
flg22	none	none	0.782	I
flg22	none	none	0.901	I
flg22	none	none	0.745	I
flg22	none	none	1.188	I
flg22	none	none	0.936	I
flg22	none	none	1.035	I
flg22	none	none	0.775	I
flg22	none	none	1.112	I
flg22	none	none	0.875	I
flg22	none	none	0.841	I
flg22	none	none	0.62	I
flg22	none	none	0.866	I
flg22	none	none	0.94	I
flg22	none	none	0.825	I
flg22	none	none	0.774	I
flg22	none	none	1.143	I
flg22	none	none	1.007	I
flg22	none	none	0.699	I
flg22	none	none	0.522	I
mock	NS	none	2.967	I
mock	NS	none	4.241	I
mock	NS	none	2.894	I
mock	NS	none	3.06	I
mock	NS	none	3.331	I
mock	NS	none	2.896	I
mock	NS	none	3.228	I
mock	NS	none	3.637	I
mock	NS	none	3.786	I
mock	NS	none	2.72	I
mock	NS	none	3.306	I
mock	NS	none	3.575	I
mock	NS	none	2.911	I
mock	NS	none	3.411	I
mock	NS	none	3.007	I
mock	NS	none	2.558	I
mock	NS	none	3.007	I
mock	NS	none	2.64	I
mock	NS	none	2.743	I
mock	NS	none	2.302	I
mock	NS	none	2.618	I
mock	NS	none	2.818	I
mock	NS	none	3.122	I
mock	NS	none	2.832	I
mock	NS	none	3.297	I
mock	NS	none	2.966	I
flg22	NS	none	0.814	I
flg22	NS	none	0.842	I
flg22	NS	none	0.901	I
flg22	NS	none	0.661	I
flg22	NS	none	1.556	I
flg22	NS	none	0.576	I
flg22	NS	none	1.064	I
flg22	NS	none	0.806	I
flg22	NS	none	0.874	I
flg22	NS	none	1.034	I
flg22	NS	none	0.976	I
flg22	NS	none	1.007	I
flg22	NS	none	0.846	I
flg22	NS	none	0.84	I
flg22	NS	none	1.058	I
flg22	NS	none	1.278	I
flg22	NS	none	1.296	I
flg22	NS	none	0.953	I
flg22	NS	none	0.758	I
flg22	NS	none	1.041	I
flg22	NS	none	1.029	I
flg22	NS	none	1.181	I
flg22	NS	none	0.685	I
flg22	NS	none	0.936	I
flg22	NS	none	0.954	I
flg22	NS	none	0.901	I
mock	NS	none	2.629	I
mock	NS	none	2.638	I
mock	NS	none	3.061	I
mock	NS	none	3.587	I
mock	NS	none	3.207	I
mock	NS	none	3.489	I
mock	NS	none	3.389	I
mock	NS	none	3.199	I
mock	NS	none	3.117	I
mock	NS	none	3.602	I
mock	NS	none	3.177	I
mock	NS	none	3.505	I
mock	NS	none	3.298	I
mock	NS	none	3.181	I
mock	NS	none	2.931	I
mock	NS	none	3.202	I
mock	NS	none	3.25	I
mock	NS	none	2.476	I
mock	NS	none	3.104	I
mock	NS	none	2.524	I
mock	NS	none	2.536	I
mock	NS	none	2.761	I
mock	NS	none	3.045	I
mock	NS	none	3.629	I
mock	NS	none	2.632	I
mock	NS	none	2.834	I
flg22	NS	none	0.946	I
flg22	NS	none	0.692	I
flg22	NS	none	0.795	I
flg22	NS	none	1.335	I
flg22	NS	none	1.089	I
flg22	NS	none	1.083	I
flg22	NS	none	0.817	I
flg22	NS	none	0.781	I
flg22	NS	none	1.407	I
flg22	NS	none	0.934	I
flg22	NS	none	1.124	I
flg22	NS	none	0.796	I
flg22	NS	none	0.907	I
flg22	NS	none	0.482	I
flg22	NS	none	0.874	I
flg22	NS	none	1.096	I
flg22	NS	none	0.806	I
flg22	NS	none	1.109	I
flg22	NS	none	0.94	I
flg22	NS	none	1.002	I
flg22	NS	none	1.079	I
flg22	NS	none	0.773	I
flg22	NS	none	0.914	I
flg22	NS	none	1.015	I
flg22	NS	none	1.04	I
mock	NS	L131	2.754	I
mock	NS	L131	2.139	I
mock	NS	L131	2.659	I
mock	NS	L131	3.599	I
mock	NS	L131	2.621	I
mock	NS	L131	2.147	I
mock	NS	L131	2.5	I
mock	NS	L131	3.325	I
mock	NS	L131	2.846	I
flg22	NS	L131	2.717	I
flg22	NS	L131	2.453	I
flg22	NS	L131	3.247	I
flg22	NS	L131	2.99	I
flg22	NS	L131	2.794	I
flg22	NS	L131	2.942	I
flg22	NS	L131	3.107	I
mock	NS	L131	2.542	I
mock	NS	L131	3.195	I
mock	NS	L131	3.711	I
mock	NS	L131	2.941	I
mock	NS	L131	2.587	I
mock	NS	L131	3.325	I
mock	NS	L131	2.474	I
mock	NS	L131	3.011	I
mock	NS	L131	2.39	I
mock	NS	L131	2.955	I
flg22	NS	L131	2.496	I
flg22	NS	L131	2.501	I
flg22	NS	L131	3.575	I
flg22	NS	L131	2.545	I
flg22	NS	L131	2.308	I
mock	none	none	4.802	II
mock	none	none	7.108	II
mock	none	none	6.886	II
mock	none	none	5.897	II
mock	none	none	6.27	II
mock	none	none	6.035	II
mock	none	none	5.385	II
mock	none	none	5.452	II
mock	none	none	5.214	II
mock	none	none	5.583	II
mock	none	none	5.95	II
mock	none	none	5.079	II
mock	none	none	5.3	II
mock	none	none	5.94	II
mock	none	none	5.812	II
mock	none	none	5.069	II
mock	none	none	5.694	II
mock	none	none	6.641	II
flg22	none	none	1.245	II
flg22	none	none	1.673	II
flg22	none	none	1.694	II
flg22	none	none	1.685	II
flg22	none	none	1.544	II
flg22	none	none	1.321	II
flg22	none	none	1.195	II
flg22	none	none	1.834	II
flg22	none	none	1.397	II
flg22	none	none	1.986	II
flg22	none	none	2.077	II
flg22	none	none	1.883	II
flg22	none	none	1.84	II
flg22	none	none	1.945	II
flg22	none	none	1.726	II
flg22	none	none	1.438	II
flg22	none	none	1.113	II
flg22	none	none	1.788	II
flg22	none	none	1.354	II
flg22	none	none	1.391	II
flg22	none	none	1.389	II
flg22	none	none	1.667	II
flg22	none	none	1.221	II
flg22	none	none	1.117	II
flg22	none	none	1.22	II
flg22	none	none	1.028	II
flg22	none	none	1.104	II
flg22	none	none	1.244	II
flg22	none	none	1.086	II
mock	none	none	5.717	II
mock	none	none	5.514	II
mock	none	none	6.123	II
mock	none	none	6.16	II
mock	none	none	4.957	II
mock	none	none	6.621	II
mock	none	none	5.991	II
mock	none	none	4.136	II
mock	none	none	5.128	II
mock	none	none	5.407	II
mock	none	none	5.939	II
mock	none	none	4.827	II
mock	none	none	5.328	II
mock	none	none	5.927	II
mock	none	none	6.134	II
mock	none	none	5.451	II
mock	none	none	5.844	II
mock	none	none	6.148	II
flg22	none	none	1.428	II
flg22	none	none	1.632	II
flg22	none	none	1.964	II
flg22	none	none	1.773	II
flg22	none	none	1.301	II
flg22	none	none	1.225	II
flg22	none	none	1.085	II
flg22	none	none	0.995	II
flg22	none	none	1.446	II
flg22	none	none	1.447	II
flg22	none	none	1.646	II
flg22	none	none	1.156	II
flg22	none	none	1.31	II
flg22	none	none	1.49	II
flg22	none	none	1.695	II
flg22	none	none	1.175	II
flg22	none	none	1.188	II
flg22	none	none	1.358	II
flg22	none	none	2.513	II
flg22	none	none	1.37	II
flg22	none	none	1.473	II
flg22	none	none	1.43	II
flg22	none	none	0.825	II
flg22	none	none	1.231	II
flg22	none	none	1.276	II
flg22	none	none	1.111	II
flg22	none	none	1.405	II
flg22	none	none	1.232	II
flg22	none	none	1.638	II
flg22	none	none	1.191	II
mock	NS	L131	6.292	II
mock	NS	L131	5.319	II
mock	NS	L131	4.183	II
mock	NS	L131	5.823	II
mock	NS	L131	3.726	II
mock	NS	L131	4.871	II
mock	NS	L131	5.004	II
mock	NS	L131	4.491	II
mock	NS	L131	5.707	II
mock	NS	L131	4.523	II
mock	NS	L131	3.676	II
mock	NS	L131	5.032	II
mock	NS	L131	4.985	II
mock	NS	L131	5.149	II
mock	NS	L131	5.031	II
mock	NS	L131	5.259	II
flg22	NS	L131	3.359	II
flg22	NS	L131	4.448	II
flg22	NS	L131	5.307	II
flg22	NS	L131	5.622	II
flg22	NS	L131	5.548	II
flg22	NS	L131	4.611	II
flg22	NS	L131	6.094	II
flg22	NS	L131	5.425	II
flg22	NS	L131	5.392	II
flg22	NS	L131	5.074	II
flg22	NS	L131	3.768	II
flg22	NS	L131	4.337	II
mock	NS	L131	4.427	II
mock	NS	L131	4.248	II
mock	NS	L131	4.28	II
mock	NS	L131	3.544	II
mock	NS	L131	4.793	II
mock	NS	L131	4.427	II
mock	NS	L131	4.711	II
mock	NS	L131	5.839	II
mock	NS	L131	4.909	II
mock	NS	L131	3.871	II
mock	NS	L131	4.951	II
mock	NS	L131	5.054	II
flg22	NS	L131	4.323	II
flg22	NS	L131	4.615	II
flg22	NS	L131	6.045	II
flg22	NS	L131	5.307	II
flg22	NS	L131	4.393	II
flg22	NS	L131	4.544	II
flg22	NS	L131	4.029	II
flg22	NS	L131	4.246	II
flg22	NS	L131	5.264	II
flg22	NS	L131	4.047	II
mock	NS	none	5.911	II
mock	NS	none	4.97	II
mock	NS	none	6.677	II
mock	NS	none	6.506	II
mock	NS	none	5.287	II
mock	NS	none	8.394	II
mock	NS	none	5.567	II
mock	NS	none	7.282	II
mock	NS	none	7.581	II
mock	NS	none	5.614	II
mock	NS	none	7.158	II
mock	NS	none	6	II
mock	NS	none	7.01	II
mock	NS	none	6.354	II
mock	NS	none	5.843	II
mock	NS	none	6.103	II
mock	NS	none	6.37	II
mock	NS	none	6.16	II
mock	NS	none	5.898	II
mock	NS	none	5.307	II
mock	NS	none	5.466	II
mock	NS	none	6.161	II
mock	NS	none	5.655	II
mock	NS	none	5.893	II
mock	NS	none	6.3	II
mock	NS	none	5.812	II
flg22	NS	none	1.467	II
flg22	NS	none	1.392	II
flg22	NS	none	1.154	II
flg22	NS	none	1.698	II
flg22	NS	none	1.747	II
flg22	NS	none	1.337	II
flg22	NS	none	1.132	II
flg22	NS	none	1.006	II
flg22	NS	none	1.577	II
flg22	NS	none	1.63	II
flg22	NS	none	1.801	II
flg22	NS	none	1.274	II
flg22	NS	none	1.306	II
flg22	NS	none	1.223	II
flg22	NS	none	1.195	II
flg22	NS	none	1.342	II
flg22	NS	none	1.041	II
flg22	NS	none	1.146	II
flg22	NS	none	1.274	II
flg22	NS	none	1.06	II
flg22	NS	none	1.591	II
flg22	NS	none	1.488	II
flg22	NS	none	1.163	II
flg22	NS	none	1.64	II
flg22	NS	none	2.139	II
flg22	NS	none	1.134	II
mock	NS	none	5.283	II
mock	NS	none	6.03	II
mock	NS	none	7.803	II
mock	NS	none	7.434	II
mock	NS	none	6.24	II
mock	NS	none	6.942	II
mock	NS	none	7.536	II
mock	NS	none	6.9	II
mock	NS	none	5.937	II
mock	NS	none	7.854	II
mock	NS	none	8.243	II
mock	NS	none	6.529	II
mock	NS	none	7.538	II
mock	NS	none	5.46	II
mock	NS	none	5.965	II
mock	NS	none	5.356	II
mock	NS	none	6.027	II
mock	NS	none	5.873	II
mock	NS	none	6.368	II
mock	NS	none	6.611	II
mock	NS	none	6.203	II
mock	NS	none	5.768	II
mock	NS	none	5.725	II
mock	NS	none	6.065	II
mock	NS	none	5.818	II
mock	NS	none	5.785	II
flg22	NS	none	1.161	II
flg22	NS	none	1.457	II
flg22	NS	none	1.505	II
flg22	NS	none	1.956	II
flg22	NS	none	1.76	II
flg22	NS	none	1.723	II
flg22	NS	none	1.528	II
flg22	NS	none	1.332	II
flg22	NS	none	1.543	II
flg22	NS	none	1.55	II
flg22	NS	none	1.795	II
flg22	NS	none	1.729	II
flg22	NS	none	1.331	II
flg22	NS	none	1.305	II
flg22	NS	none	1.464	II
flg22	NS	none	1.708	II
flg22	NS	none	1.173	II
flg22	NS	none	1.365	II
flg22	NS	none	1.115	II
flg22	NS	none	1.721	II
flg22	NS	none	1.482	II
flg22	NS	none	1.565	II
flg22	NS	none	1.224	II
flg22	NS	none	1.324	II
flg22	NS	none	0.843	II
flg22	NS	none	1.606	II
flg22	NS	none	1.376	II

## Sheet: Ext_Data_Fig1_stats
Statistics
Extended Data Fig.1e
Comparison	Z	P.unadj	P.adj
none_none_flg22 - none_none_mock	-10.9113	1.01841e-27	3.81905e-27
none_none_flg22 - NS_L131_flg22	-7.35571	1.89916e-13	3.56092e-13
none_none_mock - NS_L131_flg22	1.75014	0.080094	0.120141
none_none_flg22 - NS_L131_mock	-7.94124	2.00173e-15	4.28943e-15
none_none_mock - NS_L131_mock	2.16878	0.0300997	0.0501661
NS_L131_flg22 - NS_L131_mock	0.213509	0.83093	0.83093
none_none_flg22 - NS_none_flg22	0.710365	0.477478	0.511583
none_none_mock - NS_none_flg22	12.0239	2.66099e-33	1.99575e-32
NS_L131_flg22 - NS_none_flg22	8.11076	5.03038e-16	1.2576e-15
NS_L131_mock - NS_none_flg22	8.84288	9.32825e-19	2.79848e-18
none_none_flg22 - NS_none_mock	-11.6505	2.2814e-31	1.1407e-30
none_none_mock - NS_none_mock	0.984265	0.324985	0.374983
NS_L131_flg22 - NS_none_mock	-1.09862	0.271936	0.339919
NS_L131_mock - NS_none_mock	-1.50832	0.131472	0.17928
NS_none_flg22 - NS_none_mock	-13.1194	2.54808e-39	3.82212e-38
