# Supplementary material for: Conserved immunomodulation and variation in host association by Xanthomonadales commensals in Arabidopsis root microbiota
Source: Nat Plants. 2025 Feb 19;11(3):612–31. doi: 10.1038/s41477-025-01918-w (PMC11928319; doi:10.1038/s41477-025-01918-w)
Supplement: Supplementary file 9 — Statistical source data for Extended Data Fig. 3. [file 41477_2025_1918_MOESM9_ESM.xlsx]

## Sheet: Ext_Data_Fig_3
Protein_IDs	log2_R179vsmock	log(pvalue)	replicate	significant
AT4G30290.1;AT3G23730.1;AT2G18800.1	3.18089	0.923854	I	NO
AT2G15970.2;AT2G15970.1	3.02244	0.8267	I	NO
AT3G60510.2;AT3G60510.1;AT3G60510.3	2.95819	1.88592	I	NO
AT3G09925.1	2.84009	2.68824	I	NO
AT5G25250.1;AT5G25260.1;AT5G64870.1	2.36098	1.56127	I	NO
AT5G62200.1	2.34239	1.24953	I	NO
AT4G10100.3;AT4G10100.2;AT4G10100.1	2.22079	0.561402	I	NO
AT4G27130.1;AT1G54290.1	2.08735	3.25258	I	NO
AT5G65210.6;AT5G65210.5;AT5G65210.4;AT5G65210.3;AT5G65210.2;AT5G65210.1;AT5G10030.2;AT5G10030.1	2.08246	1.39931	I	NO
AT5G39480.1	2.04705	0.390501	I	NO
AT1G68890.1	2.03732	0.72477	I	NO
AT1G78190.1	1.98684	0.666118	I	NO
AT3G03740.1	1.96189	1.71124	I	NO
AT4G37900.1	1.86567	1.85926	I	NO
AT5G57860.3;AT5G57860.2;AT5G57860.1;AT5G57860.4	1.84795	1.01997	I	NO
AT1G64640.1	1.83254	0.97058	I	NO
AT5G10460.1	1.81873	1.08131	I	NO
AT3G44380.1	1.81016	0.433712	I	NO
AT5G38910.1	1.79752	3.911	I	NO
AT1G19770.1	1.7837	0.841581	I	NO
AT3G54980.1	1.7575	0.87897	I	NO
AT4G22300.1	1.72418	0.543807	I	NO
AT4G25220.1	1.72072	0.695264	I	NO
AT3G49860.1	1.70069	0.950973	I	NO
AT1G54850.1	1.67181	0.803716	I	NO
AT2G29210.1	1.66533	0.570678	I	NO
AT5G60410.3;AT5G60410.1;AT5G60410.4;AT5G60410.5;AT5G60410.2	1.64669	0.718181	I	NO
AT3G61530.2;AT3G61530.1	1.6245	0.377258	I	NO
AT5G57280.1	1.60088	0.553467	I	NO
AT4G14630.1	1.60085	2.45515	I	NO
AT5G50100.1	1.5831	0.889593	I	NO
AT2G30695.2;AT2G30695.1	1.57478	1.29752	I	NO
AT5G13160.1	1.57162	0.370267	I	NO
AT2G04900.2;AT2G04900.1	1.56276	0.415577	I	NO
AT1G48570.1	1.55298	0.641114	I	NO
AT5G16310.1	1.5515	0.741359	I	NO
AT5G54390.1	1.54573	1.06845	I	NO
AT3G03190.1	1.54155	0.61725	I	NO
AT4G30140.1	1.53826	3.01081	I	NO
AT3G49870.1	1.5374	0.813468	I	NO
AT2G16070.2	1.53183	0.631484	I	NO
AT4G18930.1	1.52402	1.22249	I	NO
AT4G38970.1;AT2G21330.3;AT2G21330.1;AT4G38970.2;AT2G21330.2	1.516	2.03964	I	NO
AT2G43570.1	1.50311	2.08856	I	NO
AT1G12820.1	1.48427	1.52996	I	NO
AT3G59220.1	1.47103	0.496946	I	NO
AT5G49770.1	1.45933	2.91329	I	NO
AT5G06300.1	1.45926	0.454448	I	NO
AT4G34215.2;AT4G34215.1	1.45447	0.459188	I	NO
AT1G67870.1	1.44444	1.23311	I	NO
AT4G33945.1	1.41999	0.58071	I	NO
AT1G80030.3;AT1G80030.2;AT1G80030.1	1.40514	0.70072	I	NO
AT1G69960.1	1.39215	0.409854	I	NO
AT2G43120.1	1.39099	0.606099	I	NO
AT3G03670.1	1.3387	1.35769	I	NO
AT3G27770.2;AT3G27770.1	1.32143	0.4812	I	NO
AT3G28510.1;AT3G28520.1;AT3G28540.2;AT3G28540.1	1.30739	1.81118	I	NO
AT3G07340.1;AT5G48560.1	1.30299	0.258871	I	NO
AT5G14910.1	1.30193	0.976463	I	NO
AT2G19880.1;AT2G19880.2	1.29925	0.370011	I	NO
AT3G01460.1	1.28814	0.936221	I	NO
AT4G35600.1;AT4G35600.2	1.28608	1.26748	I	NO
AT2G30750.1;AT1G11610.1;AT1G11610.2;AT2G30770.1;AT4G20240.1;AT3G48270.1;AT5G24950.1;AT5G24960.1	1.27198	3.4343	I	NO
AT2G18250.1	1.26368	0.515098	I	NO
AT2G18080.1	1.26243	0.370593	I	NO
AT5G53330.1	1.25991	0.575676	I	NO
AT3G52090.2	1.25761	0.882775	I	NO
AT3G54040.1	1.25374	1.33258	I	NO
AT4G10920.2;AT4G10920.1	1.25083	0.455759	I	NO
AT4G18710.1;AT4G18710.2	1.25075	1.39636	I	NO
AT1G78620.1;AT1G78620.2	1.25054	0.58366	I	NO
AT1G53460.1	1.24768	0.799184	I	NO
AT5G39190.2;AT5G39160.2;AT5G39160.3;AT5G39190.1;AT5G39160.1;AT5G39130.1	1.24671	1.58024	I	NO
AT4G35785.4;AT4G35785.3;AT4G35785.1;AT4G35785.2;AT4G35785.5	1.24177	1.48666	I	NO
AT3G45090.2;AT3G45090.1	1.23849	2.04455	I	NO
AT3G19510.1	1.23387	0.904329	I	NO
AT4G00150.1	1.22689	0.352405	I	NO
AT1G17760.1	1.22556	2.20085	I	NO
AT2G38000.1	1.21319	0.38502	I	NO
AT4G25310.1;AT4G25300.2;AT4G25300.1	1.2092	1.42586	I	NO
AT4G32460.2;AT4G32460.1	1.20494	0.472525	I	NO
AT3G09490.1	1.1971	0.531067	I	NO
AT2G47540.1	1.19535	0.842792	I	NO
AT3G16560.1	1.19147	0.716042	I	NO
AT2G46930.1	1.19052	0.498493	I	NO
AT4G32660.3;AT4G32660.1	1.18889	0.957809	I	NO
AT2G01080.1	1.17238	0.894412	I	NO
AT4G14096.1;AT4G14103.1	1.16915	0.758602	I	NO
AT3G09970.1	1.16765	0.637316	I	NO
AT2G45400.1	1.13727	0.401931	I	NO
AT1G25145.1;AT1G25054.2;AT1G24793.1;AT1G25054.1;AT1G24880.1;AT1G25210.1;AT1G24793.2;AT1G25210.2	1.1191	0.815912	I	NO
AT4G18940.1	1.11909	0.528634	I	NO
AT4G02880.1;AT4G02880.2;AT1G03290.2;AT1G03290.1	1.11874	0.852943	I	NO
AT3G62330.1	1.11617	0.704797	I	NO
AT5G58240.2;AT5G58240.1	1.11529	0.411736	I	NO
AT5G42820.2;AT5G42820.1	1.11281	0.831048	I	NO
AT4G23500.1	1.11062	2.43798	I	NO
AT1G54630.1;AT1G54630.2	1.0889	0.315582	I	NO
AT5G48430.1	1.06805	3.63636	I	NO
AT1G65320.1	1.0514	0.725266	I	NO
AT2G17440.1	1.05057	0.678689	I	NO
AT1G33790.2;AT1G33790.1	1.0489	0.901471	I	NO
AT3G59360.2;AT3G59360.1	1.04436	0.397327	I	NO
AT4G30840.1	1.04001	0.506993	I	NO
AT3G20570.1	1.03499	0.65105	I	NO
AT3G55230.1	1.03427	2.48393	I	NO
AT5G16150.3;AT5G16150.2;AT5G16150.1	1.02912	0.372794	I	NO
AT1G64040.1	1.02423	0.422384	I	NO
AT4G22305.1	1.01887	0.467833	I	NO
AT5G43280.1;AT5G43280.2	1.01042	0.684118	I	NO
AT4G24990.1	1.0068	0.348469	I	NO
AT1G15400.2;AT1G15400.1;AT1G15400.3	1.00644	0.453008	I	NO
AT4G38920.1;AT4G34720.1;AT2G16510.1;AT1G19910.1;AT1G75630.1;AT1G75630.2	1.00133	0.541209	I	NO
AT3G60330.2;AT3G60330.1	0.995631	1.89801	I	NO
AT1G51140.1	0.989711	0.388444	I	NO
AT3G09410.1;AT3G09410.3;AT3G09405.1	0.987537	0.582051	I	NO
AT4G28400.1	0.978267	0.443527	I	NO
AT5G45080.1	0.965778	1.67895	I	NO
AT3G45780.2;AT3G45780.1;AT5G58140.4;AT5G58140.3;AT5G58140.2;AT5G58140.1	0.964226	0.5086	I	NO
AT1G53940.1;AT5G40990.1	0.961772	0.853976	I	NO
AT1G27760.2;AT1G27760.1;AT1G27760.3	0.958754	0.877211	I	NO
AT5G22040.3;AT5G22040.2;AT5G22040.1	0.958023	0.599261	I	NO
AT5G20650.1	0.947804	0.241642	I	NO
AT2G31190.2;AT2G31190.1	0.943643	0.434254	I	NO
AT3G09540.1	0.94349	0.416664	I	NO
AT5G23110.1	0.942841	1.23045	I	NO
AT1G06110.1	0.941683	0.405487	I	NO
AT1G61440.1;AT1G61500.1;AT1G61490.1;AT1G61420.1;AT1G61480.1;AT1G61400.1;AT1G61460.1;AT1G61360.2;AT1G61380.1;AT1G61430.1;AT1G61370.1;AT1G61360.1	0.938963	0.420016	I	NO
AT1G66080.1	0.936145	0.37596	I	NO
AT2G34180.1	0.933296	0.274767	I	NO
AT2G41760.1	0.9219	0.675681	I	NO
AT2G20820.1;AT2G20820.2	0.916409	1.23856	I	NO
AT1G10300.1	0.910611	0.42966	I	NO
AT1G17940.1;AT1G73390.4;AT1G73390.3;AT1G73390.2;AT1G73390.1	0.908401	0.467856	I	NO
AT4G38420.1	0.903278	2.16915	I	NO
AT1G51160.2;AT1G51160.1	0.899792	0.432628	I	NO
AT1G49540.1;AT1G49540.2	0.898394	0.797704	I	NO
AT5G11450.1	0.898081	0.695368	I	NO
AT3G12090.1	0.897745	0.57451	I	NO
AT4G10550.2;AT4G10550.1;AT4G10550.3	0.896943	1.99642	I	NO
AT2G40110.2;AT2G40110.1	0.890839	0.629274	I	NO
AT1G66180.1	0.885752	1.16205	I	NO
AT1G68440.1	0.885662	0.382507	I	NO
AT5G45230.1;AT1G47370.1	0.885436	1.76573	I	NO
AT5G42590.1	0.882892	0.580456	I	NO
AT4G26470.1;AT4G26470.2	0.88171	0.837332	I	NO
AT1G30330.1;AT1G30330.2;AT5G37020.2;AT5G37020.1;AT2G33860.1;AT5G60450.1;AT1G19850.1;AT1G19220.1	0.88096	0.713423	I	NO
AT3G22400.1	0.878235	0.596498	I	NO
AT4G27780.1	0.874348	0.439092	I	NO
AT2G42230.2;AT2G42230.1	0.871012	0.666474	I	NO
AT4G21110.1	0.870416	1.36614	I	NO
AT2G31790.1	0.868251	2.53095	I	NO
AT5G01160.1	0.867395	0.594906	I	NO
AT3G16310.1	0.866166	0.390698	I	NO
AT5G47960.1;AT3G12160.1	0.863392	3.24093	I	NO
AT4G37280.1	0.858363	0.501177	I	NO
AT5G23020.1;R179_flye_gene_2049	0.853837	2.11281	I	NO
AT1G08090.1	0.852957	1.18316	I	NO
AT4G17260.1	0.852952	0.466922	I	NO
AT1G79460.1	0.847699	0.664605	I	NO
AT5G51550.1	0.845158	1.9866	I	NO
AT3G54600.1	0.833623	3.13397	I	NO
AT1G26390.1;AT1G26420.1	0.821745	1.71898	I	NO
AT5G64940.2;AT5G64940.1	0.818632	0.519983	I	NO
AT3G13510.1;AT1G55360.1	0.818075	1.15861	I	NO
AT3G11880.1	0.816453	1.28129	I	NO
AT5G46760.1;AT5G46830.1;AT4G17880.1;AT1G32640.1	0.815022	0.395541	I	NO
AT2G01540.1	0.814326	0.91845	I	NO
AT5G57815.1;AT4G28060.1	0.813641	0.463799	I	NO
AT4G39670.1	0.812801	0.581004	I	NO
AT4G34100.2;AT4G34100.1	0.811179	0.669658	I	NO
AT4G33100.1	0.799722	0.374634	I	NO
AT2G47490.1	0.799081	0.334918	I	NO
AT5G57625.1	0.79753	0.699867	I	NO
AT1G08800.2;AT1G08800.1	0.796596	0.430306	I	NO
AT1G32580.1	0.790549	1.32036	I	NO
AT3G62680.1	0.790457	1.02672	I	NO
AT5G20360.1	0.788277	1.29644	I	NO
AT5G18520.1	0.785825	0.349808	I	NO
AT4G01970.1	0.783941	0.957466	I	NO
AT2G31865.1;AT2G31865.2	0.78199	1.17562	I	NO
AT1G02410.1	0.781551	0.270126	I	NO
AT2G33585.1	0.778098	0.42882	I	NO
AT3G26440.4;AT3G26440.3;AT3G26440.2;AT3G26440.1;AT1G67850.2;AT1G67850.1	0.777464	0.689814	I	NO
AT2G42450.1	0.775084	0.398944	I	NO
AT1G53640.1	0.769489	0.988736	I	NO
AT5G63280.1	0.768493	0.325138	I	NO
AT1G02680.1	0.767317	0.624683	I	NO
AT3G06730.1	0.766088	0.703098	I	NO
AT3G20650.2;AT3G20650.1	0.766082	0.654225	I	NO
AT1G19240.1	0.764634	0.551954	I	NO
AT5G61250.2;AT5G61250.1	0.761742	0.324033	I	NO
AT3G13320.1	0.761216	0.710871	I	NO
AT3G29034.1	0.752673	1.12314	I	NO
AT4G25820.1	0.749853	3.79069	I	NO
AT1G51410.1	0.749709	0.26301	I	NO
AT2G39410.2	0.742482	1.6078	I	NO
AT5G16910.1	0.741639	1.85886	I	NO
AT1G33700.2;AT1G33700.1;AT4G10060.1	0.741379	1.12345	I	NO
AT2G33610.1	0.741159	0.756107	I	NO
AT3G49660.1	0.739696	1.0949	I	NO
AT2G20340.1	0.733583	0.552728	I	NO
AT1G01920.2;AT1G01920.1	0.732782	0.366976	I	NO
AT3G19960.1;AT3G19960.2;AT1G50360.1	0.732283	0.565158	I	NO
AT3G15690.2	0.73006	0.16608	I	NO
AT4G21534.1	0.728811	1.16163	I	NO
AT4G24230.5;AT4G24230.4;AT4G24230.3;AT4G24230.2;AT4G24230.1;AT4G24230.6	0.724612	0.444358	I	NO
AT2G27360.1	0.724025	0.993401	I	NO
AT1G72330.1;AT1G72330.3;AT1G72330.2	0.722313	0.285092	I	NO
AT3G10780.1;AT1G09580.1	0.721819	0.374251	I	NO
AT3G56170.1	0.718559	1.24156	I	NO
AT1G05055.1	0.717069	0.241286	I	NO
AT2G43100.1	0.717047	2.29866	I	NO
AT3G19710.1	0.717	2.33084	I	NO
AT5G11890.1	0.715562	0.391251	I	NO
AT3G46900.1	0.714463	1.89959	I	NO
AT4G21770.1	0.71187	0.896663	I	NO
AT3G25580.1	0.70956	0.347454	I	NO
AT2G20860.1	0.707102	1.2922	I	NO
AT1G23960.2;AT1G23960.1	0.703578	0.346774	I	NO
AT5G32470.1	0.7012	0.23863	I	NO
AT5G12320.1	0.699849	1.46791	I	NO
AT3G12020.1;AT3G12020.2	0.699336	0.322229	I	NO
AT4G26550.1	0.697889	0.321278	I	NO
AT5G61210.1	0.689351	1.02484	I	NO
AT1G51380.1	0.689072	0.602876	I	NO
AT3G12210.1;AT3G12210.2	0.688106	0.490501	I	NO
AT1G16790.1	0.686564	0.347912	I	NO
AT3G52400.1	0.684772	2.52024	I	NO
AT3G20380.1	0.67921	0.904612	I	NO
AT3G32030.1	0.678969	0.853335	I	NO
AT3G15040.1	0.673544	0.305484	I	NO
AT4G24340.1;AT4G24350.2;AT4G24350.1	0.673107	2.46301	I	NO
AT3G55520.1	0.668886	1.0225	I	NO
AT1G31010.1	0.668554	0.41978	I	NO
AT1G14185.1;AT1G14190.1	0.66814	0.269928	I	NO
AT1G18160.1;AT1G73660.1	0.66794	1.4278	I	NO
AT4G06634.1;AT4G06634.2;AT4G06634.3	0.664977	0.306182	I	NO
AT4G02195.1	0.66329	0.384175	I	NO
AT1G68910.3;AT1G68910.2;AT1G68910.1	0.660865	0.727954	I	NO
AT4G28360.1	0.659899	1.08672	I	NO
AT2G35240.1;AT2G33430.1	0.659581	1.44992	I	NO
AT3G20020.1;AT3G20020.2	0.657251	1.54735	I	NO
AT5G55510.1	0.656916	0.611548	I	NO
AT2G24360.1;AT4G23240.1;AT4G14780.1	0.652156	1.43042	I	NO
AT1G14140.1	0.647278	0.933662	I	NO
AT2G04430.1	0.645061	1.22047	I	NO
AT2G44065.2;AT2G44065.1	0.644507	0.33969	I	NO
AT1G16400.1;AT1G16410.2;AT1G16410.1	0.643377	2.21042	I	NO
AT2G47550.1	0.642022	1.47936	I	NO
AT5G08130.3;AT5G08130.1;AT5G08130.6;AT5G08130.4;AT5G08130.2;AT5G08130.5	0.641372	0.957212	I	NO
AT1G63980.2;AT1G63980.1	0.636532	0.902782	I	NO
AT5G52810.1	0.6353	1.11763	I	NO
AT1G01950.2;AT1G01950.1;AT1G01950.3	0.63405	0.259523	I	NO
AT4G08300.1	0.629867	1.19412	I	NO
AT1G72340.1	0.620428	0.605443	I	NO
AT5G14200.1;AT5G14200.3;AT5G14200.2	0.617695	2.44967	I	NO
AT5G59300.1	0.617211	1.3011	I	NO
AT5G24880.1	0.61139	0.682374	I	NO
AT5G10630.1;AT5G10630.2	0.610832	0.517525	I	NO
AT4G27750.1	0.609495	0.287195	I	NO
AT1G74000.1	0.609163	0.414261	I	NO
AT4G30490.1	0.608507	0.405534	I	NO
AT5G48910.1	0.607454	1.08256	I	NO
AT5G59680.1;AT5G59650.1;AT5G59670.1	0.606256	1.11555	I	NO
AT5G43910.3;AT5G43910.1;AT5G43910.2	0.605767	1.22894	I	NO
AT3G30280.1	0.60445	1.82145	I	NO
AT5G23010.1	0.603907	1.86247	I	NO
AT2G18193.1;AT2G18190.1	0.602829	2.69794	I	NO
AT1G12370.1;AT1G12370.2	0.602518	1.07131	I	NO
AT1G80240.1	0.600688	1.52821	I	NO
AT1G48270.1	0.59823	0.394303	I	NO
AT1G13110.1;AT3G26230.1;AT3G26270.1;AT3G26280.1	0.597688	1.34664	I	NO
AT1G63270.1	0.59731	0.441078	I	NO
AT1G61820.1;AT1G61820.3	0.594395	2.66714	I	NO
AT5G44780.1	0.593046	0.816237	I	NO
AT3G10720.2;AT3G10720.1	0.591176	1.89739	I	NO
AT3G17430.1;AT1G48230.1	0.590988	0.621028	I	NO
AT4G15800.1;AT3G16570.1	0.590617	0.128226	I	NO
AT4G24310.1	0.589846	1.57822	I	NO
AT4G26010.1	0.587085	2.00546	I	NO
AT1G43850.2;AT1G43850.1	0.586788	0.754702	I	NO
AT4G12750.1	0.584859	1.4061	I	NO
AT1G24610.1	0.584259	0.584476	I	NO
AT5G03380.2;AT5G03380.1	0.583839	1.16482	I	NO
AT1G73600.1;AT1G73600.2	0.583602	1.70019	I	NO
AT1G17130.1;AT1G17130.2	0.581582	2.20762	I	NO
AT1G37130.1	0.581038	2.15809	I	NO
AT3G24540.1	0.580111	1.43794	I	NO
AT1G80820.1	0.579647	0.241277	I	NO
AT2G33540.1	0.579587	2.20947	I	NO
AT3G27120.1;AT3G27130.1	0.579056	0.843414	I	NO
AT1G62980.1	0.578682	2.54916	I	NO
AT5G13000.2;AT5G13000.1	0.576478	1.75845	I	NO
AT2G43260.1	0.572041	0.251194	I	NO
AT1G59730.1	0.571866	0.998974	I	NO
AT1G14690.2;AT1G14690.1	0.571271	0.903197	I	NO
AT4G13770.1	0.570723	1.8033	I	NO
AT4G02270.1	0.569787	2.10675	I	NO
AT4G35460.1	0.567629	0.411258	I	NO
AT5G48657.2;AT5G48657.1;AT3G07195.1	0.567378	2.124	I	NO
AT5G58620.1	0.564705	1.06202	I	NO
AT3G13710.1	0.56418	1.82644	I	NO
AT1G55870.2;AT1G55870.1	0.562855	0.321726	I	NO
AT1G14160.1	0.562565	2.51956	I	NO
AT2G31305.1	0.562055	0.524516	I	NO
AT1G08480.1	0.561012	0.63102	I	NO
AT4G01440.1	0.560381	0.806083	I	NO
AT3G21300.1	0.559192	0.406926	I	NO
AT3G30841.1	0.558837	2.1532	I	NO
AT3G46580.1	0.558449	0.375478	I	NO
AT3G62370.1	0.557792	0.814154	I	NO
AT5G58370.1;AT5G58370.2	0.557293	0.988699	I	NO
AT5G54860.1	0.557104	0.65238	I	NO
AT1G07110.1;AT3G30200.1	0.556115	0.782704	I	NO
AT5G05500.1	0.555082	0.578855	I	NO
AT5G50200.3;AT5G50200.2;AT5G50200.1	0.554943	1.20557	I	NO
AT4G16144.1	0.55492	0.196325	I	NO
AT5G52820.1	0.554797	1.33753	I	NO
AT1G12040.1	0.554443	0.803235	I	NO
AT1G51540.1	0.552034	0.357827	I	NO
AT5G38940.1	0.550945	1.10678	I	NO
AT1G32380.1	0.550865	1.70283	I	NO
AT3G45010.1;AT5G22980.1	0.550145	0.421592	I	NO
AT5G13870.1	0.549622	1.111	I	NO
AT5G24460.1	0.549449	0.204846	I	NO
AT1G77760.1	0.548712	1.83236	I	NO
AT5G06960.2;AT5G06960.1	0.546619	1.04307	I	NO
AT5G45070.1	0.545219	2.5248	I	NO
AT1G63600.1	0.545069	0.337287	I	NO
AT1G54060.1	0.544999	1.60789	I	NO
AT4G09990.1	0.544875	0.951373	I	NO
AT1G01780.1	0.542061	1.23731	I	NO
AT2G21060.1	0.541958	1.35768	I	NO
AT2G16060.1	0.541878	2.44187	I	NO
AT1G42470.1	0.538928	0.39953	I	NO
AT5G53370.1	0.537524	1.11504	I	NO
AT5G24070.1	0.536718	2.14548	I	NO
AT5G39580.1;AT5G39580.2	0.536222	1.86398	I	NO
AT1G44800.1	0.536051	1.86797	I	NO
AT5G19070.1	0.532496	1.18028	I	NO
AT1G79320.1;AT1G79310.1	0.531704	2.5463	I	NO
AT5G09510.1;AT5G09510.2	0.531452	1.06365	I	NO
AT1G32210.1;AT2G35520.1;AT2G35520.2	0.5308	0.755569	I	NO
AT3G29130.1;AT3G29130.2	0.530591	0.758735	I	NO
AT4G12070.1	0.529263	0.252461	I	NO
AT5G51510.1	0.529201	1.16889	I	NO
AT4G02740.1	0.528884	0.312076	I	NO
AT3G05940.1	0.52836	0.601966	I	NO
AT1G48930.1	0.528062	1.28571	I	NO
AT2G45750.1;AT4G00750.1	0.527576	1.97376	I	NO
AT1G30870.1	0.526692	1.40052	I	NO
AT1G12970.1	0.523443	0.317725	I	NO
AT2G31880.1	0.522788	1.31687	I	NO
AT3G58990.1	0.521469	1.91451	I	NO
AT4G13200.1	0.520224	0.585519	I	NO
AT1G03370.1	0.51915	0.510614	I	NO
AT2G43650.1	0.516985	1.32378	I	NO
AT3G62720.2;AT3G62720.1	0.516554	0.768295	I	NO
AT1G11990.1	0.515109	0.487857	I	NO
AT1G21440.1;AT1G77060.1	0.512983	1.69451	I	NO
AT2G18690.1	0.512714	0.796009	I	NO
AT3G16290.1	0.511594	1.63735	I	NO
AT4G38500.1	0.511183	0.224909	I	NO
AT5G55050.1	0.510708	0.838354	I	NO
AT4G12720.3;AT4G12720.2;AT4G12720.1;AT4G12720.4	0.51012	2.01839	I	NO
AT4G26910.3;AT4G26910.2;AT4G26910.1	0.509696	1.24091	I	NO
AT2G35790.1	0.508616	1.32363	I	NO
AT3G13610.1;AT1G55290.1	0.507498	3.32292	I	NO
AT5G26280.1;AT5G26280.2	0.506751	2.41888	I	NO
AT5G06320.1	0.506141	2.06848	I	NO
AT5G11920.1;AT5G11920.2	0.505913	1.56597	I	NO
AT1G76510.2;AT1G76510.1;AT1G76510.3	0.505678	0.580917	I	NO
AT1G14910.1;AT5G57200.1;AT4G25940.1	0.505104	1.98889	I	NO
AT2G19970.1	0.503441	0.961851	I	NO
AT1G44970.1	0.502669	0.958036	I	NO
AT1G29020.1	0.502195	0.498937	I	NO
AT1G13180.1	0.501592	0.776956	I	NO
AT1G16470.2;AT1G16470.1	0.501166	1.17657	I	NO
AT2G43610.1;AT2G43620.1	0.501031	1.43662	I	NO
AT5G40010.1	0.49958	0.997452	I	NO
AT4G36910.1	0.498377	0.436556	I	NO
AT3G51350.1	0.498371	1.56477	I	NO
AT1G70810.1	0.496161	1.40829	I	NO
AT5G43360.1	0.49534	1.21767	I	NO
AT1G48370.1	0.494594	1.56625	I	NO
AT3G48090.1;AT3G48090.2	0.49427	1.08831	I	NO
AT1G01750.1;AT5G52360.1;AT4G00680.1	0.490673	2.96758	I	NO
AT4G37430.1	0.490186	1.9807	I	NO
AT5G24340.1	0.490159	2.0645	I	NO
ATMG00580.1	0.489747	1.00713	I	NO
AT1G78370.1	0.489412	2.81804	I	NO
AT1G80310.1	0.488176	0.549803	I	NO
AT5G46150.2;AT5G46150.1	0.487254	0.227465	I	NO
AT1G28210.1;AT1G28210.2	0.487207	1.30399	I	NO
AT5G39900.1	0.487139	1.17722	I	NO
AT3G08670.1	0.487018	0.322413	I	NO
AT5G10500.1	0.486817	0.313687	I	NO
ATCG00490.1	0.486285	1.05014	I	NO
AT3G03305.1	0.485779	1.08977	I	NO
AT3G50000.1	0.485672	2.29418	I	NO
AT5G40670.1	0.483641	0.541314	I	NO
AT5G25460.1	0.483618	1.39755	I	NO
AT1G06690.1	0.482157	0.287941	I	NO
AT5G40280.1	0.481625	0.454684	I	NO
AT5G22410.1	0.481321	1.42141	I	NO
AT1G65700.2;AT1G65700.1;AT1G65700.3	0.480989	1.24302	I	NO
AT1G02810.1;AT3G59010.1;AT5G27870.1	0.480247	0.822961	I	NO
AT1G08490.1	0.478232	0.766497	I	NO
AT4G19690.1;AT4G19690.2	0.478198	1.12122	I	NO
AT1G12930.1	0.477287	1.13014	I	NO
AT5G20060.3;AT5G20060.2;AT5G20060.1	0.477239	1.08417	I	NO
AT5G19930.2;AT5G19930.1	0.477109	1.57592	I	NO
AT1G43910.1;AT4G05380.1;AT5G17730.1;AT5G17740.1;AT3G28570.1;AT5G40000.1;AT3G28610.1;AT4G05340.1	0.47322	2.49623	I	NO
AT2G18520.1	0.472903	1.41342	I	NO
ATCG01230.1;ATCG00905.1;ATCG00065.1	0.472441	0.328709	I	NO
AT1G75340.2;AT1G75340.1	0.471109	0.65481	I	NO
AT3G45850.2;AT3G45850.1	0.468588	1.98427	I	NO
AT1G47670.1	0.466841	0.401604	I	NO
AT5G38900.1	0.466327	1.25873	I	NO
AT5G58020.1	0.465267	0.574009	I	NO
AT1G64400.1	0.464529	1.26223	I	NO
AT5G56320.1	0.463444	1.5367	I	NO
AT5G47420.1	0.462936	0.454742	I	NO
AT4G17340.1	0.461782	0.442748	I	NO
AT1G27400.1	0.461308	1.4438	I	NO
AT4G16444.1	0.460457	0.779255	I	NO
AT3G25780.1;AT3G25770.1;AT3G25760.1	0.460086	1.74229	I	NO
AT5G45470.1	0.459969	1.01287	I	NO
AT3G23400.1	0.458555	1.57246	I	NO
AT1G31710.1;AT1G31690.1;AT1G31670.1	0.458233	1.318	I	NO
AT4G05150.1	0.458118	1.24177	I	NO
AT3G43220.2;AT3G43220.1	0.457755	0.957647	I	NO
AT2G03690.1	0.456353	1.32421	I	NO
AT5G04960.1	0.456242	0.473493	I	NO
AT1G08580.1	0.452635	0.77559	I	NO
AT3G50860.1	0.452412	0.72741	I	NO
AT3G23190.1	0.451734	1.252	I	NO
AT3G15650.1;AT3G15650.2	0.4511	1.00346	I	NO
AT1G74040.1	0.449073	0.576698	I	NO
AT5G63490.1	0.448008	0.489319	I	NO
AT2G18740.1;AT2G18740.2	0.447275	1.69313	I	NO
AT2G20120.1;AT2G20130.1	0.446949	1.28119	I	NO
AT1G52340.1	0.446795	0.902598	I	NO
AT5G45480.1	0.445996	0.716833	I	NO
AT1G74230.1	0.445548	0.973448	I	NO
AT3G04500.1	0.443972	0.245972	I	NO
AT1G18590.1	0.443947	2.18821	I	NO
AT1G67800.4;AT1G67800.3;AT1G67800.1;AT1G67800.2	0.441574	0.702246	I	NO
AT3G49960.1	0.440278	1.51223	I	NO
AT2G40940.1	0.439557	0.390615	I	NO
AT5G04890.1	0.439245	1.75919	I	NO
AT1G76710.2;AT1G76710.1	0.43912	0.646869	I	NO
AT5G01450.1	0.438674	0.385683	I	NO
AT4G14342.1;AT3G23325.1	0.438648	0.306878	I	NO
AT2G43590.1;AT3G47540.1;AT3G47540.2	0.438574	1.47084	I	NO
AT4G35390.1	0.43855	0.676468	I	NO
AT5G35410.1	0.438255	0.326237	I	NO
AT2G45430.1	0.437119	1.23822	I	NO
AT4G36640.2;AT4G36640.1	0.436307	0.638307	I	NO
AT2G26600.2;AT2G26600.1	0.436079	0.366943	I	NO
AT2G13440.1	0.433773	0.369782	I	NO
AT5G03500.3;AT5G03500.2;AT5G03500.1;AT5G03220.1	0.432838	0.375906	I	NO
AT4G33200.2;AT4G33200.1;AT4G33200.3	0.431463	0.847134	I	NO
AT1G78770.1	0.43115	1.01798	I	NO
AT1G55740.1	0.427568	0.849838	I	NO
AT4G34480.1;AT2G16230.1	0.427305	0.960503	I	NO
AT1G31340.1;AT2G35635.1;AT3G52590.1;AT2G36170.1;AT4G05050.4;AT4G05050.3;AT4G05050.2;AT4G05050.1;AT4G02890.2;AT4G02890.1;AT4G05320.5;AT4G02890.4;AT4G02890.3;AT5G03240.3;AT5G03240.2;AT5G03240.1;AT1G65350.1;AT4G05320.6;AT4G05320.3;AT4G05320.1;AT5G20620.1;AT4G05320.4;AT4G05320.2;AT1G55060.1;AT5G37640.1;AT3G09790.1	0.426447	1.57457	I	NO
AT2G19385.1	0.425901	1.13392	I	NO
AT3G12915.1;AT3G12915.2	0.425521	0.539633	I	NO
AT5G23670.2;AT5G23670.1	0.423545	0.904847	I	NO
AT3G18030.1;AT1G48605.1	0.421886	0.775255	I	NO
AT1G52070.1	0.421158	1.22949	I	NO
AT3G09900.1	0.420718	0.347354	I	NO
AT3G21430.2	0.42039	0.535928	I	NO
AT3G26770.1	0.419096	1.7215	I	NO
ATCG00670.1	0.418168	2.65089	I	NO
AT4G31970.1	0.415929	0.681334	I	NO
AT5G12260.1	0.41547	0.497002	I	NO
AT1G33610.1	0.414625	1.36601	I	NO
AT5G41880.1	0.414455	0.481998	I	NO
AT1G13460.2;AT1G13460.1	0.41346	0.579663	I	NO
AT3G55920.1	0.412929	1.1183	I	NO
AT1G24280.1;AT5G35790.1	0.412605	1.70748	I	NO
AT3G51330.1	0.412402	1.14195	I	NO
AT5G47090.1	0.408099	0.360333	I	NO
AT2G28990.1	0.407656	0.711023	I	NO
AT1G20930.1;AT5G45430.2;AT5G45430.1	0.40649	1.16815	I	NO
AT1G65520.1	0.406324	0.557957	I	NO
AT1G74740.1	0.405951	0.507589	I	NO
AT5G39970.1	0.405649	0.910348	I	NO
AT5G07080.1	0.405633	0.284043	I	NO
AT2G22930.1	0.40503	0.683445	I	NO
AT3G53760.1	0.404682	0.460665	I	NO
AT1G52060.1	0.403125	1.10002	I	NO
AT5G58220.1;AT5G58220.3	0.402161	0.191412	I	NO
AT1G75500.2;AT1G75500.1	0.402065	0.9382	I	NO
AT4G05390.1;AT4G05390.2	0.401932	2.65613	I	NO
AT1G72630.1	0.401597	0.3758	I	NO
AT4G13400.1	0.401196	0.446131	I	NO
AT2G15620.1	0.399858	1.8962	I	NO
AT2G30260.1	0.399307	0.593923	I	NO
AT1G13520.1	0.399148	0.698947	I	NO
AT1G69410.1	0.396731	0.854442	I	NO
AT1G01630.1	0.395522	2.35247	I	NO
AT4G00400.1	0.394639	0.683265	I	NO
AT3G50930.1	0.394569	1.4104	I	NO
AT1G78020.1	0.394508	1.56336	I	NO
AT2G26560.1	0.394367	0.470722	I	NO
AT1G74090.1	0.394278	1.62466	I	NO
AT4G30100.1;AT2G19120.1	0.394146	1.87759	I	NO
AT5G09830.1	0.393313	2.11806	I	NO
AT1G59580.2;AT1G59580.1	0.393035	0.760938	I	NO
AT4G30980.1;AT5G58010.1;AT2G24260.1	0.390486	0.518526	I	NO
AT4G04695.1	0.389977	1.0072	I	NO
AT3G26340.1	0.389236	0.719546	I	NO
AT4G11650.1	0.387557	0.321284	I	NO
AT1G52200.1	0.387555	0.378738	I	NO
AT3G05990.1	0.387359	1.96046	I	NO
AT5G47570.1	0.386776	1.76327	I	NO
AT3G48780.1;AT3G48790.1	0.386368	1.24635	I	NO
AT3G44990.1	0.385277	0.983122	I	NO
AT5G45140.1	0.384041	0.599561	I	NO
AT5G46620.1;AT4G17960.1	0.383812	0.51779	I	NO
AT5G64100.1	0.383289	1.07202	I	NO
AT5G15350.1	0.382923	1.31382	I	NO
AT2G41460.2;AT2G41460.1	0.38257	0.436233	I	NO
AT5G40650.1	0.381505	0.691333	I	NO
AT5G62720.2;AT5G62720.1	0.381364	0.492722	I	NO
AT4G22750.1;AT4G22750.2;AT4G22753.2	0.380524	1.05947	I	NO
AT3G63030.1	0.379527	0.814387	I	NO
AT5G38880.1	0.37941	0.814721	I	NO
AT5G16370.1;AT5G16340.1	0.377694	0.636938	I	NO
AT3G01290.1	0.377633	0.910402	I	NO
AT1G78140.1	0.377507	1.43192	I	NO
AT3G59950.3;AT3G59950.2;AT3G59950.1	0.376566	0.567207	I	NO
AT3G52660.2;AT3G52660.1;AT5G28390.1	0.376249	1.11536	I	NO
AT2G04500.1	0.375341	0.386685	I	NO
AT5G53990.1	0.375319	0.447104	I	NO
AT1G58230.1	0.375032	0.25012	I	NO
AT5G06590.1	0.374807	0.329321	I	NO
AT2G47140.1	0.374787	1.06244	I	NO
AT1G05250.1;AT1G05240.1	0.374132	1.65653	I	NO
AT5G57890.1;AT1G25155.1;AT1G25083.1;AT1G24909.1;AT1G24807.1;AT1G25220.1;AT1G25220.2	0.374016	0.915258	I	NO
AT5G49945.1	0.373191	1.24411	I	NO
AT1G12380.1;AT1G62870.1	0.372946	0.485931	I	NO
AT1G22700.3;AT1G22700.2;AT1G22700.1	0.372876	0.418883	I	NO
AT4G30610.1;AT2G24010.1	0.372807	1.48978	I	NO
AT2G36810.1	0.371689	0.609638	I	NO
AT5G09860.2;AT5G09860.1	0.371667	0.786839	I	NO
AT1G13810.1	0.371058	1.07863	I	NO
AT5G22080.1;AT5G22080.2	0.37104	1.46591	I	NO
AT3G23640.2;AT3G23640.1	0.370782	1.28004	I	NO
AT3G17850.1;AT5G62310.1	0.368619	1.68107	I	NO
AT5G17900.1;AT4G08580.1	0.368082	0.902874	I	NO
AT4G25360.2;AT4G25360.1;AT5G51640.1	0.3674	1.08077	I	NO
AT5G12940.1	0.367046	1.29847	I	NO
AT5G02280.1	0.367025	0.501947	I	NO
AT5G40510.1	0.366898	2.14598	I	NO
AT2G19160.1;AT5G57270.3;AT5G57270.2;AT5G57270.1;AT4G30060.1	0.366402	0.822644	I	NO
AT5G09680.2;AT5G09680.1	0.366342	0.933053	I	NO
AT1G17370.2;AT1G17370.1	0.366302	0.627109	I	NO
AT1G56020.1	0.366095	0.326776	I	NO
AT2G36360.2;AT2G36360.1;AT2G36360.3;AT2G36360.4;AT2G36360.5	0.365737	0.78992	I	NO
AT2G22910.1;AT4G37670.1;AT4G37670.2	0.365626	0.632543	I	NO
AT1G23080.2;AT1G23080.3;AT1G23080.1	0.365575	0.669579	I	NO
AT1G24100.1	0.365485	1.36518	I	NO
AT1G62600.1;AT1G63390.1;AT1G63340.1;AT1G62560.1;AT1G62580.1	0.364827	1.8686	I	NO
AT5G05370.1;AT3G10860.1	0.364736	1.35801	I	NO
AT5G51400.1	0.364258	0.437839	I	NO
AT1G18620.1;AT1G18620.2	0.36414	0.22645	I	NO
AT1G23180.1	0.363197	0.232434	I	NO
AT3G62560.1	0.362442	0.782586	I	NO
AT2G34310.3;AT2G34310.2;AT2G34310.1	0.362291	0.759496	I	NO
AT5G51750.1	0.362231	0.780562	I	NO
AT1G08530.1	0.361439	0.257024	I	NO
AT3G66654.3;AT3G66654.2;AT3G66654.1	0.361081	1.49284	I	NO
AT1G19440.1;AT4G34510.1	0.360348	1.12398	I	NO
AT2G11000.2;AT2G11000.1	0.359904	0.77824	I	NO
AT2G31240.1	0.359645	1.51936	I	NO
AT5G10840.1	0.359423	1.95445	I	NO
AT5G49270.1	0.358927	0.330049	I	NO
AT1G11080.1;AT1G11080.2;AT4G15100.1	0.358703	1.71814	I	NO
AT1G76670.1	0.357569	0.848655	I	NO
AT4G38900.3;AT4G38900.2;AT4G38900.1	0.357045	0.57529	I	NO
AT1G65690.1;AT5G36970.1	0.356974	1.2266	I	NO
AT3G13490.1	0.356244	0.888984	I	NO
AT5G20680.2;AT5G20680.3;AT5G20680.1	0.356171	1.11964	I	NO
AT1G12760.1	0.356041	0.457614	I	NO
AT4G31910.1	0.35603	0.827929	I	NO
AT4G18950.1	0.355927	3.17846	I	NO
AT5G57900.1	0.35567	0.330018	I	NO
AT4G16390.1	0.35448	0.564917	I	NO
AT3G14160.1	0.353259	0.607336	I	NO
AT3G12900.1	0.352153	0.685301	I	NO
AT5G64570.1	0.352093	1.247	I	NO
AT5G57350.2;AT5G57350.1;AT1G17260.1	0.351815	1.50374	I	NO
AT5G19100.1	0.350704	0.891813	I	NO
AT4G20460.1	0.350574	0.934354	I	NO
AT5G25450.1	0.350066	0.160444	I	NO
AT5G61530.2;AT5G61530.1;AT5G61530.3	0.34999	0.976538	I	NO
AT4G03390.1	0.349522	0.414262	I	NO
AT3G59500.1	0.347788	1.2636	I	NO
AT3G53500.1;AT3G53500.2	0.347569	0.777585	I	NO
AT5G09760.1;AT5G64640.1	0.34662	0.842898	I	NO
AT1G30990.1	0.345858	0.724579	I	NO
AT3G52800.1	0.343582	0.311609	I	NO
AT3G60420.1;AT3G60420.2	0.342153	0.428828	I	NO
AT3G07140.2;AT3G07140.1	0.342087	0.751809	I	NO
AT5G54580.1	0.341857	1.21563	I	NO
AT1G51660.1	0.341118	1.34439	I	NO
AT1G66750.1;AT5G01850.1;AT3G50720.1;AT5G66710.1	0.341037	0.367523	I	NO
AT1G15420.1	0.34097	0.837729	I	NO
AT4G37010.1;AT4G37010.2	0.340765	0.699933	I	NO
AT4G28390.1	0.340628	0.13688	I	NO
AT1G27500.1	0.3406	1.89834	I	NO
AT1G74250.1	0.340494	0.706802	I	NO
AT1G14740.1	0.340368	0.571466	I	NO
AT5G04850.1;AT5G04850.2	0.340266	0.919666	I	NO
AT1G05730.1	0.340175	0.649778	I	NO
AT4G08950.1	0.339631	1.61209	I	NO
AT3G16350.1	0.339041	0.685651	I	NO
AT5G47980.1	0.338968	0.790372	I	NO
AT1G17500.1	0.337782	0.82142	I	NO
AT5G17250.1	0.337746	1.01457	I	NO
AT4G36030.1	0.336951	0.357167	I	NO
AT2G43140.2;AT2G43140.1;AT4G09180.1	0.336856	0.279775	I	NO
AT5G19530.2;AT5G19530.1	0.3361	0.337001	I	NO
AT3G20960.1;AT3G20090.1	0.33609	0.368653	I	NO
AT3G52730.1	0.335932	1.39955	I	NO
AT5G15860.1	0.335636	0.26358	I	NO
AT1G55450.1;AT1G55450.2	0.335379	0.946942	I	NO
AT1G30070.1;AT1G30070.2	0.335179	0.538819	I	NO
AT2G31410.1	0.333768	0.695787	I	NO
AT1G17860.1	0.333009	1.62329	I	NO
AT5G67330.1	0.331734	0.86034	I	NO
AT5G57610.1	0.331096	0.600808	I	NO
AT4G12050.1	0.330457	1.19296	I	NO
AT5G56710.1;AT5G56710.2	0.330034	0.395031	I	NO
AT1G12160.1;AT1G12130.1	0.329288	0.524956	I	NO
AT4G11640.1	0.328691	0.249954	I	NO
AT5G08590.1	0.32862	1.9841	I	NO
AT3G27960.1	0.32776	0.384868	I	NO
AT4G29440.2;AT4G29440.1;AT2G19710.1	0.327407	0.570129	I	NO
AT5G49210.2;AT5G49210.1	0.326713	0.689046	I	NO
AT4G38150.2;AT4G38150.1	0.326379	0.271321	I	NO
AT4G16650.1	0.326206	1.04849	I	NO
AT5G10170.1	0.326163	1.61364	I	NO
AT3G06300.1	0.325927	1.36379	I	NO
AT3G47370.3;AT3G47370.2;AT3G47370.1	0.325914	1.05139	I	NO
AT5G41670.2;AT5G41670.1	0.325731	2.41038	I	NO
AT4G14930.1	0.32571	0.781071	I	NO
AT5G30510.1	0.325541	0.908685	I	NO
AT3G53750.1;AT2G37620.2;AT2G37620.1	0.324069	0.125694	I	NO
AT3G48150.1	0.322461	0.36216	I	NO
AT2G02400.1	0.320807	0.8838	I	NO
AT2G24330.1	0.320709	0.445689	I	NO
AT2G46150.1	0.320359	0.300081	I	NO
AT2G23140.2;AT2G23140.1	0.320229	0.5086	I	NO
AT2G31710.1	0.319987	0.993345	I	NO
AT5G52370.1	0.31881	1.10671	I	NO
AT5G45510.2;AT5G45510.1	0.318178	1.64706	I	NO
AT3G56690.1	0.318067	0.348271	I	NO
AT1G52160.1	0.3172	1.4067	I	NO
AT2G45620.1	0.316735	0.741789	I	NO
AT1G56660.1	0.316518	0.816494	I	NO
AT3G19400.1;AT3G19400.2	0.316453	1.15751	I	NO
AT4G09570.1	0.315603	0.459971	I	NO
AT2G41380.1	0.314953	1.45422	I	NO
AT1G11400.3;AT1G11400.2;AT1G11400.1	0.314768	0.604277	I	NO
AT1G67560.1	0.314273	1.01558	I	NO
AT1G80890.1	0.314132	1.06263	I	NO
AT5G62980.1	0.312537	0.446956	I	NO
AT2G44040.1	0.312176	0.983017	I	NO
AT3G24040.1	0.311909	1.64041	I	NO
AT1G45688.1;AT1G45688.2	0.311869	0.966317	I	NO
AT5G45500.2;AT5G45500.1	0.311329	1.08314	I	NO
AT1G70410.3;AT1G70410.1;AT1G70410.2;AT1G23730.1	0.310863	1.27546	I	NO
AT3G60250.2;AT3G60250.1;AT2G44680.2;AT2G44680.1	0.310733	1.74026	I	NO
AT5G52380.1	0.310532	0.744588	I	NO
AT5G18620.1;AT5G18620.2	0.310245	0.343717	I	NO
AT2G35920.1	0.309719	0.505994	I	NO
AT5G54780.1	0.309673	0.682626	I	NO
AT2G27840.1;AT2G27840.2	0.3093	0.396781	I	NO
AT1G30510.3;AT1G30510.1;AT1G30510.2	0.308758	1.47521	I	NO
AT4G29660.1	0.308439	0.447459	I	NO
AT5G62540.1	0.308325	1.32451	I	NO
AT3G05910.1;AT3G05910.2	0.307915	0.649369	I	NO
AT1G30720.1	0.307756	0.981266	I	NO
AT3G43270.1	0.30675	0.825508	I	NO
AT5G08120.1	0.306737	0.503703	I	NO
AT5G07860.1	0.3067	0.942995	I	NO
AT3G55605.1;AT2G39790.1	0.30665	0.603772	I	NO
AT2G26280.1	0.305525	1.64997	I	NO
AT2G43070.1	0.30551	0.655042	I	NO
AT2G16650.1	0.304829	1.0239	I	NO
AT3G22320.1	0.304719	0.86872	I	NO
AT5G04070.1	0.304326	0.463409	I	NO
AT5G10870.1	0.304028	1.72505	I	NO
AT4G26455.1	0.30402	0.350113	I	NO
AT3G11210.1	0.303911	0.356301	I	NO
AT1G23140.1	0.302916	0.65888	I	NO
AT1G19600.1	0.302654	1.24907	I	NO
AT1G31830.2;AT1G31830.1	0.301769	0.658119	I	NO
AT4G24670.2;AT4G24670.1;AT1G23320.1;AT1G70560.1	0.301618	1.11202	I	NO
AT3G30775.1	0.301336	0.543937	I	NO
AT5G62680.1	0.301333	0.52175	I	NO
AT1G02370.1	0.300762	0.930183	I	NO
AT1G63930.1	0.299911	0.730885	I	NO
AT1G30910.1	0.299849	1.1701	I	NO
AT5G66860.1	0.299843	1.34584	I	NO
AT3G08030.1;AT3G08030.2	0.298959	0.735145	I	NO
AT5G63040.2;AT5G63040.1	0.298302	1.6677	I	NO
AT1G53650.2;AT1G53650.1	0.298264	0.846612	I	NO
AT5G13970.1	0.298237	0.284333	I	NO
AT1G52730.2;AT1G52730.1	0.297654	0.784602	I	NO
AT5G60990.1	0.297473	1.45761	I	NO
AT5G19050.1	0.297417	1.25133	I	NO
AT4G08770.1	0.297351	1.8503	I	NO
AT5G01620.2;AT5G01620.1;AT5G01620.3;AT2G40150.1	0.29732	0.70455	I	NO
AT4G31080.1;AT4G31080.2	0.297239	0.596459	I	NO
AT3G55760.3;AT3G55760.2;AT3G55760.1	0.297042	0.637661	I	NO
AT5G47780.1	0.296957	0.457989	I	NO
AT1G29050.1	0.296835	0.742421	I	NO
AT3G47590.1;AT3G47560.1;AT3G47560.2	0.296295	1.48236	I	NO
AT5G07460.1	0.296047	0.875889	I	NO
AT5G64260.1	0.295876	0.710305	I	NO
AT4G29810.1;AT4G29810.2;AT4G29810.3;AT4G26070.1;AT4G26070.3;AT4G26070.2	0.295809	0.900779	I	NO
AT5G08740.1	0.295749	0.218894	I	NO
AT3G44720.1	0.295443	1.70019	I	NO
AT5G13690.1	0.295256	0.637006	I	NO
AT3G24490.1	0.295135	0.673728	I	NO
AT1G51420.1	0.294984	0.938214	I	NO
AT3G61480.1;AT5G28350.2;AT5G28350.1	0.294936	0.765448	I	NO
AT5G51070.1	0.294792	0.519234	I	NO
AT5G67400.1	0.293393	1.66214	I	NO
AT3G15220.1	0.293052	0.342018	I	NO
AT5G03905.1	0.292833	1.14469	I	NO
AT1G61850.2;AT1G61850.1	0.292304	0.536151	I	NO
AT1G70520.1	0.292064	0.348138	I	NO
AT4G20840.1	0.291819	0.448652	I	NO
AT1G77330.1	0.291622	1.13496	I	NO
AT4G30690.1;AT2G24060.1;AT4G30690.2	0.291064	0.281984	I	NO
AT3G17365.1;AT3G17365.2	0.290807	0.47222	I	NO
AT5G19400.3;AT5G19400.2;AT5G19400.1	0.29038	1.81763	I	NO
AT1G11240.1	0.290252	1.14761	I	NO
AT1G62440.1	0.290066	0.778	I	NO
AT5G55280.1	0.289799	1.37145	I	NO
AT5G67590.1	0.289731	0.978303	I	NO
AT2G02510.1;AT1G14450.1	0.289679	0.689678	I	NO
AT3G57550.1;AT3G57550.2;AT2G41880.1	0.289525	3.20682	I	NO
AT1G72810.1	0.289433	1.54227	I	NO
AT3G26990.1	0.289193	0.332999	I	NO
AT5G05570.2;AT5G05570.1	0.288746	0.819044	I	NO
AT4G15760.2;AT4G15760.1	0.288587	0.791062	I	NO
AT3G18040.1;AT3G18040.2	0.288184	0.513684	I	NO
AT1G66340.1	0.288112	0.549854	I	NO
AT1G70690.1	0.288054	0.38034	I	NO
AT3G03940.1	0.287476	0.674687	I	NO
AT2G41560.1	0.287094	0.753795	I	NO
AT3G15920.1	0.286909	0.76291	I	NO
AT4G01220.2;AT4G01220.1	0.286062	0.459964	I	NO
AT5G38630.1	0.286012	0.39194	I	NO
AT2G37710.1;AT4G02410.1;AT3G53810.1	0.285895	0.65889	I	NO
AT1G79810.1	0.284792	0.655392	I	NO
AT4G34390.1	0.283436	0.596135	I	NO
AT1G15020.1;AT1G15020.2	0.283421	0.576754	I	NO
AT1G30130.2;AT1G30130.1	0.283247	0.965369	I	NO
AT3G63500.1;AT3G63500.2	0.283237	0.147356	I	NO
AT2G37400.1	0.283141	2.56788	I	NO
AT4G14200.1	0.283014	1.05654	I	NO
AT2G35980.1	0.28191	0.434461	I	NO
AT2G39040.1	0.281882	0.431793	I	NO
AT1G48790.1	0.28175	1.00409	I	NO
AT3G52170.2;AT3G52170.1	0.281486	0.214355	I	NO
AT5G60950.1	0.281485	0.459871	I	NO
AT4G23940.1	0.280734	0.467083	I	NO
AT5G05970.1;AT5G05970.2	0.280732	0.544879	I	NO
AT2G38400.1;AT2G38400.2	0.280682	1.31518	I	NO
AT5G61030.1	0.279857	0.776116	I	NO
AT3G57785.1;AT2G42310.1	0.279475	0.415926	I	NO
AT1G28290.2;AT1G28290.1	0.279148	0.787273	I	NO
AT2G15240.1	0.279116	0.178788	I	NO
AT5G55670.2;AT5G55670.1	0.278861	0.449713	I	NO
AT2G16780.1	0.278791	1.11133	I	NO
AT5G56000.1	0.278671	0.89396	I	NO
AT1G65310.1	0.277945	2.1759	I	NO
AT4G12610.1;AT4G12610.2	0.277853	1.36042	I	NO
AT4G27270.1	0.277578	0.315578	I	NO
AT5G23395.1	0.277296	0.645324	I	NO
AT4G31360.1	0.277269	1.03066	I	NO
AT3G55600.1;AT1G54110.1	0.277241	0.381014	I	NO
AT5G19550.1	0.277101	1.54478	I	NO
AT3G17420.1	0.276728	1.14643	I	NO
AT4G20960.1	0.275695	0.561396	I	NO
AT2G46030.1	0.275379	0.646898	I	NO
AT5G20400.1;AT5G54000.1	0.275344	1.1701	I	NO
AT1G48860.2;AT1G48860.1	0.274865	0.8176	I	NO
AT5G13550.1	0.274705	0.656827	I	NO
AT4G38200.1	0.274703	1.44267	I	NO
AT3G11930.1;AT3G11930.2;AT3G11930.4;AT3G11930.3	0.274382	0.842942	I	NO
AT5G54930.2;AT5G54930.1	0.274327	0.328794	I	NO
AT4G01660.1	0.274226	0.816422	I	NO
AT4G13430.1	0.273205	1.97975	I	NO
AT1G31930.3;AT1G31930.2;AT1G31930.1	0.273186	0.747657	I	NO
AT1G51730.1	0.273088	0.871836	I	NO
AT3G52950.2;AT3G52950.1;AT2G36500.1	0.271928	0.959617	I	NO
AT1G51890.2;AT1G51890.1	0.271687	0.522311	I	NO
ATMG00080.1	0.271681	1.10671	I	NO
AT2G18630.1	0.271449	0.18728	I	NO
AT2G27730.1;AT5G04750.2	0.271039	0.520988	I	NO
AT5G65540.1	0.270953	0.252565	I	NO
AT5G08190.2;AT5G08190.1	0.270645	1.00092	I	NO
AT1G30270.1	0.270473	1.21972	I	NO
AT3G22890.1	0.270453	1.5605	I	NO
AT3G57220.1	0.270371	1.15856	I	NO
AT2G45220.1;AT4G00190.1;AT3G27980.1;AT4G03930.1;AT1G11590.1;AT4G02300.1	0.269846	0.564655	I	NO
AT5G20970.1	0.269826	0.307339	I	NO
AT3G20500.1	0.269295	0.570045	I	NO
AT2G26260.1;AT2G26260.2	0.269253	0.701988	I	NO
AT5G08470.1	0.268573	0.265127	I	NO
AT2G20610.1;AT2G20610.2;AT4G28420.1;AT4G28420.2	0.268263	1.60388	I	NO
AT5G59460.1	0.268179	0.25467	I	NO
AT1G80230.1	0.267904	1.16693	I	NO
AT5G12080.3;AT5G12080.2;AT5G12080.1	0.26784	0.31877	I	NO
AT1G04300.2;AT1G04300.4;AT1G04300.1;AT1G04300.3	0.267634	0.300678	I	NO
AT5G63905.1	0.267248	0.408458	I	NO
AT5G09310.1	0.267123	0.755783	I	NO
AT4G34840.1	0.266568	0.323586	I	NO
AT3G01790.2;AT3G01790.1	0.266486	0.57591	I	NO
AT1G78000.2;AT1G78000.1;AT1G22150.1;AT4G08620.1	0.266113	0.955772	I	NO
AT4G21160.4;AT4G21160.3;AT4G21160.2;AT4G21160.1;AT4G05330.1	0.265663	0.560452	I	NO
AT5G51300.3;AT5G51300.2;AT5G51300.1	0.265654	0.636095	I	NO
AT1G13080.1;AT1G13080.2	0.265544	1.00681	I	NO
AT5G05480.1	0.265408	0.344642	I	NO
AT2G17700.1	0.264745	0.997119	I	NO
AT4G29000.1	0.264489	0.516421	I	NO
AT1G78050.1	0.264402	0.90079	I	NO
AT4G21810.1	0.26436	0.597459	I	NO
AT1G13270.1;AT1G13270.2	0.264197	0.742504	I	NO
AT5G49820.1	0.263849	1.69028	I	NO
AT1G31230.1	0.263779	1.76713	I	NO
AT4G36860.1	0.263401	0.317099	I	NO
AT2G23740.1;AT2G23740.2	0.263184	0.415467	I	NO
AT5G14240.1	0.262724	0.580445	I	NO
AT1G29025.1;AT2G34030.1	0.262599	0.840367	I	NO
AT4G09020.1	0.261739	0.688078	I	NO
AT1G50430.2;AT1G50430.1	0.261558	0.855885	I	NO
AT4G39460.2;AT4G39460.1	0.261426	0.499206	I	NO
AT3G49680.2;AT3G49680.1	0.260668	1.77218	I	NO
AT3G63150.1	0.260619	1.04609	I	NO
AT1G54790.1;AT1G54790.3;AT1G54790.2	0.260574	0.315879	I	NO
AT1G55250.3;AT1G55250.1	0.260443	1.03888	I	NO
AT4G37660.1	0.260132	0.904307	I	NO
AT4G25260.1	0.260091	0.448176	I	NO
AT4G20760.1	0.259982	0.897717	I	NO
AT2G38660.4;AT2G38660.3;AT2G38660.1;AT2G38660.2	0.259411	1.53387	I	NO
AT1G11905.2;AT1G11905.1	0.259319	1.10284	I	NO
AT1G05205.1	0.259246	0.752756	I	NO
AT3G44370.1	0.2592	0.218246	I	NO
AT5G16070.1	0.259172	0.389927	I	NO
AT5G61760.1	0.259148	1.27046	I	NO
AT1G09840.6;AT1G09840.5;AT1G09840.4;AT1G09840.3;AT1G09840.2;AT1G09840.1;AT1G57870.2;AT1G57870.1;AT1G57870.3	0.258955	0.35196	I	NO
AT5G07320.1;AT5G51050.1	0.258829	1.06128	I	NO
AT1G24160.2;AT1G24160.1	0.258657	0.610192	I	NO
AT1G78040.2;AT1G78040.1	0.257226	0.365711	I	NO
AT4G39890.1	0.256974	0.454768	I	NO
AT2G43360.1	0.256943	1.67876	I	NO
AT5G10770.1	0.256384	1.0971	I	NO
AT5G18400.3;AT5G18400.2;AT5G18400.1	0.255892	1.09058	I	NO
AT2G26930.1	0.255385	0.56022	I	NO
AT5G38340.1	0.254858	0.940652	I	NO
AT1G67490.2;AT1G67490.1	0.254116	0.660273	I	NO
AT5G40540.1;AT5G50180.1;AT3G27560.1	0.253463	0.502101	I	NO
AT4G00810.2;AT4G00810.1	0.252592	0.610438	I	NO
AT2G48110.1	0.252425	0.431484	I	NO
AT3G21640.1	0.252074	0.293147	I	NO
AT1G47271.1	0.252006	0.470894	I	NO
AT5G15880.1	0.251748	0.527619	I	NO
AT5G43580.1	0.251607	0.31309	I	NO
AT2G14110.1	0.251101	0.846589	I	NO
AT5G23530.1	0.250835	0.604197	I	NO
AT5G38200.1	0.250212	0.999097	I	NO
AT4G33030.1	0.249638	0.603423	I	NO
AT2G36570.1	0.249503	0.155949	I	NO
AT5G16930.1	0.249374	0.468224	I	NO
AT3G12650.1	0.24924	0.938201	I	NO
AT1G22620.1	0.249018	0.0804154	I	NO
AT2G15220.1;AT2G15130.1;AT2G15130.2	0.248742	0.599842	I	NO
AT5G32450.1	0.248259	1.19891	I	NO
AT1G03280.1	0.247454	0.352923	I	NO
AT4G36660.1	0.247382	0.161774	I	NO
AT3G48990.1	0.247088	0.898767	I	NO
AT5G44720.1;AT5G44720.2	0.246935	1.65097	I	NO
AT1G19835.2;AT1G19835.1	0.246728	0.578011	I	NO
AT3G23830.2;AT3G23830.1	0.246492	0.31779	I	NO
AT2G19490.1	0.246091	0.806819	I	NO
AT5G04750.1	0.246022	0.172095	I	NO
AT5G43370.2;AT5G43370.1;AT5G43350.1	0.245673	0.977656	I	NO
AT4G13340.1	0.244927	0.773556	I	NO
AT2G15390.2;AT2G15390.1	0.244863	1.33702	I	NO
AT4G31310.1	0.244799	0.613458	I	NO
AT1G73350.2;AT1G73350.3;AT1G73350.1	0.244555	0.678694	I	NO
AT4G10070.1	0.244548	0.689041	I	NO
AT4G28410.1	0.244516	1.99133	I	NO
AT3G62040.1	0.243681	1.35212	I	NO
AT4G10090.1	0.242432	0.359345	I	NO
AT4G34150.1	0.241229	1.37841	I	NO
AT2G22300.2;AT2G22300.1	0.240997	0.64054	I	NO
AT3G18165.1	0.240774	0.702527	I	NO
AT2G20550.2;AT2G20550.1	0.240508	0.167977	I	NO
AT5G15770.1	0.240432	0.252931	I	NO
AT1G71180.1	0.239954	1.00516	I	NO
AT4G29870.1	0.239853	0.446985	I	NO
AT1G05070.1	0.239709	0.410097	I	NO
AT1G11060.1	0.239696	0.216518	I	NO
AT2G28190.1	0.239192	0.978366	I	NO
AT5G07960.1	0.238959	0.871833	I	NO
AT1G35160.1;AT1G35160.2	0.23884	0.576424	I	NO
AT4G04470.1	0.23882	0.58099	I	NO
AT4G39120.1	0.238727	0.343442	I	NO
AT1G77680.1	0.238609	0.41048	I	NO
AT5G27720.1	0.238609	0.504397	I	NO
AT2G36480.1;AT2G36480.2;AT2G36480.3	0.238473	0.775155	I	NO
AT1G07090.1;AT1G16910.1;AT2G42610.2;AT2G42610.1;AT5G58500.1;AT5G28490.1;AT1G78815.1;AT3G04510.1	0.238412	0.245221	I	NO
AT5G24300.2;AT5G24300.1	0.238304	0.84206	I	NO
AT1G24320.1	0.237882	0.460752	I	NO
AT1G50560.1	0.237255	0.305874	I	NO
AT1G08820.2;AT1G08820.1	0.237248	0.526609	I	NO
AT3G62280.1	0.237171	0.851183	I	NO
AT4G24620.1;AT4G24620.2	0.236951	1.28534	I	NO
AT4G08690.2;AT4G08690.1;AT1G22180.3;AT1G22180.1;AT1G22180.2	0.236874	0.846036	I	NO
AT1G30900.1	0.236695	1.75976	I	NO
AT2G37250.1	0.236578	0.685717	I	NO
AT5G24165.1	0.236197	0.82906	I	NO
AT5G55200.1	0.236078	1.4054	I	NO
AT1G05660.1;AT1G05650.1	0.235743	0.551783	I	NO
AT2G32600.1	0.23536	1.13978	I	NO
AT5G56130.1	0.235037	0.898178	I	NO
AT1G20430.1	0.234795	0.48891	I	NO
AT3G49360.1	0.234184	0.717841	I	NO
AT5G17910.2;AT5G17910.1	0.233765	1.23852	I	NO
AT3G25980.2;AT3G25980.1	0.233656	0.395888	I	NO
AT5G19680.1	0.233505	0.699263	I	NO
AT5G50640.1;AT5G50530.1	0.233423	0.657008	I	NO
AT3G57300.1;AT3G57300.2	0.233157	0.144979	I	NO
AT4G26690.1;AT1G66970.1;AT1G66970.2	0.233053	1.34688	I	NO
AT2G23610.1;AT2G23550.2;AT2G23550.1	0.232565	0.30417	I	NO
AT4G15570.1	0.232517	0.781115	I	NO
AT4G30280.1	0.232476	0.265906	I	NO
AT1G05170.1;AT4G26940.1;AT1G05170.2;AT2G32430.1;AT1G77810.2;AT1G11730.1;AT1G77810.1;AT1G32930.1	0.232366	0.944963	I	NO
AT5G11700.1;AT5G11700.2	0.232237	1.00009	I	NO
AT4G35335.1	0.231984	1.01409	I	NO
AT1G62830.1;AT3G13682.1	0.231953	0.472196	I	NO
AT5G38650.1;AT5G38660.2	0.231881	0.417262	I	NO
AT1G72750.1	0.231845	0.776315	I	NO
AT4G27080.1;AT4G27080.2	0.231709	0.507124	I	NO
AT1G80490.1;AT1G80490.2	0.231497	0.783618	I	NO
AT1G62820.1	0.231191	1.21639	I	NO
AT1G09070.1	0.231	0.608048	I	NO
AT3G52430.1	0.230651	0.467876	I	NO
AT5G18170.1	0.230541	1.17699	I	NO
AT1G60800.1;AT2G23950.1;AT3G25560.1;AT3G25560.2;AT3G25560.3;AT4G30520.1	0.230359	0.546864	I	NO
AT1G26940.1	0.230015	0.842021	I	NO
AT4G26970.1	0.229891	1.30717	I	NO
AT1G26170.1	0.229837	0.30348	I	NO
AT4G19410.1;AT4G19410.2	0.22961	0.528565	I	NO
AT5G26680.2;AT5G26680.1	0.229317	0.633786	I	NO
AT3G45970.1	0.229249	0.32848	I	NO
AT4G27585.1	0.228371	2.3914	I	NO
AT4G11240.1	0.228143	0.561386	I	NO
AT2G32450.1	0.227804	0.502746	I	NO
AT1G62800.2;AT1G62800.1	0.227194	0.720888	I	NO
AT1G55860.2;AT1G55860.1	0.227152	0.903734	I	NO
AT5G65380.1;AT5G10420.1;AT5G44050.1	0.22714	0.163919	I	NO
AT5G13420.1	0.226755	1.60254	I	NO
AT1G01220.1	0.22668	0.649952	I	NO
AT5G37740.1;AT5G37740.2	0.226657	0.216355	I	NO
AT5G16890.1	0.226421	0.43396	I	NO
AT4G39960.1	0.226183	1.34243	I	NO
AT5G50680.2;AT5G50580.1;AT5G50680.1;AT5G50580.2	0.226178	0.374204	I	NO
AT3G55110.1	0.226137	1.01326	I	NO
AT1G07670.1	0.226058	0.881531	I	NO
AT2G21045.1	0.226021	0.68758	I	NO
AT1G33800.1	0.225944	1.1605	I	NO
AT5G20840.1	0.225889	0.370443	I	NO
AT3G60130.3;AT3G60130.2;AT3G60130.1	0.225671	0.568069	I	NO
AT4G38410.1	0.225599	0.358041	I	NO
AT5G27700.1	0.225072	0.158737	I	NO
AT5G16720.1	0.224471	0.271801	I	NO
AT5G44070.1;AT1G03980.1	0.224286	0.96483	I	NO
AT2G18730.1	0.223791	1.32752	I	NO
AT4G04885.1	0.223708	0.295499	I	NO
AT2G35860.1	0.223331	0.43351	I	NO
AT2G44350.1;AT2G44350.2	0.223315	3.38308	I	NO
AT3G12500.1	0.222998	0.298464	I	NO
AT5G16060.1	0.222878	0.664993	I	NO
AT1G51840.1	0.222702	1.40036	I	NO
AT2G34490.1	0.222686	0.0947063	I	NO
AT4G18030.1	0.222649	1.98335	I	NO
AT1G18880.1	0.222485	0.864578	I	NO
AT1G25580.1	0.222207	0.714952	I	NO
AT1G10850.1	0.222199	0.400496	I	NO
AT5G16390.2;AT5G16390.1	0.222191	0.654508	I	NO
AT1G11090.1	0.222104	0.465352	I	NO
AT2G43760.3;AT2G43760.2;AT2G43760.1	0.22175	1.48355	I	NO
AT2G25070.1	0.22163	0.974367	I	NO
AT3G23980.1	0.221585	0.46347	I	NO
AT1G48600.1;AT1G48600.2	0.221405	1.309	I	NO
AT3G19490.1	0.221362	0.724054	I	NO
AT1G73980.1	0.221334	1.09697	I	NO
AT2G46900.1	0.221183	0.633418	I	NO
AT3G55830.1	0.221181	0.799621	I	NO
AT2G28360.1	0.221118	1.15245	I	NO
AT2G20490.1;AT2G20490.2	0.220668	1.52298	I	NO
AT1G32090.1	0.220558	0.519607	I	NO
AT3G59370.1	0.220347	0.623143	I	NO
AT3G58580.1	0.220175	0.587395	I	NO
AT2G29440.1	0.220078	0.655236	I	NO
AT3G49590.2;AT3G49590.1;AT3G49590.3	0.220001	0.333899	I	NO
AT2G29190.2;AT2G29190.1	0.219903	0.598642	I	NO
AT2G33630.1	0.219812	0.577271	I	NO
AT3G56120.1	0.219655	1.02387	I	NO
AT5G58030.1	0.219355	0.72159	I	NO
AT3G22310.1	0.219128	0.511262	I	NO
AT3G27020.1;AT5G41000.1	0.219102	0.741805	I	NO
AT1G77470.1	0.219032	0.533081	I	NO
AT2G44490.1	0.218943	0.704137	I	NO
AT1G14620.1;AT1G14620.2	0.218937	0.80591	I	NO
AT2G46890.1	0.218517	0.623609	I	NO
AT2G19680.2;AT2G19680.1	0.218147	0.548751	I	NO
AT4G01700.1	0.217798	0.645861	I	NO
AT3G48430.1	0.217036	0.085431	I	NO
AT2G44380.1	0.216928	0.604788	I	NO
AT5G65280.1	0.216918	2.14056	I	NO
AT3G47780.1;AT3G47740.1;AT5G61740.1;AT3G47760.1;AT3G47790.1	0.216826	1.12845	I	NO
AT3G54400.1	0.216659	0.611432	I	NO
AT3G55940.1	0.216489	0.69211	I	NO
AT3G16530.1	0.21648	0.433491	I	NO
AT1G55320.1	0.216091	0.682434	I	NO
AT4G12340.1	0.215998	1.53726	I	NO
AT1G21170.1	0.215993	1.02392	I	NO
AT5G61000.1	0.215949	0.750311	I	NO
AT5G27660.1	0.215715	0.428152	I	NO
AT4G20940.1	0.21571	0.648941	I	NO
AT5G54770.1	0.215369	0.169658	I	NO
AT4G31580.2;AT4G31580.1	0.214766	0.350824	I	NO
AT2G26680.1	0.214349	0.581588	I	NO
AT2G22795.1	0.214301	1.0066	I	NO
AT2G18960.1	0.214277	1.20061	I	NO
AT2G44310.1	0.214215	1.45959	I	NO
AT3G16760.1;AT3G16760.2	0.213107	0.77945	I	NO
AT5G01460.1	0.213037	0.162001	I	NO
AT4G17830.1;AT4G17830.2	0.212832	0.756866	I	NO
AT4G25090.1;AT4G25090.2	0.212262	0.436181	I	NO
AT1G55120.1;AT1G55120.2;AT1G55120.3	0.212139	0.423584	I	NO
AT1G68220.1	0.212107	1.46115	I	NO
AT1G79560.1	0.212064	0.545718	I	NO
AT1G71900.1	0.211947	0.510856	I	NO
AT5G45280.2;AT5G45280.1	0.211917	0.625778	I	NO
AT2G24170.1	0.211791	0.638817	I	NO
AT3G30390.2;AT3G30390.1	0.21143	0.169637	I	NO
AT5G65930.1;AT5G65930.2;AT5G65930.3	0.211131	1.71054	I	NO
AT5G66550.1	0.211126	0.380564	I	NO
AT2G31900.1	0.210946	0.339165	I	NO
AT4G33140.1	0.210736	0.190211	I	NO
AT2G26200.1	0.210457	0.476015	I	NO
AT2G28790.1	0.21021	0.311951	I	NO
AT5G53060.1;AT5G53060.2	0.210039	1.02803	I	NO
AT5G23210.1;AT5G23210.2;AT5G23210.3;AT5G23210.4	0.210013	0.387025	I	NO
AT3G16830.1	0.209747	1.19931	I	NO
AT4G04200.1	0.209571	1.03372	I	NO
AT1G27430.1	0.209476	1.11512	I	NO
AT5G60550.1;AT3G45240.2;AT3G45240.1	0.209401	0.588451	I	NO
AT5G24530.1	0.209165	0.331126	I	NO
AT2G27150.2;AT2G27150.1	0.209153	0.12046	I	NO
AT3G55470.2;AT3G55470.1	0.209127	0.441472	I	NO
AT4G29950.1	0.208733	0.860487	I	NO
AT1G80830.1	0.208716	0.284845	I	NO
AT4G37640.1	0.20859	0.700988	I	NO
AT3G15160.1	0.208491	0.195837	I	NO
AT4G26450.1	0.208141	1.26041	I	NO
AT4G34412.1	0.207994	1.19524	I	NO
AT1G20110.1	0.207935	1.14911	I	NO
AT1G67148.1	0.207927	0.223482	I	NO
AT1G18630.1	0.207869	1.13619	I	NO
AT1G64190.1	0.207722	1.24397	I	NO
AT5G63110.1	0.207637	1.41341	I	NO
AT5G02040.2;AT5G02040.1	0.207567	0.134807	I	NO
AT2G44970.2;AT2G44970.1	0.207154	0.121625	I	NO
AT3G16910.1	0.206954	0.509531	I	NO
AT4G27490.1	0.20657	0.625609	I	NO
AT1G67580.2;AT1G67580.1	0.206528	1.29703	I	NO
AT4G21470.1	0.206406	0.532224	I	NO
AT1G27752.1;AT1G27752.2	0.206306	0.385504	I	NO
AT5G66590.1	0.206249	0.710248	I	NO
AT2G02050.1	0.206196	1.58539	I	NO
AT4G33430.1;AT4G33430.2;AT1G71830.1;AT1G34210.1;AT2G13800.1;AT2G13790.1	0.206159	0.569253	I	NO
AT1G51830.1	0.206038	0.700892	I	NO
AT3G07060.1	0.206032	0.290641	I	NO
AT3G46280.1	0.205455	0.748361	I	NO
AT1G27350.1;AT1G27330.1	0.205431	0.287821	I	NO
AT3G05070.1	0.205011	0.734635	I	NO
AT2G47610.1	0.204874	0.242339	I	NO
AT2G02570.4;AT2G02570.2;AT2G02570.1;AT2G02570.3	0.204863	0.874211	I	NO
AT1G08990.1	0.204685	0.381309	I	NO
AT3G27280.2;AT3G27280.1;AT5G14300.1	0.204603	0.583142	I	NO
AT2G45140.1;AT1G51270.2;AT1G51270.1;AT1G51270.3	0.204187	0.698463	I	NO
AT1G20696.3;AT1G20696.1;AT1G20696.2	0.203966	0.630475	I	NO
AT1G18970.1	0.20347	0.618655	I	NO
AT3G13070.1;AT1G55930.1	0.203337	0.22426	I	NO
AT1G71697.1	0.20304	1.00615	I	NO
AT3G01090.3;AT3G01090.1;AT3G01090.2	0.203008	2.12026	I	NO
AT2G46230.1;AT2G46230.2;AT1G26530.1	0.202844	0.517281	I	NO
AT5G01650.1;AT5G01650.2	0.202832	0.285511	I	NO
AT1G68310.2;AT1G68310.1	0.202806	1.8668	I	NO
AT3G04590.2;AT3G04590.1	0.202533	0.224083	I	NO
AT2G18245.1	0.202431	0.512339	I	NO
AT4G26760.1	0.20216	0.415727	I	NO
AT5G37180.1	0.202094	0.394815	I	NO
AT5G13110.1	0.202028	1.12741	I	NO
AT2G22560.1	0.201832	0.300879	I	NO
AT4G00660.2;AT4G00660.1	0.201824	1.46274	I	NO
AT5G48300.1	0.201752	0.874563	I	NO
AT5G27030.1;AT5G27030.2	0.201692	0.871038	I	NO
AT1G65590.1	0.201294	0.880917	I	NO
AT1G63220.1;AT1G63220.2	0.201266	0.341159	I	NO
AT4G30220.1;AT4G30220.2;AT2G14285.1	0.201094	0.549645	I	NO
AT1G63940.1;AT1G63940.2;AT1G63940.4;AT1G63940.3	0.201066	1.20947	I	NO
AT3G05710.1;AT3G05710.2	0.201065	0.504824	I	NO
AT2G16920.1	0.201057	0.888318	I	NO
AT4G15390.1	0.200591	0.56668	I	NO
AT5G37680.1	0.200493	0.55961	I	NO
AT3G63260.1;AT3G63260.2	0.200429	0.44507	I	NO
AT4G20020.2;AT4G20020.1	0.200298	0.555595	I	NO
AT5G26180.2;AT5G26180.1	0.200274	0.262807	I	NO
AT1G68650.1	0.200054	0.283789	I	NO
AT2G30880.2;AT2G30880.1	0.199966	2.5807	I	NO
AT5G11500.2;AT5G11500.1	0.199824	0.331769	I	NO
AT2G20370.1	0.19973	0.562829	I	NO
AT2G26970.2;AT2G26970.1	0.19927	0.879316	I	NO
AT2G41100.4;AT2G41100.1;AT2G41100.3;AT2G41100.2	0.199235	0.427902	I	NO
AT5G13560.1	0.198971	1.42312	I	NO
AT5G47910.1	0.198926	0.807168	I	NO
AT3G01720.1	0.198828	1.12439	I	NO
AT1G71100.1	0.198814	0.539713	I	NO
AT4G37410.1	0.19868	0.986942	I	NO
AT3G07330.1	0.198652	1.45788	I	NO
AT1G07030.1	0.198558	0.719411	I	NO
AT2G02850.1	0.198486	0.375994	I	NO
AT5G58470.2;AT5G58470.1	0.198434	0.265576	I	NO
AT5G05100.1	0.19829	0.334781	I	NO
AT1G18150.3;AT1G18150.2;AT1G18150.1;AT1G73670.1	0.198232	0.766562	I	NO
AT5G39590.1	0.197948	1.02883	I	NO
AT5G63930.1	0.197482	0.328543	I	NO
AT5G03520.1;AT5G03520.2	0.197319	0.833297	I	NO
AT3G10640.1;AT3G10640.2	0.197255	0.817729	I	NO
AT3G62030.3;AT3G62030.1;AT3G62030.2	0.197123	0.745008	I	NO
AT3G09030.1	0.197095	0.135387	I	NO
AT2G37270.2;AT2G37270.1	0.196915	0.936352	I	NO
AT4G20110.1;AT4G20110.2	0.196879	0.748125	I	NO
AT3G28480.1;AT3G28480.2	0.196702	0.671309	I	NO
AT5G09440.1	0.196542	0.433903	I	NO
AT1G71500.1	0.196448	0.113861	I	NO
AT1G72410.1;AT1G72410.2	0.196339	0.330945	I	NO
AT1G11930.2;AT1G11930.1	0.195946	0.888613	I	NO
AT2G43400.1	0.195896	0.455794	I	NO
AT4G37830.1	0.195875	0.812706	I	NO
AT4G31170.3;AT4G31170.2;AT4G31170.1;AT4G31170.4	0.195777	0.355954	I	NO
AT3G62220.1	0.195051	0.269185	I	NO
AT3G21200.1	0.194969	0.470424	I	NO
AT3G23690.1;AT1G68920.3;AT1G68920.2;AT1G68920.1	0.194954	0.251252	I	NO
AT1G17745.1;AT1G17745.2	0.194586	0.908383	I	NO
AT2G04880.2;AT2G04880.1	0.194394	0.652085	I	NO
AT1G52760.1	0.194389	0.903683	I	NO
AT4G30270.1	0.194358	0.645816	I	NO
AT4G38370.1	0.1943	0.436979	I	NO
AT5G28020.6;AT5G28020.4;AT5G28020.3;AT5G28020.2;AT5G28020.1;AT5G28020.5	0.19424	1.3091	I	NO
AT5G27960.1	0.194212	0.400714	I	NO
AT5G66510.1;AT5G66510.2	0.19404	0.667514	I	NO
AT3G51130.1	0.194001	0.200742	I	NO
AT3G18580.1	0.193892	0.515057	I	NO
AT3G20820.1	0.193777	0.501758	I	NO
AT3G53880.1	0.193673	0.491939	I	NO
AT1G74560.1;AT1G74560.3;AT1G74560.2	0.193513	0.745387	I	NO
AT4G01560.1	0.193186	0.365709	I	NO
AT1G19360.1;AT1G75110.1	0.193063	2.39288	I	NO
AT5G09920.1	0.192877	0.327644	I	NO
AT2G07340.2;AT2G07340.1	0.19286	0.671866	I	NO
AT5G51060.1	0.192614	0.408609	I	NO
AT5G55300.1;AT5G55300.2;AT5G55300.3	0.192177	1.64217	I	NO
AT1G01980.1	0.19178	0.730987	I	NO
AT2G48080.1	0.191726	0.273114	I	NO
AT5G47490.1	0.191575	0.241891	I	NO
AT5G60730.1	0.191395	1.54521	I	NO
AT2G25240.1	0.191174	0.136653	I	NO
AT2G35780.1	0.19114	0.867895	I	NO
AT4G00170.1	0.189749	0.275828	I	NO
AT2G01640.2;AT2G01640.1	0.189307	1.24478	I	NO
AT3G15880.3;AT3G15880.1;AT3G15880.2	0.189232	0.642269	I	NO
AT1G35190.1;AT1G35190.2	0.189206	0.716217	I	NO
AT3G25220.1	0.189162	0.473653	I	NO
AT2G28470.2;AT2G28470.1	0.188907	0.434428	I	NO
AT1G70980.1	0.188688	1.40644	I	NO
AT1G53345.1	0.188665	0.977739	I	NO
AT2G46170.1;AT2G46170.2	0.188553	1.06786	I	NO
AT1G65410.1	0.188523	0.349335	I	NO
AT3G25070.1	0.188501	0.234767	I	NO
AT5G58750.1	0.188358	0.394944	I	NO
AT5G60960.1	0.188143	1.52142	I	NO
AT5G50760.1	0.188033	0.287867	I	NO
AT5G15910.1	0.187642	0.711768	I	NO
AT5G52310.1	0.187241	0.318203	I	NO
AT3G57340.2;AT3G57340.1;AT5G05750.1	0.18724	0.69542	I	NO
AT2G06850.1	0.187159	0.773025	I	NO
AT5G54660.1	0.187132	1.50746	I	NO
AT5G35630.3;AT5G35630.2;AT5G35630.1	0.186807	1.70422	I	NO
AT1G51510.1	0.186796	0.427142	I	NO
AT5G11030.3;AT5G11030.1;AT5G11030.2	0.186297	0.462671	I	NO
AT3G09980.1	0.186027	1.21863	I	NO
AT4G00752.1	0.185682	0.358812	I	NO
AT1G61620.1	0.185518	0.362274	I	NO
AT1G74590.1	0.185333	0.393675	I	NO
AT3G54170.1	0.185161	0.434057	I	NO
AT5G17330.1;AT3G17760.2;AT3G17760.1	0.185033	1.50764	I	NO
AT2G23770.1	0.185027	0.701298	I	NO
AT2G04540.1	0.184928	0.288633	I	NO
AT5G50150.1;AT1G70550.2;AT1G70550.1	0.184912	0.695065	I	NO
AT4G09630.1	0.184879	1.11633	I	NO
AT2G43320.2;AT2G43320.1	0.184746	0.272324	I	NO
AT1G27320.1	0.184669	0.33443	I	NO
AT1G47710.1;AT3G45220.1	0.184237	1.34504	I	NO
AT2G11890.2;AT2G11890.1	0.184095	0.367686	I	NO
AT1G27600.2;AT1G27600.1	0.184083	0.70846	I	NO
AT5G13610.1;AT1G69380.1	0.184077	0.273795	I	NO
AT3G27050.1	0.183947	0.248921	I	NO
AT1G21065.1	0.183946	1.44014	I	NO
AT5G14780.1	0.183905	0.525239	I	NO
AT3G62120.2;AT3G62120.1	0.18387	1.24614	I	NO
AT5G47770.1	0.183729	0.814363	I	NO
AT5G55500.1	0.183554	0.206361	I	NO
AT2G17265.1	0.183487	0.880956	I	NO
AT1G04430.2;AT1G04430.1	0.183407	2.77752	I	NO
AT4G22220.1;AT4G04080.1	0.183116	0.551283	I	NO
AT1G52050.1	0.182854	0.570227	I	NO
AT3G58600.1	0.182846	0.420209	I	NO
ATCG01240.1;ATCG00900.1	0.182718	0.787632	I	NO
AT1G57590.1;AT1G09550.1	0.182622	0.5839	I	NO
AT5G18110.1	0.182487	0.446431	I	NO
AT1G16520.1	0.182465	0.547365	I	NO
AT5G50370.1	0.182188	0.775651	I	NO
AT4G15780.1	0.182069	0.0666407	I	NO
AT4G30910.1	0.18199	0.404637	I	NO
AT1G18800.1	0.181943	0.516	I	NO
AT1G56630.1;AT5G42930.1	0.181882	0.485532	I	NO
AT5G45900.1	0.181347	0.367458	I	NO
AT1G66670.1	0.181308	0.393559	I	NO
AT2G38580.1	0.181203	0.713644	I	NO
AT5G18500.2;AT5G18500.1	0.181197	0.494441	I	NO
AT5G67610.1;AT5G67610.2	0.181101	0.268481	I	NO
AT3G29310.1	0.18061	0.404234	I	NO
AT2G26000.1;AT2G26000.2	0.180319	0.64039	I	NO
AT1G56080.1	0.180032	0.192599	I	NO
AT4G32840.1	0.179918	0.620378	I	NO
AT3G08980.1	0.179745	0.244224	I	NO
AT4G18905.1;AT4G18905.2;AT4G18900.1	0.179554	0.711856	I	NO
AT3G61520.1	0.17934	0.836266	I	NO
AT1G68720.1	0.17932	0.854621	I	NO
AT5G45750.1	0.179254	0.66363	I	NO
AT3G07750.2;AT3G07750.1	0.179117	1.22882	I	NO
AT4G15400.1	0.179039	0.608563	I	NO
AT1G76630.1;AT1G76630.2	0.178747	0.221324	I	NO
AT1G12520.2;AT1G12520.1;AT1G12520.3	0.178532	0.930814	I	NO
AT4G00520.3;AT4G00520.2	0.178476	0.227314	I	NO
AT1G30550.2;AT1G30550.1	0.178455	0.613043	I	NO
AT3G48890.1	0.178274	0.690345	I	NO
AT3G09940.1;AT3G09940.2	0.178169	0.871228	I	NO
AT5G09230.3;AT5G09230.5;AT5G09230.2;AT5G09230.1;AT5G09230.7;AT5G09230.6;AT5G09230.4	0.178142	0.719916	I	NO
AT1G22200.2;AT1G22200.1	0.178131	0.482175	I	NO
AT5G01500.1	0.177968	1.011	I	NO
AT3G05520.1;AT3G05520.2	0.177787	0.182177	I	NO
AT3G60750.2;AT3G60750.1	0.17769	1.65331	I	NO
AT5G03660.1;AT5G03660.2	0.177584	1.29374	I	NO
AT4G25610.2;AT4G25610.1	0.177389	0.434693	I	NO
AT5G51570.1	0.177257	0.787647	I	NO
AT1G76160.1;AT1G21860.1;AT1G21850.1	0.177249	0.606066	I	NO
AT4G30150.1	0.177107	0.490463	I	NO
AT4G23730.1	0.177059	0.0864716	I	NO
AT4G16770.1	0.177031	0.519488	I	NO
AT1G68990.1;AT1G68990.2	0.177002	0.321334	I	NO
AT3G44750.1;AT3G44750.2	0.176999	0.557419	I	NO
AT1G44770.1;AT1G44770.2	0.176982	0.790995	I	NO
AT1G76260.1	0.176807	0.31277	I	NO
AT3G15810.1	0.176737	0.583502	I	NO
AT5G58440.1	0.176729	0.714823	I	NO
AT5G43560.2;AT5G43560.1	0.176524	0.379376	I	NO
AT4G39370.1;AT4G39370.3	0.17641	0.149063	I	NO
AT3G62760.1	0.1763	0.826003	I	NO
AT5G64500.1	0.176231	0.597948	I	NO
AT5G07910.1	0.176033	0.820968	I	NO
AT4G00800.1	0.175966	0.267963	I	NO
AT2G14170.2;AT2G14170.1;AT2G14170.3	0.175924	1.43406	I	NO
AT1G13120.1	0.175873	0.440529	I	NO
AT2G37020.1;AT2G37020.2	0.175831	0.578962	I	NO
AT2G35795.1	0.17569	0.361335	I	NO
AT1G64440.1	0.175687	1.41881	I	NO
AT4G21600.1;AT1G68290.1;AT4G21585.1	0.175676	0.511245	I	NO
AT2G17500.4;AT2G17500.3;AT2G17500.2;AT2G17500.1	0.175656	0.379527	I	NO
AT5G41360.1;AT5G41370.1	0.175289	0.238584	I	NO
AT4G31840.1	0.175179	0.646853	I	NO
AT3G24480.1	0.175149	0.913009	I	NO
AT1G71430.1	0.174828	0.129633	I	NO
AT1G14410.1	0.174756	0.334839	I	NO
AT2G18400.1	0.174483	0.280859	I	NO
AT1G67620.1	0.174454	0.735685	I	NO
AT5G57160.1	0.174335	0.282836	I	NO
AT2G46650.1	0.174187	0.351261	I	NO
AT1G72175.1	0.173983	0.519386	I	NO
AT3G04950.1	0.173974	0.614516	I	NO
AT3G23450.1;AT4G14301.1	0.17388	0.358516	I	NO
AT5G12980.1	0.173752	0.483638	I	NO
AT1G49970.1	0.173639	0.31583	I	NO
AT1G43790.1	0.173524	0.567119	I	NO
AT5G64470.3;AT5G64470.2	0.173505	0.253813	I	NO
AT5G47540.1	0.17331	0.882148	I	NO
AT2G43720.1	0.172938	0.516731	I	NO
AT2G37860.2;AT2G37860.1;AT2G37860.3	0.172531	1.05228	I	NO
AT1G73240.1	0.172432	0.114231	I	NO
AT1G10140.1	0.172237	0.281562	I	NO
AT1G58110.2;AT1G58110.1	0.17222	0.272257	I	NO
AT2G29690.1	0.171715	0.89699	I	NO
AT3G42790.1	0.171649	0.250702	I	NO
AT3G48250.1	0.171628	0.414388	I	NO
AT4G02500.1	0.171625	0.871503	I	NO
AT2G46560.1	0.171569	0.429637	I	NO
AT1G36730.1	0.171195	1.09547	I	NO
AT5G27650.1	0.171178	0.43849	I	NO
AT3G47700.1	0.171001	1.10747	I	NO
AT1G60170.1;AT1G70400.1;AT1G70400.2;AT1G70400.3	0.170904	0.64535	I	NO
AT5G65690.1	0.170567	1.06653	I	NO
AT5G04830.2;AT5G04830.1	0.170537	1.02869	I	NO
AT2G33255.1	0.170512	0.492143	I	NO
AT5G45490.2;AT5G45490.1;AT5G45440.1	0.17038	0.632449	I	NO
AT1G68680.1	0.170205	0.433827	I	NO
AT2G05990.2;AT2G05990.1	0.170015	0.866254	I	NO
AT5G59520.1	0.169999	0.230788	I	NO
AT4G00200.1	0.169775	0.148826	I	NO
AT5G54110.1	0.16932	0.593287	I	NO
AT1G08660.2;AT1G08660.1	0.169284	0.209291	I	NO
AT1G07705.1;AT1G07705.2	0.169277	0.309871	I	NO
AT5G12120.1	0.169153	0.524434	I	NO
AT3G16170.1	0.16895	0.478262	I	NO
AT4G39540.2;AT4G39540.1;AT4G39540.3	0.168677	0.374746	I	NO
AT3G10070.1	0.168607	0.360433	I	NO
AT4G26130.1	0.168599	0.271482	I	NO
AT3G55400.1;AT3G55400.2	0.168555	1.06183	I	NO
AT2G29330.1	0.168475	0.150123	I	NO
AT3G14550.1	0.168463	0.33099	I	NO
AT3G52090.1	0.168425	0.612841	I	NO
AT2G23810.1	0.168421	0.466032	I	NO
AT5G56360.1	0.168415	1.42123	I	NO
AT3G14110.2;AT3G14110.1;AT3G14110.3	0.168239	0.258637	I	NO
AT3G51580.1;AT3G51580.2	0.168149	0.471152	I	NO
AT5G17620.1	0.168032	0.304811	I	NO
AT2G05170.1	0.16794	2.2124	I	NO
AT3G13990.2	0.167899	0.892857	I	NO
AT5G54760.3;AT5G54760.2;AT5G54760.1	0.167879	0.482094	I	NO
AT2G34640.1	0.167787	0.64836	I	NO
AT2G21150.1	0.167606	1.0098	I	NO
AT3G49390.2;AT3G49390.1	0.167413	1.54273	I	NO
AT5G15320.2;AT5G15320.1	0.167384	0.219575	I	NO
AT4G15960.1;AT4G15955.1;AT4G15955.2;AT4G15955.3	0.167257	0.295657	I	NO
AT4G39350.1;AT5G09870.1;AT2G21770.1	0.167192	0.291387	I	NO
AT1G18890.1	0.167071	0.275064	I	NO
AT5G40810.2;AT5G40810.1	0.167007	0.719309	I	NO
AT1G09830.1	0.166929	0.320067	I	NO
AT4G36730.2;AT4G36730.1	0.166739	0.391109	I	NO
AT1G10430.1	0.166513	0.21293	I	NO
AT2G16600.1;AT2G16600.2	0.166414	0.673047	I	NO
AT1G55830.2;AT1G55830.1	0.166371	0.714602	I	NO
AT2G44530.2;AT2G44530.1	0.166361	1.19483	I	NO
AT5G05680.1	0.166213	0.155864	I	NO
AT2G17240.1;AT3G24506.1	0.166203	0.264441	I	NO
AT1G53645.1	0.166182	1.78264	I	NO
AT5G62670.1	0.165756	0.681793	I	NO
AT5G19370.1	0.165717	0.620681	I	NO
AT2G06050.3;AT2G06050.2;AT2G06050.1	0.165712	0.858196	I	NO
AT5G47710.2;AT5G47710.1	0.165581	0.8559	I	NO
AT1G06210.1;AT1G06210.2	0.165444	0.554432	I	NO
AT1G73920.2;AT1G73920.1;AT1G18460.1	0.165083	0.206861	I	NO
AT4G04670.1	0.165043	1.99361	I	NO
AT5G13390.1	0.164605	0.315522	I	NO
AT4G23590.1	0.16438	0.297288	I	NO
AT5G05730.1;AT5G05730.2	0.164342	0.827687	I	NO
AT1G79070.1	0.164326	0.240118	I	NO
AT5G13030.1	0.164202	0.761241	I	NO
AT3G51950.2;AT3G51950.1	0.163991	0.462812	I	NO
AT3G16810.1	0.163589	0.582396	I	NO
AT4G01480.1	0.163446	0.186695	I	NO
AT3G03600.1	0.163327	1.43591	I	NO
AT4G17270.1	0.163092	2.04275	I	NO
AT3G24200.1;AT3G24200.2	0.163005	0.761526	I	NO
AT4G16430.1	0.162764	0.10795	I	NO
AT1G17350.1;AT1G17350.2	0.162535	0.267659	I	NO
AT5G53090.1	0.162523	1.17921	I	NO
AT5G49550.1	0.162473	0.0724172	I	NO
AT5G63990.1;AT5G63990.2	0.162472	0.53344	I	NO
AT1G48210.2;AT1G48210.1	0.162373	0.760074	I	NO
AT2G20270.1;AT2G20270.2	0.162364	0.664935	I	NO
AT3G55000.1	0.16205	0.357563	I	NO
AT1G18500.1	0.161903	0.767361	I	NO
AT1G78680.2;AT1G78680.1	0.161825	0.540974	I	NO
AT1G68760.1	0.161699	1.06777	I	NO
AT1G23750.1	0.161624	0.382013	I	NO
AT3G55450.1;AT3G55450.2;AT2G28940.1;AT4G17660.1;AT1G61860.1;AT5G47070.1;AT3G09830.2;AT3G09830.1;AT2G39110.1;AT2G28940.2;AT4G04960.1	0.160973	0.31172	I	NO
AT2G22475.1;AT2G22475.2	0.160943	1.07603	I	NO
AT5G47120.1	0.160866	3.09271	I	NO
AT2G01350.4;AT2G01350.2;AT2G01350.3;AT2G01350.1	0.160634	1.17678	I	NO
AT5G56720.1	0.160545	0.474567	I	NO
AT5G64960.1;AT5G10270.1;AT5G64960.2	0.160455	0.213342	I	NO
AT3G04230.1	0.160422	0.216068	I	NO
AT1G59910.1	0.160334	0.205144	I	NO
AT1G77020.1	0.16024	0.223852	I	NO
AT4G15802.1	0.160013	1.40566	I	NO
AT1G24120.1	0.159606	0.644075	I	NO
AT2G38360.1	0.159408	0.302406	I	NO
AT1G05180.1;AT1G05180.2;AT1G05180.3	0.15932	0.334475	I	NO
AT1G74640.1	0.159264	0.669999	I	NO
AT3G29250.2;AT3G29250.1	0.159256	0.522807	I	NO
AT2G01630.1;AT2G01630.2	0.159224	0.411835	I	NO
AT1G35780.1	0.159083	0.967117	I	NO
AT5G15870.1;AT1G18310.1	0.158913	0.623607	I	NO
AT3G59820.1;AT3G59820.2	0.15871	1.41971	I	NO
AT3G13940.1	0.158662	0.466718	I	NO
AT4G09040.2;AT4G09040.1	0.158164	0.0993075	I	NO
AT1G07830.1	0.157368	0.541056	I	NO
AT3G12400.1	0.157312	0.529766	I	NO
AT4G11850.1;AT4G11840.1;AT4G11830.1;AT4G11830.2;AT4G00240.1	0.157205	1.25705	I	NO
AT1G62330.1	0.157169	0.270787	I	NO
AT1G05320.3;AT1G05320.2;AT1G05320.1	0.156716	0.338141	I	NO
AT5G05010.2;AT5G05010.1	0.156673	0.82374	I	NO
AT1G02920.1	0.156623	0.345535	I	NO
AT1G59830.1;AT1G59830.2	0.15641	0.307681	I	NO
AT2G36460.1;AT2G36460.2	0.156197	0.730151	I	NO
AT5G48810.1	0.156188	0.94375	I	NO
AT1G07960.3;AT1G07960.2;AT1G07960.1	0.155854	0.455276	I	NO
AT4G24220.2;AT4G24220.1	0.155825	0.681505	I	NO
AT5G03730.2;AT5G03730.1;AT4G24480.1	0.155738	0.366053	I	NO
AT1G29840.1	0.155638	0.37824	I	NO
AT1G28130.1;AT1G28130.2;AT2G23170.1;AT1G59500.1;AT4G37390.1	0.15559	1.04131	I	NO
AT4G01400.2;AT4G01400.1	0.155492	1.11502	I	NO
AT2G12550.1	0.155486	0.39834	I	NO
AT3G18780.2;AT1G49240.1;AT3G18780.1	0.155374	0.955999	I	NO
AT4G10960.1	0.155062	0.121452	I	NO
AT3G16090.1	0.155045	0.22203	I	NO
AT2G19560.1	0.15483	0.269255	I	NO
AT1G20910.1	0.1548	1.41055	I	NO
AT3G26030.1	0.154784	0.738321	I	NO
AT3G05000.1	0.15461	0.265252	I	NO
AT1G58280.4;AT1G58280.3;AT1G58280.1;AT1G58280.2	0.154373	1.60958	I	NO
AT1G52260.1	0.154356	0.74984	I	NO
AT5G57440.1	0.154325	0.335691	I	NO
AT5G27450.3;AT5G27450.2;AT5G27450.1	0.154126	1.01973	I	NO
AT1G29790.2;AT1G29790.1	0.154112	1.09954	I	NO
AT1G25211.1;AT1G25150.1;AT1G25055.1;AT1G24881.1;AT1G24800.1	0.15401	0.740219	I	NO
AT1G47820.2;AT1G47820.1;AT1G47813.1	0.153952	0.216816	I	NO
AT5G63000.1	0.153858	0.14046	I	NO
AT1G69450.2;AT1G69450.1	0.153636	0.203292	I	NO
AT1G67550.1	0.153624	0.486414	I	NO
AT1G79380.1	0.152988	0.202784	I	NO
AT2G41410.1	0.152833	0.456992	I	NO
AT2G23600.1	0.15275	0.339779	I	NO
ATMG00290.1;AT2G07734.1	0.152721	0.447023	I	NO
AT1G30110.2;AT1G30110.1	0.152621	0.451918	I	NO
AT5G56760.1	0.152555	0.394152	I	NO
AT3G52470.1;AT2G35960.1	0.152384	0.951194	I	NO
ATMG00830.1	0.152313	0.145612	I	NO
AT5G14050.1	0.152184	0.513876	I	NO
AT2G25450.1	0.152096	0.397128	I	NO
AT1G13020.1	0.152089	0.812754	I	NO
AT5G22950.1	0.15196	0.447249	I	NO
AT3G55020.1	0.151845	0.334507	I	NO
AT5G57830.1	0.151783	0.270205	I	NO
AT4G00700.1	0.151308	0.466869	I	NO
AT3G17210.1	0.151166	0.331214	I	NO
AT1G51630.1	0.151144	0.895223	I	NO
AT2G21230.1;AT2G21230.3;AT2G21230.2;AT1G06850.2;AT1G06850.1	0.151115	0.497709	I	NO
AT1G17290.1	0.15108	0.949873	I	NO
AT5G56140.1	0.151061	1.51721	I	NO
AT1G09150.1	0.151005	0.57738	I	NO
AT5G13990.1	0.150986	0.221177	I	NO
AT1G27300.1	0.150973	0.356851	I	NO
AT5G01870.1	0.150858	0.175117	I	NO
AT5G44480.1	0.150695	0.539101	I	NO
AT3G10520.1	0.150668	0.346902	I	NO
ATMG00220.1;AT2G07727.1	0.15059	1.40676	I	NO
AT5G12430.1	0.150561	0.194992	I	NO
AT2G04865.1	0.150542	0.293516	I	NO
AT1G08420.2;AT1G08420.1	0.15038	1.32949	I	NO
AT5G24810.1;AT5G24810.2	0.150344	0.470222	I	NO
AT2G16570.1;AT4G38880.1	0.150183	0.966737	I	NO
AT4G21790.1	0.150118	0.142089	I	NO
AT2G41670.1	0.150071	0.299961	I	NO
AT5G56940.1	0.149695	0.140394	I	NO
AT5G53400.1;AT4G27890.1	0.149296	0.991676	I	NO
AT5G01340.1	0.149201	0.0734358	I	NO
AT5G25100.1;AT5G25100.2	0.14904	1.02644	I	NO
AT2G03510.1	0.148888	1.21578	I	NO
AT1G24360.1	0.148791	1.81717	I	NO
AT5G65910.1	0.148468	0.449887	I	NO
AT1G33240.1	0.148429	0.63929	I	NO
AT5G04590.1	0.148176	0.828776	I	NO
AT2G39810.1	0.147909	0.668749	I	NO
AT3G58610.3;AT3G58610.2;AT3G58610.1;REV__AT1G20540.1	0.147845	1.06354	I	NO
AT1G20780.1	0.147622	0.519555	I	NO
AT1G56680.1	0.147482	0.534156	I	NO
AT2G03450.1	0.147438	0.773295	I	NO
AT2G37600.2;AT2G37600.1	0.147327	0.229825	I	NO
AT5G44240.2;AT5G44240.1	0.147241	0.513023	I	NO
AT3G23750.1	0.146875	0.806306	I	NO
AT3G48870.2;AT3G48870.1	0.146875	0.96821	I	NO
AT3G50110.1	0.146802	0.272159	I	NO
AT3G18240.2;AT3G18240.1;AT4G21460.1	0.146702	0.241151	I	NO
AT3G09810.1	0.146668	0.751611	I	NO
AT5G05900.1	0.146658	0.269481	I	NO
AT5G55530.3;AT5G55530.2;AT5G55530.1	0.146468	0.605845	I	NO
AT5G66985.1	0.146283	0.258502	I	NO
AT3G02600.5;AT3G02600.4;AT3G02600.3;AT3G02600.2;AT3G02600.1	0.146138	0.337733	I	NO
AT5G27330.1	0.146033	0.78594	I	NO
AT3G22330.1	0.145882	0.8895	I	NO
AT5G49720.1;AT4G24260.1;AT3G43860.1	0.145722	0.672026	I	NO
AT5G58490.1	0.145672	0.363583	I	NO
AT1G24706.1;AT1G24706.2	0.145648	0.414785	I	NO
AT3G24080.2;AT3G24080.1	0.145605	0.790833	I	NO
AT1G61040.1	0.145503	0.248952	I	NO
AT1G17340.1	0.145278	0.320026	I	NO
AT5G50960.1	0.145222	1.46583	I	NO
AT5G26030.2;AT5G26030.1	0.14507	1.33838	I	NO
AT3G47520.1	0.145048	0.417208	I	NO
AT4G31100.1;AT4G31110.1	0.14499	0.224231	I	NO
AT1G50320.1	0.144896	0.56671	I	NO
AT4G29905.1	0.144812	0.152615	I	NO
AT5G14040.1;AT3G48850.1	0.144478	0.806226	I	NO
AT5G04260.1	0.144385	0.296811	I	NO
AT5G15610.2;AT5G15610.1	0.144382	0.660517	I	NO
AT5G09650.1	0.144164	0.820907	I	NO
AT4G19185.1	0.144019	0.11807	I	NO
AT1G73820.1	0.143787	0.251212	I	NO
AT2G43410.1;AT2G43410.4;AT2G43410.3;AT2G43410.2	0.143633	0.483435	I	NO
AT3G48700.1	0.143515	0.232433	I	NO
AT1G55090.1	0.143342	0.154833	I	NO
AT4G12770.2;AT4G12770.1	0.14308	0.24012	I	NO
AT1G12650.4;AT1G12650.3;AT1G12650.2;AT1G12650.1	0.142831	0.213123	I	NO
AT2G32170.1;AT2G32170.2	0.142776	0.660283	I	NO
AT1G05700.1	0.142764	0.307531	I	NO
AT3G49750.1;AT5G65830.1	0.142755	0.738541	I	NO
AT1G09800.1	0.142632	0.9576	I	NO
AT2G14260.2;AT2G14260.1;R179_flye_gene_2726;R179_flye_gene_2044	0.142616	0.629044	I	NO
AT3G15640.2;AT3G15640.1	0.142577	0.558471	I	NO
AT2G34300.2;AT2G34300.1	0.142399	1.0123	I	NO
AT5G06870.1	0.142255	0.402587	I	NO
AT3G53100.1	0.141972	0.844649	I	NO
AT1G17620.1	0.141756	2.02043	I	NO
AT2G44860.2;AT2G44860.1	0.141755	0.861608	I	NO
AT1G28400.1	0.141619	0.288501	I	NO
AT1G73970.1	0.141455	0.263456	I	NO
AT3G11450.1	0.14122	0.446655	I	NO
AT3G14780.1	0.141118	0.686771	I	NO
AT5G52200.1;AT5G52200.2	0.141113	0.842912	I	NO
AT1G73200.1	0.141059	0.226763	I	NO
AT4G38240.2;AT4G38240.1;AT4G38240.3	0.14023	0.581492	I	NO
AT4G00570.1	0.13991	0.873241	I	NO
AT3G10250.2;AT3G10250.1;AT5G04090.2	0.139907	1.28939	I	NO
AT2G20420.1	0.139721	0.96529	I	NO
AT5G54500.1;AT5G54500.2	0.13972	0.447586	I	NO
AT4G01990.1	0.139545	0.15376	I	NO
AT5G63510.1;AT5G63510.2	0.139428	0.29099	I	NO
AT5G50840.1;AT5G50840.2	0.139297	0.261582	I	NO
AT4G21670.1	0.139197	0.629117	I	NO
AT1G04440.1	0.139158	0.399019	I	NO
AT1G54610.3;AT1G54610.1;AT1G54610.2	0.139013	0.615709	I	NO
AT3G02320.1	0.13895	0.249915	I	NO
AT1G14710.2;AT1G14710.1	0.138915	0.975283	I	NO
AT3G47800.1	0.13868	0.301616	I	NO
AT5G53800.1	0.138657	0.282658	I	NO
AT1G18980.1	0.138567	0.167466	I	NO
AT1G14170.1;AT1G14170.2;AT1G14170.3	0.138538	0.164047	I	NO
AT5G15760.1	0.138418	0.285527	I	NO
AT4G35050.1	0.138373	0.26033	I	NO
AT2G37230.1	0.138211	0.626254	I	NO
AT1G29690.1	0.138158	0.49967	I	NO
AT5G07440.2;AT5G07440.1;AT5G07440.3	0.138131	1.98574	I	NO
AT2G29080.1	0.138109	1.51801	I	NO
AT2G39270.1	0.13788	0.104458	I	NO
AT1G64750.2;AT1G64750.1;AT1G64750.3	0.137763	0.214001	I	NO
AT5G53440.1	0.137667	0.230199	I	NO
AT5G64160.1	0.137594	0.287631	I	NO
AT1G16020.2;AT1G16020.1	0.137471	0.161766	I	NO
AT3G28200.1	0.137443	0.503716	I	NO
AT5G57460.1	0.137373	0.559626	I	NO
AT1G07615.1	0.137321	0.324879	I	NO
AT1G56580.1;AT1G09310.1	0.137314	0.337247	I	NO
AT2G18370.1	0.137243	0.222782	I	NO
AT3G24320.1	0.137054	0.0786952	I	NO
AT4G05400.2;AT4G05400.1	0.136748	0.477345	I	NO
AT3G44850.1	0.136714	0.548489	I	NO
AT3G48860.2;AT3G48860.1;AT5G23700.1	0.136641	0.33917	I	NO
AT4G25550.1	0.136576	0.722521	I	NO
AT4G34030.1	0.136413	1.46948	I	NO
AT5G53310.1	0.136365	0.278924	I	NO
AT1G51800.1	0.13633	0.651443	I	NO
AT1G65032.1	0.136142	0.379065	I	NO
AT3G23090.2;AT3G23090.1	0.136045	0.205728	I	NO
AT3G14290.1	0.135808	0.376455	I	NO
AT4G17610.1	0.13564	0.442348	I	NO
AT5G03290.1	0.135483	0.566686	I	NO
AT5G67100.1	0.13547	0.302161	I	NO
AT5G49555.1	0.135464	0.383334	I	NO
AT2G29400.1	0.135438	0.922961	I	NO
AT5G16010.1	0.135417	0.338495	I	NO
AT4G25730.1	0.135352	0.343289	I	NO
AT2G16280.1	0.135321	0.219664	I	NO
AT3G51010.1	0.135309	0.220229	I	NO
AT5G12040.1;AT5G12040.2	0.135293	0.583065	I	NO
AT3G52150.2;AT3G52150.1	0.135056	0.1901	I	NO
AT5G39040.1	0.135035	1.34673	I	NO
AT2G02730.2;AT2G02730.1	0.135025	0.111678	I	NO
AT2G42210.4;AT2G42210.3;AT2G42210.1;AT2G42210.2	0.135018	0.224623	I	NO
AT2G38670.1	0.134967	0.61327	I	NO
AT1G02870.1	0.134574	0.439226	I	NO
AT2G26920.1	0.134551	1.3072	I	NO
ATMG01360.1	0.134485	0.279511	I	NO
AT5G23980.1	0.134436	0.391683	I	NO
AT5G66280.1	0.134424	0.906313	I	NO
AT5G11910.1	0.134014	0.178077	I	NO
AT4G23460.1	0.133944	0.707228	I	NO
AT5G16830.1	0.133795	0.571376	I	NO
AT1G20010.1	0.13379	0.462988	I	NO
AT4G23885.1	0.133619	0.45024	I	NO
AT5G03530.1;AT3G09910.3;AT3G09910.2;AT3G09910.1	0.133495	0.323088	I	NO
AT5G53170.1	0.133481	0.725719	I	NO
AT5G36890.2;AT5G36890.1	0.133277	0.975677	I	NO
AT1G73590.1	0.133275	0.269508	I	NO
AT1G59960.1	0.133074	0.493237	I	NO
AT4G02150.1	0.133034	0.337086	I	NO
AT4G04860.1	0.133017	0.392964	I	NO
AT3G14310.1	0.132966	0.973568	I	NO
AT3G25860.1	0.132851	0.921298	I	NO
AT1G52300.1;AT3G16080.1;AT1G15250.1	0.132837	0.313412	I	NO
AT1G07480.2;AT1G07480.1;AT1G07470.1	0.13274	0.414757	I	NO
AT1G53210.1	0.132704	0.627789	I	NO
AT4G30800.1	0.132693	0.310376	I	NO
AT1G13750.1	0.132569	0.317561	I	NO
AT1G51580.1	0.132393	0.258853	I	NO
AT3G21540.1	0.132376	0.806301	I	NO
AT5G50850.1	0.132192	0.470107	I	NO
AT2G02040.1	0.132151	0.240314	I	NO
AT1G14220.1	0.131705	0.278415	I	NO
AT5G64180.1	0.131551	0.222282	I	NO
AT4G07410.2;AT4G07410.1;AT1G27470.1	0.131551	1.47258	I	NO
AT4G02370.1	0.131274	0.221328	I	NO
AT4G23760.1	0.131192	0.111153	I	NO
AT5G65700.2;AT5G65700.1	0.131176	0.45153	I	NO
AT1G01350.1	0.131102	0.217563	I	NO
AT1G19110.1	0.130965	0.928858	I	NO
AT5G65780.1	0.130856	1.06758	I	NO
AT2G28450.2;AT2G28450.1	0.130801	1.12849	I	NO
AT5G48070.1	0.130765	0.29084	I	NO
AT5G01350.1	0.130689	0.235825	I	NO
AT3G20320.1;AT3G20320.2	0.130677	0.542742	I	NO
AT2G40800.1	0.130591	0.314125	I	NO
AT1G43690.1	0.130569	0.471449	I	NO
AT3G19990.1	0.130499	0.360575	I	NO
AT4G18465.1	0.130421	0.289738	I	NO
AT1G13280.1	0.130341	0.446406	I	NO
AT1G79750.1	0.130129	0.621833	I	NO
AT4G35830.1;AT4G35830.2;R179_flye_gene_1221	0.129964	1.09136	I	NO
AT4G24830.1;AT4G24830.2	0.129831	0.634326	I	NO
AT5G63800.1	0.129746	0.444123	I	NO
AT3G58570.1	0.129709	0.97114	I	NO
AT3G46830.1	0.129695	0.85467	I	NO
AT5G59090.1;AT5G59090.2;AT5G59090.3;AT5G59120.1;AT5G58830.1;AT5G58820.1;AT5G58840.1;AT5G59130.2;AT5G59130.1	0.129553	0.628953	I	NO
AT3G22980.1	0.129345	0.707195	I	NO
AT4G04940.1	0.129318	0.380287	I	NO
AT1G79830.3;AT1G79830.2;AT1G79830.1;AT1G79830.4	0.1293	1.21084	I	NO
AT3G15790.1	0.129229	0.323679	I	NO
AT5G43900.1;AT5G43900.2;AT5G43900.3;AT1G04160.1	0.129214	0.582466	I	NO
AT2G04400.1	0.129109	0.812521	I	NO
AT1G79440.1	0.129101	0.673054	I	NO
AT1G79870.1;AT1G79870.2	0.128981	0.273103	I	NO
AT3G04520.1;AT3G04520.2	0.128976	0.308213	I	NO
AT5G09770.1;AT5G64650.1	0.128935	0.382694	I	NO
AT2G47130.1;AT3G29260.1;AT2G47150.1;AT2G47120.1	0.128841	0.34025	I	NO
AT2G44360.1	0.128804	0.59034	I	NO
AT2G41680.1	0.128644	0.175255	I	NO
AT1G12920.1	0.128595	1.46295	I	NO
AT5G02490.1;AT1G56410.1	0.12858	0.4475	I	NO
AT1G08130.1	0.128462	0.341611	I	NO
AT2G30710.1	0.128326	0.223845	I	NO
AT3G03340.1	0.12825	0.543543	I	NO
AT5G54260.1	0.128143	0.323665	I	NO
AT4G34860.2;AT4G34860.1	0.128141	0.261577	I	NO
AT1G43900.1	0.128104	0.193933	I	NO
AT1G20880.2;AT1G20880.1	0.127815	0.166746	I	NO
AT3G19980.1	0.12757	0.582779	I	NO
AT2G38390.1	0.127464	0.566428	I	NO
AT1G12740.1;AT1G12740.2	0.126952	0.257875	I	NO
AT1G76140.2;AT1G76140.1	0.126926	1.12726	I	NO
AT5G52040.1;AT5G52040.2;AT5G52040.4;AT5G52040.3	0.126628	0.602951	I	NO
AT5G66420.2;AT5G66420.1	0.126597	1.49995	I	NO
AT5G27540.2;AT5G27540.1	0.126347	0.945401	I	NO
AT4G00560.1;AT4G00560.4;AT4G00560.3;AT4G00560.2	0.126342	0.878042	I	NO
AT3G27240.1	0.126187	0.923085	I	NO
AT3G18410.2;AT3G18410.1	0.12612	0.322543	I	NO
AT1G09130.2;AT1G09130.1;AT1G09130.3	0.125786	1.05901	I	NO
AT5G04120.1	0.12558	0.113102	I	NO
AT3G16480.1	0.125418	0.391095	I	NO
AT4G11060.1	0.125388	0.38449	I	NO
AT3G01560.1	0.125294	0.26126	I	NO
AT2G01530.1	0.124828	0.172799	I	NO
AT5G10560.1	0.124819	0.453519	I	NO
AT2G26650.1	0.12466	0.18592	I	NO
AT2G21385.2;AT2G21385.1;AT2G21385.3;AT2G21385.4	0.124247	0.211267	I	NO
AT3G05090.2;AT3G05090.1	0.124245	0.225111	I	NO
AT3G58810.2;AT3G58810.1	0.124196	0.205901	I	NO
AT4G08280.1	0.124191	0.309804	I	NO
AT1G11790.1;AT1G11790.2	0.124179	0.549033	I	NO
AT2G22480.1	0.124153	0.820235	I	NO
AT1G14540.1	0.124135	0.272614	I	NO
AT4G17190.1;AT4G17190.2	0.124095	0.861474	I	NO
AT5G18970.1	0.124023	0.407545	I	NO
AT2G17870.1	0.123785	0.156823	I	NO
AT5G39340.1	0.123709	0.249961	I	NO
AT1G05090.1;AT4G20720.1	0.123557	0.284527	I	NO
AT4G39800.1	0.123515	0.228737	I	NO
AT1G13420.1;AT1G28170.1	0.123505	0.384084	I	NO
AT3G17609.3;AT3G17609.4;AT3G17609.1;AT3G17609.2	0.123505	0.769869	I	NO
AT1G05805.1	0.123271	0.158827	I	NO
AT5G63030.1	0.123168	0.570891	I	NO
AT4G27595.1	0.123152	0.151815	I	NO
AT3G16200.1	0.12299	1.67782	I	NO
AT1G02890.1;AT1G02890.2	0.12289	0.103781	I	NO
AT1G65540.1	0.12278	1.12989	I	NO
AT4G26230.1;AT2G19740.1	0.122675	0.528827	I	NO
AT5G19140.2;AT5G19140.1	0.122664	0.257154	I	NO
AT4G13850.1;AT4G13850.3;AT4G13850.2;AT4G13850.4	0.12261	0.295838	I	NO
AT3G07460.1;AT3G07460.2	0.122608	0.165295	I	NO
AT4G32200.1	0.122569	0.0865531	I	NO
AT5G44800.1	0.122542	0.3277	I	NO
AT3G10020.1;AT3G10020.2	0.122415	0.305124	I	NO
AT2G22900.1	0.122298	0.327441	I	NO
AT4G09720.1;AT4G09720.4;AT4G09720.3;AT4G09720.2	0.121993	0.400528	I	NO
AT5G56580.1	0.121992	0.127205	I	NO
AT1G60730.1;AT1G60730.3;AT1G60730.2;AT1G60750.1	0.121841	0.509833	I	NO
AT5G45330.1	0.121822	0.184203	I	NO
AT4G38220.1;AT4G38220.2	0.12176	1.36138	I	NO
AT5G53650.1	0.121452	0.171272	I	NO
AT2G34900.2;AT2G34900.1	0.121405	0.210462	I	NO
AT5G24690.1	0.12139	0.446903	I	NO
AT3G15970.1	0.121337	0.37187	I	NO
AT4G37870.1	0.121262	1.44285	I	NO
AT2G33210.2;AT2G33210.1	0.121193	1.18366	I	NO
AT5G09810.1	0.121108	0.666332	I	NO
AT2G40410.2;AT2G40410.1	0.12106	0.144647	I	NO
AT4G11290.1	0.121051	0.457118	I	NO
AT3G56100.1	0.121016	0.145559	I	NO
AT4G33350.2;AT4G33350.1	0.120761	0.493891	I	NO
AT3G08890.2;AT3G08890.1	0.120754	0.429244	I	NO
AT5G45210.1	0.120509	0.19376	I	NO
AT5G60620.1	0.120343	0.679318	I	NO
AT1G01510.1	0.120185	0.583467	I	NO
AT5G37990.1;AT5G37970.1	0.120159	0.446746	I	NO
AT4G23270.1	0.120081	0.247917	I	NO
AT5G30495.2;AT5G30495.1	0.11997	0.202915	I	NO
AT3G03050.1;AT2G33100.1;AT4G38190.1;AT1G02730.1	0.119808	0.564042	I	NO
AT1G49600.1	0.119702	0.333645	I	NO
AT1G64980.1	0.1197	0.427048	I	NO
AT4G35260.1;AT4G35650.1	0.119658	1.31109	I	NO
AT4G01370.1;AT1G01560.2;AT1G01560.1;AT2G46070.2;AT2G46070.1;AT5G10530.1;AT5G06740.1;AT5G59270.1;AT5G59260.1;AT5G65600.1;AT5G55830.1;AT5G01540.1;AT5G01550.1;AT5G01560.1;AT3G08870.1;AT5G03140.1;AT3G53380.1;AT2G32800.1	0.119652	1.35321	I	NO
AT3G50960.1	0.119549	0.443701	I	NO
AT3G44340.1;AT3G44340.2	0.119429	0.483607	I	NO
AT3G61760.1	0.119392	0.135579	I	NO
AT1G65040.1;AT1G65040.3;AT1G65040.2	0.119354	0.204144	I	NO
AT2G01490.1	0.119336	0.402591	I	NO
AT1G15950.1;AT1G15950.2	0.119322	0.791711	I	NO
AT4G00430.1;AT4G00430.2	0.119247	0.393136	I	NO
AT1G06230.3;AT1G06230.2;AT1G06230.1	0.118881	0.151799	I	NO
AT3G10270.1	0.118842	0.185838	I	NO
AT3G23570.1	0.118813	0.817156	I	NO
AT5G51350.1	0.118772	0.718482	I	NO
AT4G35220.1	0.118553	0.935809	I	NO
AT1G05430.1	0.118525	0.0257136	I	NO
AT2G28000.1	0.118497	0.576036	I	NO
AT3G18215.1	0.118484	0.10694	I	NO
AT4G33120.1;AT4G33110.2;AT4G33110.1	0.118348	0.241356	I	NO
AT1G04860.1;AT2G32780.1	0.118306	0.329524	I	NO
AT5G62640.2;AT5G62640.1;AT5G62640.3	0.118186	0.181513	I	NO
AT3G16950.1;AT3G16950.2	0.117985	0.334079	I	NO
AT1G22710.1	0.117908	0.350317	I	NO
AT3G03960.1	0.117811	1.22095	I	NO
AT3G13080.2;AT3G13080.1;AT3G13080.4;AT3G13080.3;AT3G13090.1	0.117809	0.119315	I	NO
AT1G68100.1	0.117768	0.31356	I	NO
AT5G27760.1	0.117594	0.151392	I	NO
AT3G13860.1	0.117471	1.11084	I	NO
AT3G26760.1	0.117272	0.670873	I	NO
AT1G34750.1	0.117222	0.256179	I	NO
AT3G26400.1	0.117203	0.630512	I	NO
AT4G31770.1	0.117037	0.735135	I	NO
AT5G06970.1	0.116968	1.68677	I	NO
AT1G15110.1;AT1G15110.2	0.116934	0.645215	I	NO
AT5G44450.1	0.116227	0.147113	I	NO
AT2G19540.1	0.116189	0.626665	I	NO
AT3G10980.1	0.11614	0.159761	I	NO
AT5G02530.2;AT5G02530.1	0.115945	0.786447	I	NO
AT5G09450.1	0.115883	0.397122	I	NO
AT3G13222.1	0.115653	0.314559	I	NO
AT4G26210.2;AT4G26210.1	0.115646	0.248226	I	NO
AT2G26080.1	0.115637	0.50292	I	NO
AT5G11340.1	0.115559	0.490533	I	NO
AT4G35560.1;AT4G35560.2	0.115431	0.206818	I	NO
AT2G38860.1;AT2G38860.2;AT2G38860.3	0.11518	0.896877	I	NO
AT3G06060.1	0.115135	0.136463	I	NO
AT5G03460.1	0.115098	0.146462	I	NO
AT5G27970.1;AT5G27970.2	0.115006	0.152518	I	NO
AT5G20500.1	0.114907	1.39575	I	NO
AT1G27100.1	0.114839	0.202667	I	NO
AT5G48020.1	0.114532	0.417277	I	NO
AT3G51430.2;AT3G51430.1	0.114446	0.599942	I	NO
AT5G62930.1	0.1144	0.673114	I	NO
AT2G04170.4;AT2G04170.3;AT2G04170.2;AT2G04170.1;AT2G04170.5	0.114396	0.743593	I	NO
AT3G47040.1;AT3G47040.2	0.114377	0.0920207	I	NO
AT3G07390.1	0.114323	0.26568	I	NO
AT4G00740.1	0.114284	0.633365	I	NO
AT3G49725.1	0.114112	0.159671	I	NO
AT5G27120.1	0.114086	0.497587	I	NO
AT2G40620.1	0.113743	0.58982	I	NO
AT4G33740.3;AT4G33740.2;AT4G33740.1	0.113653	0.219576	I	NO
AT5G16470.1;AT3G02790.1	0.113621	0.219196	I	NO
AT4G37530.1;AT4G37530.2	0.113391	0.359191	I	NO
AT2G45330.2;AT2G45330.1;AT5G23600.1	0.113242	0.484807	I	NO
AT5G17070.1	0.113241	1.48412	I	NO
AT1G02560.1	0.112954	0.237576	I	NO
AT3G23990.1	0.112901	0.450401	I	NO
AT5G47640.1	0.112886	0.0477181	I	NO
AT1G08320.2;AT1G08320.3;AT1G08320.1	0.112811	0.092911	I	NO
AT4G29220.1	0.112754	0.49371	I	NO
AT1G54030.1	0.11257	0.208875	I	NO
AT1G62810.1	0.11252	0.498517	I	NO
AT1G43710.1	0.112384	0.220919	I	NO
AT4G10110.1	0.112233	0.399965	I	NO
AT1G69460.1	0.112209	0.438501	I	NO
AT4G27070.1	0.112205	0.358546	I	NO
AT4G16100.1	0.112121	0.145711	I	NO
AT1G20160.2;AT1G20160.1	0.112085	0.14064	I	NO
AT3G12290.1	0.112073	0.942365	I	NO
AT1G79340.1;AT1G79330.1	0.111891	0.831807	I	NO
AT5G10960.1	0.111292	0.477133	I	NO
AT1G80670.1	0.111289	0.928386	I	NO
AT1G24180.1	0.111279	0.476106	I	NO
AT5G10050.1	0.110896	0.514785	I	NO
AT1G31070.2;AT1G31070.1	0.110857	0.954863	I	NO
AT1G03110.1	0.110855	0.279627	I	NO
AT5G42830.1	0.110657	0.199943	I	NO
AT1G70660.1;AT1G70650.2;AT1G70660.2	0.110573	0.188911	I	NO
AT3G07990.1	0.110434	0.223581	I	NO
AT3G43610.1	0.110356	0.296737	I	NO
AT3G06610.1	0.110229	0.088035	I	NO
AT2G30110.1	0.110074	2.0998	I	NO
AT2G35630.1	0.110055	0.671519	I	NO
AT1G29965.1;AT1G29970.2	0.110048	0.478522	I	NO
AT2G25530.1	0.109957	0.331341	I	NO
AT5G62560.1;AT3G47820.1	0.109925	0.381764	I	NO
AT3G52960.1	0.109807	0.311531	I	NO
AT1G59760.1	0.1098	0.287716	I	NO
AT1G64650.1;AT1G64650.2	0.109635	0.758264	I	NO
AT1G04910.1	0.109614	0.333568	I	NO
AT3G01910.1;AT3G01910.2;AT3G01910.3	0.109566	0.526782	I	NO
AT1G16810.2;AT1G16810.1	0.109561	0.292353	I	NO
AT1G53520.1	0.109538	0.125856	I	NO
AT1G63830.3;AT1G63830.2;AT1G63830.1;AT5G41390.1	0.109499	0.260353	I	NO
AT1G35620.1	0.109491	0.259609	I	NO
AT1G26670.1	0.109448	0.166885	I	NO
AT1G70620.2;AT1G70620.1;AT1G70620.3	0.109365	0.131493	I	NO
AT5G49810.1	0.109128	0.812476	I	NO
AT1G04260.1	0.1091	0.248422	I	NO
AT5G19320.1	0.108788	0.798415	I	NO
AT2G24020.2;AT2G24020.1	0.108612	0.152848	I	NO
AT1G01930.1	0.108528	0.204242	I	NO
AT3G04940.1	0.108425	0.216507	I	NO
AT5G06060.1;AT2G29310.2;AT2G29310.1	0.108385	0.241225	I	NO
AT2G15860.1;AT2G15860.2	0.108301	0.54234	I	NO
AT4G00860.1	0.108288	0.55654	I	NO
AT5G24260.1	0.108257	0.648216	I	NO
AT1G10700.1	0.108251	0.504697	I	NO
AT3G63460.1;AT3G63460.3	0.108223	0.929552	I	NO
AT4G15550.1	0.108121	1.0165	I	NO
AT5G58005.2;AT5G58005.1	0.107974	0.347867	I	NO
AT1G31780.1	0.107868	0.757459	I	NO
AT5G37510.1;AT5G37510.2	0.10783	0.996388	I	NO
AT3G56860.5;AT3G56860.4;AT3G56860.3;AT3G56860.2;AT3G56860.1	0.107794	1.27536	I	NO
AT4G36940.1	0.1077	0.694599	I	NO
AT5G06860.1	0.10737	0.701939	I	NO
AT5G52210.2;AT5G52210.1	0.107356	0.577576	I	NO
AT1G48090.1	0.107069	0.405689	I	NO
AT2G36070.1;AT2G20510.1	0.107009	0.467446	I	NO
AT4G10750.1	0.106651	0.554598	I	NO
AT3G45190.1	0.106642	0.967881	I	NO
AT3G04680.2;AT3G04680.1	0.106529	0.736985	I	NO
AT5G60870.3;AT5G60870.2;AT5G60870.1	0.106447	0.448925	I	NO
AT2G32070.1	0.106367	0.168686	I	NO
AT4G35500.1;AT4G35500.2	0.106117	0.27929	I	NO
AT5G13010.1	0.10611	0.728913	I	NO
AT5G56630.1;AT4G26270.1	0.106107	0.443959	I	NO
AT2G01690.1;AT2G01690.2	0.106087	1.15538	I	NO
AT1G11660.1	0.105825	1.42443	I	NO
AT5G20250.4;AT5G20250.3;AT5G20250.2;AT5G20250.1	0.10576	1.28464	I	NO
AT5G07870.1	0.105745	0.780398	I	NO
AT5G54810.1;R179_flye_gene_1769	0.105391	0.499318	I	NO
AT1G47550.1;AT1G47550.2;AT1G47560.1	0.105384	0.519254	I	NO
AT1G10390.2;AT1G10390.1	0.10505	0.617386	I	NO
AT2G45510.1;AT2G44890.2;AT2G44890.1	0.105036	0.0626182	I	NO
AT5G07590.1	0.104926	0.0736524	I	NO
AT3G17465.1	0.104922	0.45939	I	NO
AT1G09780.1	0.104479	0.83148	I	NO
AT1G16080.1	0.104434	0.232611	I	NO
AT2G42840.1	0.104431	0.377744	I	NO
AT1G51850.1;AT1G51820.1;AT1G51810.1;AT2G29000.1;AT1G49100.1	0.104345	0.583097	I	NO
AT1G48630.1	0.10426	0.256632	I	NO
AT1G45000.1;AT1G45000.2	0.104249	0.352115	I	NO
AT3G10650.1	0.104236	0.693729	I	NO
AT3G06010.1;AT5G19310.1	0.10419	0.103187	I	NO
AT4G29830.1	0.104129	0.58418	I	NO
AT1G30825.1	0.10412	0.186288	I	NO
AT1G65030.1	0.104048	0.35087	I	NO
AT2G35190.1	0.104019	0.22255	I	NO
AT3G55340.1	0.103991	0.0868418	I	NO
AT2G44230.1	0.103935	0.130239	I	NO
AT3G01130.2;AT3G01130.1	0.103886	0.182132	I	NO
AT3G10710.1	0.103825	0.210011	I	NO
AT4G02220.1	0.103807	0.416064	I	NO
AT1G63010.2;AT1G63010.4;AT1G63010.3;AT1G63010.1;AT1G63010.5	0.103732	0.191227	I	NO
AT1G73990.1	0.10369	0.248365	I	NO
AT1G29670.1	0.103598	0.0934804	I	NO
AT3G51650.1;AT3G51640.1;AT3G51640.2	0.103284	0.272607	I	NO
AT3G19120.1	0.103133	0.120391	I	NO
AT5G16620.1	0.10313	0.653324	I	NO
AT4G30890.3;AT4G30890.2;AT4G30890.1	0.103084	0.426683	I	NO
AT5G46250.1;AT5G46250.2;AT5G46250.3	0.102908	0.956475	I	NO
AT1G18080.1	0.102861	0.773274	I	NO
AT1G64490.1	0.102256	0.16462	I	NO
AT2G26660.1	0.102256	0.376254	I	NO
AT4G33250.1	0.102016	0.575605	I	NO
AT1G30960.1	0.102014	0.350911	I	NO
AT3G05420.1;AT3G05420.2;AT5G27630.1;AT5G13340.1;REV__AT5G57870.2;REV__AT5G57870.1	0.101985	0.679305	I	NO
AT3G57330.1	0.10198	0.304949	I	NO
AT4G35310.1;AT4G38230.3;AT4G38230.2;AT4G38230.1	0.101896	0.466115	I	NO
AT5G18940.2;AT5G18940.1	0.101845	0.208228	I	NO
AT5G28640.1	0.101833	0.113766	I	NO
AT5G20830.2;AT5G20830.1	0.101767	0.457543	I	NO
AT5G02100.1	0.101748	0.350259	I	NO
AT1G30600.1	0.101689	0.130049	I	NO
AT1G16190.1	0.101676	0.300864	I	NO
AT3G10110.1;AT1G18320.1	0.101461	0.376234	I	NO
AT4G31940.1	0.101416	0.174326	I	NO
AT5G48900.1;AT5G63180.1	0.101346	0.0870411	I	NO
AT1G18190.1	0.101276	0.181078	I	NO
AT2G24190.1;AT2G24190.2	0.101158	0.16728	I	NO
AT2G01880.1	0.10113	0.264693	I	NO
AT5G07360.2;AT5G07360.1	0.101063	0.675598	I	NO
AT3G18210.2;AT3G18210.1	0.101032	0.124502	I	NO
AT1G08160.1	0.101013	0.164606	I	NO
AT5G10360.1;AT5G10360.2	0.10099	0.555174	I	NO
AT3G11540.1;AT3G11540.2	0.10088	0.204123	I	NO
AT1G60770.1	0.100878	0.977021	I	NO
AT1G07840.3;AT1G07840.2;AT1G07840.1	0.100701	0.211903	I	NO
AT2G45030.1	0.10051	0.221026	I	NO
AT5G18480.1	0.100475	0.487987	I	NO
AT4G38260.1	0.100411	0.26171	I	NO
AT1G19120.1	0.100213	0.210588	I	NO
AT4G33400.1	0.100197	0.233887	I	NO
AT2G38650.2;AT2G38650.1	0.100195	0.270541	I	NO
AT3G19740.1	0.100129	0.729621	I	NO
AT1G73230.1	0.100129	0.361429	I	NO
AT5G57020.1	0.100118	0.543305	I	NO
AT4G25770.1;AT4G25770.2	0.100079	0.326567	I	NO
AT5G55140.1	0.0999934	0.197451	I	NO
AT5G10130.1	0.0998955	0.292649	I	NO
AT1G75680.1	0.0997906	1.30756	I	NO
AT4G08780.1	0.099727	0.254743	I	NO
AT1G14870.1	0.0996857	0.043032	I	NO
AT4G34640.1;AT4G34650.1	0.0996176	0.635607	I	NO
AT4G37910.1	0.099378	1.10793	I	NO
AT3G23940.2;AT3G23940.1	0.099275	0.668911	I	NO
AT1G14080.1;AT1G14110.1	0.0991554	0.299108	I	NO
AT4G33625.2;AT4G33625.1	0.099088	0.619999	I	NO
AT1G22360.2;AT1G22360.1;AT1G22380.1	0.0989749	0.799613	I	NO
AT1G78580.1;AT1G16980.1	0.0988185	0.236318	I	NO
AT1G04290.1	0.0988127	0.314347	I	NO
AT1G73250.1	0.0987256	0.234301	I	NO
[truncated: 12,485 more rows]
