# Supplementary material for: Conserved immunomodulation and variation in host association by Xanthomonadales commensals in Arabidopsis root microbiota
Source: Nat Plants. 2025 Feb 19;11(3):612–31. doi: 10.1038/s41477-025-01918-w (PMC11928319; doi:10.1038/s41477-025-01918-w)
Supplement: Supplementary file 10 — Statistical source data for Extended Data Fig. 4. [file 41477_2025_1918_MOESM10_ESM.xlsx]

## Sheet: Ext_Data_Fig_4
OD	counts
1.7	2200000
1.7	2800000
1.7	2400000
1.7	2440000
1.3	1890000
1.3	1590000
1.3	1220000
1.3	1300000
0.3	160000
0.3	260000
0.3	360000
0.3	260000
