# Supplementary material for: Conserved immunomodulation and variation in host association by Xanthomonadales commensals in Arabidopsis root microbiota
Source: Nat Plants. 2025 Feb 19;11(3):612–31. doi: 10.1038/s41477-025-01918-w (PMC11928319; doi:10.1038/s41477-025-01918-w)
Supplement: Supplementary file 11 — Statistical source data for Extended Data Fig. 5. [file 41477_2025_1918_MOESM11_ESM.xlsx]

## Sheet: Ext_Data_Fig_5b
time_min	R179_deriv	OD_mean	OD_se
1	R179wt	0.0979167	0.000337214
10	R179wt	0.09885	0.000345085
20	R179wt	0.09955	0.000378557
30	R179wt	0.10035	0.000425147
40	R179wt	0.101667	0.00047266
50	R179wt	0.102717	0.000517839
60	R179wt	0.103433	0.000466746
70	R179wt	0.104033	0.000485303
80	R179wt	0.105067	0.000503837
90	R179wt	0.106233	0.000526378
100	R179wt	0.10745	0.000556253
110	R179wt	0.108483	0.000548576
120	R179wt	0.1095	0.000587651
130	R179wt	0.110617	0.000606394
140	R179wt	0.111483	0.000608223
150	R179wt	0.112317	0.000676791
160	R179wt	0.114183	0.000736314
170	R179wt	0.114317	0.000638611
180	R179wt	0.115467	0.000711233
190	R179wt	0.11665	0.000591397
200	R179wt	0.119217	0.000718828
210	R179wt	0.121383	0.000830022
220	R179wt	0.122933	0.000743466
230	R179wt	0.1236	0.000805605
240	R179wt	0.124167	0.000717997
250	R179wt	0.125033	0.000790124
260	R179wt	0.12585	0.000826489
270	R179wt	0.12805	0.00104151
280	R179wt	0.13045	0.00123102
290	R179wt	0.132233	0.00145582
300	R179wt	0.134833	0.00126498
310	R179wt	0.135283	0.0011513
320	R179wt	0.138017	0.00104602
330	R179wt	0.140283	0.000662438
340	R179wt	0.1416	0.000684186
350	R179wt	0.14185	0.000788159
360	R179wt	0.1414	0.000774023
370	R179wt	0.141867	0.000788787
380	R179wt	0.141867	0.000834444
390	R179wt	0.142233	0.00104007
400	R179wt	0.14115	0.000802687
410	R179wt	0.141233	0.000745256
420	R179wt	0.142517	0.000767638
430	R179wt	0.142283	0.000921256
440	R179wt	0.142333	0.000970834
450	R179wt	0.142833	0.00101984
460	R179wt	0.143083	0.00105743
470	R179wt	0.144167	0.00107867
480	R179wt	0.144617	0.00102834
490	R179wt	0.145333	0.00120742
500	R179wt	0.1462	0.00115763
510	R179wt	0.1465	0.0011156
520	R179wt	0.147317	0.00116239
530	R179wt	0.14785	0.00111698
540	R179wt	0.148633	0.00104321
550	R179wt	0.149317	0.00101003
560	R179wt	0.149317	0.0010201
570	R179wt	0.149767	0.00112688
580	R179wt	0.150767	0.00100309
590	R179wt	0.151433	0.00106727
600	R179wt	0.15205	0.000964178
610	R179wt	0.151667	0.00102011
620	R179wt	0.152633	0.00110532
630	R179wt	0.153267	0.00101831
640	R179wt	0.153717	0.000991038
650	R179wt	0.15395	0.00107609
660	R179wt	0.154	0.00108515
670	R179wt	0.154533	0.0010383
680	R179wt	0.155	0.00102946
690	R179wt	0.155783	0.00106016
700	R179wt	0.155333	0.00111961
710	R179wt	0.15625	0.0010282
720	R179wt	0.15635	0.000954623
730	R179wt	0.157583	0.00107204
740	R179wt	0.157967	0.00101853
750	R179wt	0.1582	0.000952249
760	R179wt	0.1582	0.000944869
770	R179wt	0.158917	0.000951923
780	R179wt	0.15965	0.000994192
790	R179wt	0.15965	0.000868124
800	R179wt	0.1598	0.00086961
810	R179wt	0.15985	0.000962621
820	R179wt	0.160683	0.000901937
830	R179wt	0.160333	0.00104391
840	R179wt	0.16125	0.00102804
850	R179wt	0.161367	0.000911816
860	R179wt	0.161933	0.000957872
870	R179wt	0.162733	0.000914614
880	R179wt	0.163283	0.00106622
890	R179wt	0.1635	0.000966034
900	R179wt	0.163083	0.00100058
910	R179wt	0.164083	0.000993334
920	R179wt	0.164117	0.00107509
930	R179wt	0.1651	0.00101116
940	R179wt	0.165767	0.000965554
950	R179wt	0.165883	0.00107038
960	R179wt	0.166333	0.00103771
970	R179wt	0.1667	0.000975362
980	R179wt	0.167267	0.0010398
990	R179wt	0.1678	0.000882358
1000	R179wt	0.167717	0.000927686
1010	R179wt	0.168283	0.00101715
1020	R179wt	0.169267	0.00101646
1030	R179wt	0.169067	0.000924462
1040	R179wt	0.169267	0.00102814
1050	R179wt	0.169617	0.000915995
1060	R179wt	0.170633	0.000909803
1070	R179wt	0.1704	0.000962577
1080	R179wt	0.1715	0.000896537
1090	R179wt	0.1707	0.00094669
1100	R179wt	0.171183	0.000987501
1110	R179wt	0.171883	0.000819852
1120	R179wt	0.1728	0.00094104
1130	R179wt	0.172667	0.000962789
1140	R179wt	0.17315	0.000921518
1150	R179wt	0.173383	0.000947184
1160	R179wt	0.17395	0.000745188
1170	R179wt	0.174367	0.00076686
1180	R179wt	0.1746	0.000829659
1190	R179wt	0.175217	0.000694295
1200	R179wt	0.175533	0.000817901
1210	R179wt	0.175217	0.000797734
1220	R179wt	0.1768	0.000786483
1230	R179wt	0.1769	0.000660891
1240	R179wt	0.176383	0.000832895
1250	R179wt	0.177517	0.000807838
1260	R179wt	0.177383	0.000833694
1270	R179wt	0.1783	0.000794075
1280	R179wt	0.177667	0.000820681
1290	R179wt	0.179167	0.000642881
1300	R179wt	0.17895	0.000637334
1310	R179wt	0.180117	0.000589012
1320	R179wt	0.179383	0.000651018
1330	R179wt	0.180133	0.000589413
1340	R179wt	0.180367	0.000760166
1350	R179wt	0.18115	0.000627937
1360	R179wt	0.18085	0.000877987
1370	R179wt	0.18065	0.000935637
1380	R179wt	0.1812	0.000763836
1390	R179wt	0.18	0.00102165
1400	R179wt	0.182833	0.000791108
1410	R179wt	0.18205	0.000618578
1420	R179wt	0.181483	0.000866821
1430	R179wt	0.183	0.000771363
1440	R179wt	0.1825	0.000700714
1450	R179wt	0.1822	0.000741095
1460	R179wt	0.184267	0.000592328
1470	R179wt	0.1835	0.000788811
1480	R179wt	0.184033	0.000696951
1490	R179wt	0.184583	0.000671847
1500	R179wt	0.183317	0.000939942
1510	R179wt	0.185467	0.000711076
1520	R179wt	0.186083	0.000570323
1530	R179wt	0.186667	0.000695436
1540	R179wt	0.186883	0.000711135
1550	R179wt	0.187817	0.000549587
1560	R179wt	0.188333	0.000581919
1570	R179wt	0.18825	0.000523742
1580	R179wt	0.189567	0.000770258
1590	R179wt	0.189683	0.00057498
1600	R179wt	0.187533	0.000614244
1610	R179wt	0.189133	0.000649501
1620	R179wt	0.189633	0.000602833
1630	R179wt	0.190467	0.000571418
1640	R179wt	0.190267	0.000654104
1650	R179wt	0.1897	0.000671648
1660	R179wt	0.190333	0.000596998
1670	R179wt	0.1912	0.000625655
1680	R179wt	0.191067	0.000662207
1690	R179wt	0.191233	0.000689337
1700	R179wt	0.19135	0.000732102
1710	R179wt	0.19095	0.000777371
1720	R179wt	0.1911	0.000736131
1730	R179wt	0.190983	0.00100942
1740	R179wt	0.192233	0.000890921
1750	R179wt	0.19125	0.000872465
1760	R179wt	0.1922	0.000850621
1770	R179wt	0.1921	0.000794425
1780	R179wt	0.19185	0.000870935
1790	R179wt	0.192083	0.000950054
1800	R179wt	0.192383	0.000929182
1810	R179wt	0.192917	0.000765391
1820	R179wt	0.193633	0.00084015
1830	R179wt	0.1938	0.00101713
1840	R179wt	0.193967	0.000971464
1850	R179wt	0.1943	0.000799375
1860	R179wt	0.194133	0.000940606
1870	R179wt	0.195183	0.000693735
1880	R179wt	0.195333	0.000796915
1890	R179wt	0.195967	0.000926203
1900	R179wt	0.196267	0.000789209
1910	R179wt	0.196017	0.000861743
1920	R179wt	0.196517	0.000866116
1930	R179wt	0.195933	0.000876842
1940	R179wt	0.1972	0.00082226
1950	R179wt	0.19745	0.000653176
1960	R179wt	0.197367	0.000869845
1970	R179wt	0.197317	0.000830891
1980	R179wt	0.197767	0.000799142
1990	R179wt	0.198733	0.000880131
2000	R179wt	0.198483	0.000740601
2010	R179wt	0.198683	0.000829686
2020	R179wt	0.1982	0.00104243
2030	R179wt	0.199467	0.000631723
2040	R179wt	0.199783	0.00066143
2050	R179wt	0.2001	0.000681746
2060	R179wt	0.200167	0.0006569
2070	R179wt	0.2007	0.000787542
2080	R179wt	0.20105	0.000624032
2090	R179wt	0.2012	0.000611828
2100	R179wt	0.200667	0.000838959
2110	R179wt	0.20195	0.000650705
2120	R179wt	0.2004	0.00110197
2130	R179wt	0.200883	0.000906974
2140	R179wt	0.2022	0.000780883
2150	R179wt	0.2017	0.000847218
2160	R179wt	0.20255	0.000854839
2170	R179wt	0.202967	0.000721008
2180	R179wt	0.202217	0.000816865
2190	R179wt	0.202683	0.000774268
2200	R179wt	0.202433	0.000864463
2210	R179wt	0.20355	0.000881019
2220	R179wt	0.204117	0.000779702
2230	R179wt	0.2035	0.000966495
2240	R179wt	0.20465	0.000725622
2250	R179wt	0.204233	0.000754075
2260	R179wt	0.2041	0.000743565
2270	R179wt	0.20415	0.00103009
2280	R179wt	0.2053	0.000874516
2290	R179wt	0.205433	0.000676237
2300	R179wt	0.2066	0.000765942
2310	R179wt	0.20575	0.000775941
2320	R179wt	0.206267	0.000710373
2330	R179wt	0.206383	0.000754866
2340	R179wt	0.205567	0.000887047
2350	R179wt	0.206933	0.000719465
2360	R179wt	0.205933	0.000908519
2370	R179wt	0.207583	0.000699795
2380	R179wt	0.207183	0.000826197
2390	R179wt	0.20845	0.000787171
2400	R179wt	0.208117	0.000818564
2410	R179wt	0.208167	0.00077364
2420	R179wt	0.208483	0.00080114
2430	R179wt	0.208567	0.000806616
2440	R179wt	0.2084	0.000907255
2450	R179wt	0.20865	0.000837771
2460	R179wt	0.208983	0.000718441
2470	R179wt	0.20925	0.000827764
2480	R179wt	0.209217	0.000845604
2490	R179wt	0.210017	0.000837351
2500	R179wt	0.209917	0.00085929
2510	R179wt	0.210017	0.000869573
2520	R179wt	0.2103	0.000867436
2530	R179wt	0.210467	0.000837965
2540	R179wt	0.210567	0.000905947
2550	R179wt	0.210767	0.000925483
2560	R179wt	0.210933	0.000972263
2570	R179wt	0.211183	0.000917268
2580	R179wt	0.212617	0.00085267
2590	R179wt	0.211133	0.000913337
2600	R179wt	0.211883	0.000823166
2610	R179wt	0.211817	0.000938522
2620	R179wt	0.212217	0.000853647
2630	R179wt	0.212933	0.000832311
2640	R179wt	0.212367	0.000937945
2650	R179wt	0.212833	0.00079552
2660	R179wt	0.2125	0.00081493
2670	R179wt	0.212833	0.000913885
2680	R179wt	0.212683	0.000864383
2690	R179wt	0.21355	0.000870743
2700	R179wt	0.21365	0.000933139
2710	R179wt	0.213633	0.000866901
2720	R179wt	0.213433	0.000879057
2730	R179wt	0.21355	0.000948845
2740	R179wt	0.21295	0.000965272
2750	R179wt	0.214267	0.000853468
2760	R179wt	0.214133	0.000877538
2770	R179wt	0.214033	0.000873159
2780	R179wt	0.21445	0.000788863
2790	R179wt	0.214517	0.000831893
2800	R179wt	0.213583	0.000993614
2810	R179wt	0.2142	0.000974736
2820	R179wt	0.214767	0.000957639
2830	R179wt	0.21445	0.000958514
2840	R179wt	0.214333	0.00108165
2850	R179wt	0.214783	0.000913079
2860	R179wt	0.214633	0.00102976
2870	R179wt	0.215367	0.000987965
2880	R179wt	0.2152	0.000900556
2890	R179wt	0.215283	0.000954371
2900	R179wt	0.21535	0.00108918
2910	R179wt	0.21565	0.00108052
2920	R179wt	0.215317	0.00107958
2930	R179wt	0.215783	0.000982368
2940	R179wt	0.215717	0.00100727
2950	R179wt	0.216033	0.000949542
2960	R179wt	0.215833	0.00107091
2970	R179wt	0.215767	0.00106623
2980	R179wt	0.216283	0.00109359
2990	R179wt	0.21585	0.00102213
3000	R179wt	0.21615	0.00103327
3010	R179wt	0.216133	0.00105565
3020	R179wt	0.2169	0.000906397
3030	R179wt	0.2168	0.000972282
3040	R179wt	0.216667	0.00097049
3050	R179wt	0.217267	0.000899485
3060	R179wt	0.216633	0.00101142
3070	R179wt	0.21595	0.00101908
3080	R179wt	0.2164	0.00103123
3090	R179wt	0.21615	0.00109973
3100	R179wt	0.2164	0.00110449
3110	R179wt	0.216717	0.00110707
3120	R179wt	0.217067	0.00104805
3130	R179wt	0.217133	0.00117883
3140	R179wt	0.2172	0.0011093
3150	R179wt	0.21765	0.00104231
3160	R179wt	0.217617	0.00102948
3170	R179wt	0.217483	0.00100091
3180	R179wt	0.21765	0.0010389
3190	R179wt	0.2171	0.00102095
3200	R179wt	0.217883	0.000981349
3210	R179wt	0.217633	0.00112919
3220	R179wt	0.2179	0.00106948
3230	R179wt	0.217883	0.00109694
3240	R179wt	0.218283	0.00102086
3250	R179wt	0.21815	0.00108698
3260	R179wt	0.218333	0.00107841
3270	R179wt	0.218567	0.00110698
3280	R179wt	0.218817	0.00112073
3290	R179wt	0.21875	0.0011626
3300	R179wt	0.218883	0.00104623
3310	R179wt	0.218817	0.00107499
3320	R179wt	0.219083	0.00102358
3330	R179wt	0.21945	0.00114352
3340	R179wt	0.219167	0.00107743
3350	R179wt	0.219467	0.00114981
3360	R179wt	0.21965	0.00110909
3370	R179wt	0.219433	0.00108902
3380	R179wt	0.2194	0.00112566
3390	R179wt	0.219833	0.00111039
3400	R179wt	0.220333	0.00108932
3410	R179wt	0.2202	0.00106003
3420	R179wt	0.2202	0.00106568
3430	R179wt	0.220417	0.00111447
3440	R179wt	0.2205	0.0011894
3450	R179wt	0.220583	0.00111133
3460	R179wt	0.2207	0.00105415
3470	R179wt	0.221233	0.00110371
3480	R179wt	0.221267	0.00113796
3490	R179wt	0.2215	0.00108495
3500	R179wt	0.221467	0.00110844
3510	R179wt	0.22165	0.00110513
3520	R179wt	0.221817	0.00107695
3530	R179wt	0.221833	0.00106561
3540	R179wt	0.222083	0.0010683
3550	R179wt	0.2225	0.00111923
3560	R179wt	0.222283	0.00110501
3570	R179wt	0.221933	0.00109887
3580	R179wt	0.222483	0.00106913
3590	R179wt	0.222583	0.00109597
3600	R179wt	0.222317	0.00106246
3610	R179wt	0.222983	0.00108014
3620	R179wt	0.22265	0.00110457
3630	R179wt	0.223333	0.00109451
3640	R179wt	0.22285	0.00113738
3650	R179wt	0.223233	0.00108565
3660	R179wt	0.22365	0.00103294
3670	R179wt	0.22355	0.0010971
3680	R179wt	0.22425	0.00105529
3690	R179wt	0.224183	0.00107716
3700	R179wt	0.2238	0.00117596
3710	R179wt	0.2241	0.00110655
3720	R179wt	0.224117	0.0011309
3730	R179wt	0.2245	0.00111659
3740	R179wt	0.224517	0.00106788
3750	R179wt	0.224567	0.00113562
3760	R179wt	0.224433	0.00110064
3770	R179wt	0.224733	0.00110698
3780	R179wt	0.224967	0.00110306
3790	R179wt	0.224667	0.00111638
3800	R179wt	0.225117	0.00113746
3810	R179wt	0.224783	0.00111786
3820	R179wt	0.225283	0.0011357
3830	R179wt	0.2251	0.00118021
3840	R179wt	0.225383	0.00102548
3850	R179wt	0.225417	0.00113458
1	R179dssA	0.105817	0.0035432
10	R179dssA	0.107083	0.00362067
20	R179dssA	0.107483	0.00362974
30	R179dssA	0.108133	0.00365934
40	R179dssA	0.109067	0.00363058
50	R179dssA	0.110017	0.00364157
60	R179dssA	0.111	0.00370882
70	R179dssA	0.111883	0.00375059
80	R179dssA	0.112633	0.00366562
90	R179dssA	0.113717	0.00365227
100	R179dssA	0.114883	0.00363814
110	R179dssA	0.116067	0.00364735
120	R179dssA	0.116867	0.00365589
130	R179dssA	0.11815	0.00362054
140	R179dssA	0.118983	0.00354413
150	R179dssA	0.119533	0.0035194
160	R179dssA	0.121517	0.00349459
170	R179dssA	0.122483	0.00349872
180	R179dssA	0.1237	0.00344487
190	R179dssA	0.1244	0.00343736
200	R179dssA	0.126517	0.0033944
210	R179dssA	0.12855	0.00336298
220	R179dssA	0.131333	0.00364799
230	R179dssA	0.131017	0.00374448
240	R179dssA	0.1326	0.00364539
250	R179dssA	0.133233	0.00347741
260	R179dssA	0.133533	0.00349005
270	R179dssA	0.135517	0.00359029
280	R179dssA	0.138583	0.00366265
290	R179dssA	0.139767	0.00351618
300	R179dssA	0.140417	0.00345749
310	R179dssA	0.142617	0.00348459
320	R179dssA	0.146533	0.00334438
330	R179dssA	0.14795	0.00324631
340	R179dssA	0.148583	0.00336084
350	R179dssA	0.14915	0.00342888
360	R179dssA	0.1489	0.00353943
370	R179dssA	0.149	0.0036435
380	R179dssA	0.149433	0.00364743
390	R179dssA	0.15035	0.00360738
400	R179dssA	0.1504	0.00355204
410	R179dssA	0.149833	0.00366559
420	R179dssA	0.1506	0.00361512
430	R179dssA	0.150567	0.00360986
440	R179dssA	0.150183	0.00365096
450	R179dssA	0.150483	0.00364249
460	R179dssA	0.15065	0.00368723
470	R179dssA	0.151467	0.00367989
480	R179dssA	0.1517	0.0036207
490	R179dssA	0.151517	0.0036592
500	R179dssA	0.15275	0.0036333
510	R179dssA	0.153117	0.00367376
520	R179dssA	0.153917	0.00356812
530	R179dssA	0.154683	0.0036101
540	R179dssA	0.154967	0.00356325
550	R179dssA	0.15585	0.00357522
560	R179dssA	0.155767	0.00359071
570	R179dssA	0.156567	0.00364769
580	R179dssA	0.157217	0.00363744
590	R179dssA	0.157533	0.00358702
600	R179dssA	0.158617	0.00362647
610	R179dssA	0.158183	0.00359678
620	R179dssA	0.15875	0.00363622
630	R179dssA	0.159067	0.00363397
640	R179dssA	0.15965	0.00362842
650	R179dssA	0.159633	0.00368852
660	R179dssA	0.16005	0.0036675
670	R179dssA	0.160717	0.0036605
680	R179dssA	0.161367	0.00365575
690	R179dssA	0.161867	0.00366336
700	R179dssA	0.1612	0.00365243
710	R179dssA	0.16245	0.0036104
720	R179dssA	0.162367	0.0036958
730	R179dssA	0.164067	0.00359071
740	R179dssA	0.164017	0.00363284
750	R179dssA	0.164467	0.00353363
760	R179dssA	0.164867	0.00348359
770	R179dssA	0.165433	0.00355318
780	R179dssA	0.1662	0.00351011
790	R179dssA	0.166467	0.00355127
800	R179dssA	0.166867	0.00352107
810	R179dssA	0.16635	0.00350423
820	R179dssA	0.167767	0.00351134
830	R179dssA	0.167483	0.00353314
840	R179dssA	0.168483	0.00351238
850	R179dssA	0.168467	0.00347406
860	R179dssA	0.16955	0.0034897
870	R179dssA	0.169183	0.00354207
880	R179dssA	0.170433	0.00351346
890	R179dssA	0.170133	0.00352839
900	R179dssA	0.170083	0.00356451
910	R179dssA	0.171783	0.0034803
920	R179dssA	0.170867	0.00358879
930	R179dssA	0.1717	0.00352668
940	R179dssA	0.1731	0.00339534
950	R179dssA	0.173633	0.00344062
960	R179dssA	0.173433	0.00345758
970	R179dssA	0.174083	0.00342221
980	R179dssA	0.174367	0.00343677
990	R179dssA	0.17495	0.00343896
1000	R179dssA	0.174783	0.00346199
1010	R179dssA	0.17485	0.00350027
1020	R179dssA	0.176483	0.00338927
1030	R179dssA	0.176417	0.00340318
1040	R179dssA	0.176633	0.00346894
1050	R179dssA	0.17695	0.00343203
1060	R179dssA	0.1765	0.00339139
1070	R179dssA	0.177867	0.00345452
1080	R179dssA	0.178833	0.00340641
1090	R179dssA	0.179433	0.00332117
1100	R179dssA	0.178467	0.00348621
1110	R179dssA	0.1791	0.00345664
1120	R179dssA	0.180733	0.00340802
1130	R179dssA	0.181117	0.00339906
1140	R179dssA	0.181883	0.00335363
1150	R179dssA	0.181633	0.00333593
1160	R179dssA	0.18165	0.00338495
1170	R179dssA	0.181933	0.00339198
1180	R179dssA	0.182233	0.00340104
1190	R179dssA	0.183467	0.0032802
1200	R179dssA	0.18285	0.00333706
1210	R179dssA	0.183567	0.00331441
1220	R179dssA	0.184083	0.00334231
1230	R179dssA	0.183867	0.00337957
1240	R179dssA	0.183333	0.00341761
1250	R179dssA	0.183683	0.00335025
1260	R179dssA	0.183967	0.00348503
1270	R179dssA	0.1841	0.00335304
1280	R179dssA	0.184183	0.00350172
1290	R179dssA	0.1845	0.00339473
1300	R179dssA	0.184917	0.00334354
1310	R179dssA	0.18515	0.00340258
1320	R179dssA	0.186333	0.00319937
1330	R179dssA	0.184333	0.00345145
1340	R179dssA	0.185417	0.00341281
1350	R179dssA	0.185483	0.00333879
1360	R179dssA	0.186133	0.00335635
1370	R179dssA	0.18695	0.0032888
1380	R179dssA	0.186583	0.00336628
1390	R179dssA	0.186633	0.00336975
1400	R179dssA	0.187833	0.00327016
1410	R179dssA	0.1879	0.00343988
1420	R179dssA	0.18835	0.00339784
1430	R179dssA	0.188183	0.003455
1440	R179dssA	0.188383	0.00339695
1450	R179dssA	0.188467	0.00332597
1460	R179dssA	0.188683	0.00338966
1470	R179dssA	0.189383	0.0033459
1480	R179dssA	0.1892	0.0033544
1490	R179dssA	0.190367	0.00326685
1500	R179dssA	0.190767	0.00353567
1510	R179dssA	0.191383	0.00317424
1520	R179dssA	0.190767	0.00335196
1530	R179dssA	0.192	0.00335312
1540	R179dssA	0.192367	0.00313607
1550	R179dssA	0.193667	0.0032514
1560	R179dssA	0.193533	0.00322705
1570	R179dssA	0.193617	0.00316567
1580	R179dssA	0.195417	0.00303647
1590	R179dssA	0.195817	0.00312142
1600	R179dssA	0.1946	0.00334357
1610	R179dssA	0.194267	0.00317591
1620	R179dssA	0.196217	0.00326894
1630	R179dssA	0.194967	0.00335875
1640	R179dssA	0.196883	0.00301307
1650	R179dssA	0.196767	0.00316132
1660	R179dssA	0.1973	0.00310616
1670	R179dssA	0.197067	0.00294167
1680	R179dssA	0.198083	0.00293275
1690	R179dssA	0.1975	0.00284917
1700	R179dssA	0.19875	0.00290021
1710	R179dssA	0.198933	0.00317803
1720	R179dssA	0.198717	0.00297735
1730	R179dssA	0.196817	0.00309165
1740	R179dssA	0.1986	0.00288279
1750	R179dssA	0.198183	0.00305649
1760	R179dssA	0.197383	0.00307745
1770	R179dssA	0.198817	0.00311269
1780	R179dssA	0.199233	0.0029814
1790	R179dssA	0.1989	0.00311439
1800	R179dssA	0.199883	0.00297068
1810	R179dssA	0.197767	0.00307675
1820	R179dssA	0.199883	0.00296253
1830	R179dssA	0.200633	0.00296664
1840	R179dssA	0.20065	0.002939
1850	R179dssA	0.20155	0.00290296
1860	R179dssA	0.20095	0.00296983
1870	R179dssA	0.201283	0.00298428
1880	R179dssA	0.202417	0.00296098
1890	R179dssA	0.202783	0.00287834
1900	R179dssA	0.202967	0.0028662
1910	R179dssA	0.201433	0.00308296
1920	R179dssA	0.203083	0.00293472
1930	R179dssA	0.203717	0.00302125
1940	R179dssA	0.20295	0.00322156
1950	R179dssA	0.203517	0.0029575
1960	R179dssA	0.2042	0.00294946
1970	R179dssA	0.203117	0.00304555
1980	R179dssA	0.204133	0.00300588
1990	R179dssA	0.2049	0.00284339
2000	R179dssA	0.205833	0.00282846
2010	R179dssA	0.2054	0.00313567
2020	R179dssA	0.20495	0.00288684
2030	R179dssA	0.205217	0.00289435
2040	R179dssA	0.206283	0.00280815
2050	R179dssA	0.205583	0.00291443
2060	R179dssA	0.20705	0.0028173
2070	R179dssA	0.206933	0.00285977
2080	R179dssA	0.207533	0.00290931
2090	R179dssA	0.208133	0.00282822
2100	R179dssA	0.206133	0.0028971
2110	R179dssA	0.208567	0.00273808
2120	R179dssA	0.206917	0.00295523
2130	R179dssA	0.20675	0.00301732
2140	R179dssA	0.208067	0.0029438
2150	R179dssA	0.208617	0.00281724
2160	R179dssA	0.2086	0.00310432
2170	R179dssA	0.209667	0.00275916
2180	R179dssA	0.2095	0.00287367
2190	R179dssA	0.209333	0.00286028
2200	R179dssA	0.20835	0.00296138
2210	R179dssA	0.209183	0.00294421
2220	R179dssA	0.209667	0.00289217
2230	R179dssA	0.2093	0.00300007
2240	R179dssA	0.2104	0.00299412
2250	R179dssA	0.2114	0.00313654
2260	R179dssA	0.209283	0.00306305
2270	R179dssA	0.209133	0.00305481
2280	R179dssA	0.210733	0.00294716
2290	R179dssA	0.211233	0.00299936
2300	R179dssA	0.21265	0.00287365
2310	R179dssA	0.211433	0.00298211
2320	R179dssA	0.211467	0.00303466
2330	R179dssA	0.213217	0.00284602
2340	R179dssA	0.2125	0.00298085
2350	R179dssA	0.213067	0.00284667
2360	R179dssA	0.212067	0.00307978
2370	R179dssA	0.213067	0.00286028
2380	R179dssA	0.213117	0.00316804
2390	R179dssA	0.213633	0.00283801
2400	R179dssA	0.21455	0.00317894
2410	R179dssA	0.214383	0.00302086
2420	R179dssA	0.215583	0.0029211
2430	R179dssA	0.214567	0.00302744
2440	R179dssA	0.215117	0.00305255
2450	R179dssA	0.21535	0.00296608
2460	R179dssA	0.215217	0.00316104
2470	R179dssA	0.215467	0.00312377
2480	R179dssA	0.215833	0.00303241
2490	R179dssA	0.21555	0.00298907
2500	R179dssA	0.215983	0.00307407
2510	R179dssA	0.215817	0.00315453
2520	R179dssA	0.216083	0.00313086
2530	R179dssA	0.2167	0.00291694
2540	R179dssA	0.216217	0.00301528
2550	R179dssA	0.216783	0.00295205
2560	R179dssA	0.216883	0.00303077
2570	R179dssA	0.217033	0.00298311
2580	R179dssA	0.217733	0.00299753
2590	R179dssA	0.217167	0.002953
2600	R179dssA	0.217383	0.00301138
2610	R179dssA	0.216383	0.00306223
2620	R179dssA	0.21765	0.00297551
2630	R179dssA	0.21805	0.00295661
2640	R179dssA	0.218133	0.00296443
2650	R179dssA	0.218667	0.00298628
2660	R179dssA	0.218083	0.00297546
2670	R179dssA	0.218767	0.00294219
2680	R179dssA	0.218717	0.00284002
2690	R179dssA	0.218833	0.00290751
2700	R179dssA	0.2189	0.00292774
2710	R179dssA	0.21935	0.00293399
2720	R179dssA	0.218767	0.00297827
2730	R179dssA	0.219117	0.00294232
2740	R179dssA	0.218733	0.00293558
2750	R179dssA	0.219533	0.00289271
2760	R179dssA	0.22005	0.00285012
2770	R179dssA	0.21965	0.00292358
2780	R179dssA	0.220033	0.00286614
2790	R179dssA	0.2203	0.00284238
2800	R179dssA	0.219583	0.00289968
2810	R179dssA	0.219967	0.00291355
2820	R179dssA	0.220467	0.00288967
2830	R179dssA	0.22035	0.0029125
2840	R179dssA	0.219833	0.00289259
2850	R179dssA	0.220567	0.00289246
2860	R179dssA	0.220667	0.00287438
2870	R179dssA	0.221033	0.00285485
2880	R179dssA	0.220783	0.0028754
2890	R179dssA	0.22125	0.0028538
2900	R179dssA	0.2206	0.00294426
2910	R179dssA	0.2212	0.00286945
2920	R179dssA	0.220633	0.00296966
2930	R179dssA	0.221133	0.00286513
2940	R179dssA	0.220533	0.00293567
2950	R179dssA	0.221583	0.00282108
2960	R179dssA	0.221183	0.00289356
2970	R179dssA	0.221133	0.00288018
2980	R179dssA	0.2219	0.00286094
2990	R179dssA	0.221	0.00286744
3000	R179dssA	0.221283	0.00285755
3010	R179dssA	0.221067	0.00284996
3020	R179dssA	0.221583	0.0027681
3030	R179dssA	0.221917	0.00280191
3040	R179dssA	0.221917	0.00278319
3050	R179dssA	0.222167	0.0027754
3060	R179dssA	0.221767	0.00280112
3070	R179dssA	0.22155	0.00278818
3080	R179dssA	0.221483	0.00280629
3090	R179dssA	0.221417	0.00273797
3100	R179dssA	0.221467	0.00275743
3110	R179dssA	0.22165	0.00277954
3120	R179dssA	0.221883	0.00274662
3130	R179dssA	0.222183	0.00279524
3140	R179dssA	0.221983	0.00272353
3150	R179dssA	0.222483	0.00270492
3160	R179dssA	0.221917	0.00273527
3170	R179dssA	0.222217	0.00271382
3180	R179dssA	0.222083	0.00272194
3190	R179dssA	0.222533	0.00269952
3200	R179dssA	0.222533	0.00274311
3210	R179dssA	0.222417	0.00270242
3220	R179dssA	0.222633	0.00269958
3230	R179dssA	0.222733	0.00271857
3240	R179dssA	0.22295	0.00270139
3250	R179dssA	0.222833	0.0027588
3260	R179dssA	0.222983	0.00271163
3270	R179dssA	0.22285	0.00268756
3280	R179dssA	0.223233	0.00265501
3290	R179dssA	0.223317	0.00264061
3300	R179dssA	0.223467	0.0026647
3310	R179dssA	0.223467	0.00265042
3320	R179dssA	0.223733	0.00262718
3330	R179dssA	0.224	0.0026706
3340	R179dssA	0.22395	0.0026363
3350	R179dssA	0.223933	0.00266209
3360	R179dssA	0.224133	0.00261883
3370	R179dssA	0.22415	0.00265323
3380	R179dssA	0.22395	0.00264058
3390	R179dssA	0.22385	0.00257983
3400	R179dssA	0.224583	0.00257808
3410	R179dssA	0.224667	0.00256499
3420	R179dssA	0.224517	0.00263341
3430	R179dssA	0.224967	0.00256724
3440	R179dssA	0.224983	0.00257055
3450	R179dssA	0.225183	0.00253788
3460	R179dssA	0.22535	0.00254621
3470	R179dssA	0.225317	0.00252891
3480	R179dssA	0.225717	0.00246935
3490	R179dssA	0.225833	0.00249323
3500	R179dssA	0.225767	0.00250876
3510	R179dssA	0.22575	0.00252579
3520	R179dssA	0.226083	0.00251359
3530	R179dssA	0.226267	0.00254176
3540	R179dssA	0.226633	0.00245207
3550	R179dssA	0.22665	0.00248164
3560	R179dssA	0.226233	0.00252168
3570	R179dssA	0.2266	0.00243858
3580	R179dssA	0.226767	0.00249118
3590	R179dssA	0.226833	0.00247469
3600	R179dssA	0.226683	0.00246881
3610	R179dssA	0.226717	0.00244084
3620	R179dssA	0.226933	0.00246062
3630	R179dssA	0.226833	0.0024628
3640	R179dssA	0.226833	0.00244901
3650	R179dssA	0.227083	0.00240623
3660	R179dssA	0.2275	0.00240211
3670	R179dssA	0.227917	0.00241627
3680	R179dssA	0.227967	0.00238033
3690	R179dssA	0.228017	0.00240927
3700	R179dssA	0.227983	0.00242868
3710	R179dssA	0.228117	0.0023909
3720	R179dssA	0.228367	0.00236802
3730	R179dssA	0.228583	0.00237375
3740	R179dssA	0.2282	0.00240095
3750	R179dssA	0.22815	0.00241679
3760	R179dssA	0.228417	0.00235946
3770	R179dssA	0.228617	0.00238053
3780	R179dssA	0.22905	0.00233152
3790	R179dssA	0.2287	0.00238386
3800	R179dssA	0.22885	0.00233566
3810	R179dssA	0.228733	0.002356
3820	R179dssA	0.22915	0.00239779
3830	R179dssA	0.228833	0.00240078
3840	R179dssA	0.229083	0.00231239
3850	R179dssA	0.229167	0.00231952
1	R179dssB	0.100467	0.00105518
10	R179dssB	0.102017	0.00103973
20	R179dssB	0.10235	0.00107454
30	R179dssB	0.102917	0.00114239
40	R179dssB	0.103883	0.00125581
50	R179dssB	0.10475	0.00124015
60	R179dssB	0.105817	0.00126813
70	R179dssB	0.1073	0.00129636
80	R179dssB	0.108483	0.00140986
90	R179dssB	0.109167	0.00143793
100	R179dssB	0.110017	0.00151259
110	R179dssB	0.11115	0.00152424
120	R179dssB	0.112417	0.00158491
130	R179dssB	0.113417	0.00173389
140	R179dssB	0.1152	0.00190237
150	R179dssB	0.116467	0.00203696
160	R179dssB	0.117083	0.00177856
170	R179dssB	0.11705	0.00168159
180	R179dssB	0.1187	0.00173215
190	R179dssB	0.120183	0.00174329
200	R179dssB	0.12215	0.00176657
210	R179dssB	0.124333	0.00192866
220	R179dssB	0.128117	0.00258077
230	R179dssB	0.129067	0.00270684
240	R179dssB	0.129117	0.00245358
250	R179dssB	0.1302	0.00221771
260	R179dssB	0.129817	0.00220044
270	R179dssB	0.131667	0.00219837
280	R179dssB	0.133333	0.00224338
290	R179dssB	0.1343	0.00198992
300	R179dssB	0.137617	0.00189448
310	R179dssB	0.1387	0.00167687
320	R179dssB	0.1413	0.00171461
330	R179dssB	0.141483	0.00169655
340	R179dssB	0.142717	0.00184762
350	R179dssB	0.14425	0.00179502
360	R179dssB	0.144233	0.00175568
370	R179dssB	0.144683	0.00168138
380	R179dssB	0.145767	0.00183172
390	R179dssB	0.1467	0.0016965
400	R179dssB	0.145917	0.00165846
410	R179dssB	0.14545	0.00177841
420	R179dssB	0.146	0.00170864
430	R179dssB	0.145817	0.00172322
440	R179dssB	0.146117	0.00174539
450	R179dssB	0.146433	0.0016469
460	R179dssB	0.146617	0.0017408
470	R179dssB	0.147683	0.00170037
480	R179dssB	0.147717	0.00174153
490	R179dssB	0.148317	0.0016359
500	R179dssB	0.148833	0.00157235
510	R179dssB	0.1496	0.00161888
520	R179dssB	0.15055	0.00154646
530	R179dssB	0.150467	0.00164343
540	R179dssB	0.1515	0.00156645
550	R179dssB	0.1519	0.00154869
560	R179dssB	0.15235	0.00156861
570	R179dssB	0.152467	0.00157228
580	R179dssB	0.15385	0.00156296
590	R179dssB	0.153967	0.00146745
600	R179dssB	0.1544	0.00145151
610	R179dssB	0.154267	0.00149791
620	R179dssB	0.15485	0.00154052
630	R179dssB	0.155633	0.00153896
640	R179dssB	0.155667	0.00153759
650	R179dssB	0.156383	0.00158087
660	R179dssB	0.156583	0.00155461
670	R179dssB	0.156967	0.00150889
680	R179dssB	0.158117	0.0014768
690	R179dssB	0.158083	0.00148457
700	R179dssB	0.158367	0.00144279
710	R179dssB	0.15885	0.00146874
720	R179dssB	0.158983	0.00148909
730	R179dssB	0.160367	0.00139593
740	R179dssB	0.160267	0.00145624
750	R179dssB	0.1605	0.00147821
760	R179dssB	0.160533	0.00147036
770	R179dssB	0.161517	0.00145095
780	R179dssB	0.162233	0.00142983
790	R179dssB	0.16325	0.00148211
800	R179dssB	0.162633	0.00132257
810	R179dssB	0.162583	0.00137155
820	R179dssB	0.1635	0.00146625
830	R179dssB	0.163317	0.00130909
840	R179dssB	0.163867	0.00128425
850	R179dssB	0.163933	0.00131659
860	R179dssB	0.16485	0.00137476
870	R179dssB	0.165083	0.00150552
880	R179dssB	0.165983	0.00134075
890	R179dssB	0.166117	0.00132113
900	R179dssB	0.165967	0.0013141
910	R179dssB	0.1674	0.00133762
920	R179dssB	0.166733	0.00143231
930	R179dssB	0.1672	0.00144588
940	R179dssB	0.168167	0.00155237
950	R179dssB	0.168667	0.00161279
960	R179dssB	0.168717	0.00146118
970	R179dssB	0.1691	0.00159691
980	R179dssB	0.169117	0.00139712
990	R179dssB	0.170083	0.00144108
1000	R179dssB	0.17	0.00145274
1010	R179dssB	0.170333	0.00151102
1020	R179dssB	0.171817	0.00151985
1030	R179dssB	0.171367	0.00146741
1040	R179dssB	0.1718	0.00150857
1050	R179dssB	0.172083	0.00140418
1060	R179dssB	0.172117	0.00136208
1070	R179dssB	0.173233	0.0014818
1080	R179dssB	0.173767	0.00155641
1090	R179dssB	0.173917	0.00151509
1100	R179dssB	0.17445	0.00149037
1110	R179dssB	0.174583	0.00135267
1120	R179dssB	0.1766	0.00145526
1130	R179dssB	0.176517	0.00155039
1140	R179dssB	0.175767	0.00138149
1150	R179dssB	0.176933	0.00146662
1160	R179dssB	0.177317	0.00138718
1170	R179dssB	0.178817	0.00148543
1180	R179dssB	0.17825	0.00136633
1190	R179dssB	0.178083	0.00143861
1200	R179dssB	0.179183	0.00140172
1210	R179dssB	0.17905	0.0015377
1220	R179dssB	0.179717	0.00144612
1230	R179dssB	0.17915	0.00153329
1240	R179dssB	0.17815	0.00137254
1250	R179dssB	0.180317	0.0016602
1260	R179dssB	0.178483	0.00140037
1270	R179dssB	0.178683	0.00135849
1280	R179dssB	0.1799	0.00134623
1290	R179dssB	0.179833	0.00153213
1300	R179dssB	0.179717	0.0015417
1310	R179dssB	0.179583	0.0014457
1320	R179dssB	0.181183	0.00179089
1330	R179dssB	0.179817	0.00168333
1340	R179dssB	0.18035	0.00162343
1350	R179dssB	0.18205	0.00165696
1360	R179dssB	0.182367	0.00171058
1370	R179dssB	0.182467	0.00164849
1380	R179dssB	0.182333	0.00182905
1390	R179dssB	0.18205	0.00171926
1400	R179dssB	0.184733	0.00180221
1410	R179dssB	0.182583	0.00173597
1420	R179dssB	0.183267	0.00189891
1430	R179dssB	0.183483	0.00167091
1440	R179dssB	0.184117	0.00182304
1450	R179dssB	0.183367	0.00161206
1460	R179dssB	0.184367	0.00164001
1470	R179dssB	0.185083	0.00181265
1480	R179dssB	0.185317	0.00169668
1490	R179dssB	0.185267	0.00156452
1500	R179dssB	0.18605	0.00164596
1510	R179dssB	0.18715	0.00167075
1520	R179dssB	0.186817	0.00175653
1530	R179dssB	0.18855	0.00161602
1540	R179dssB	0.188933	0.00175612
1550	R179dssB	0.190083	0.00167257
1560	R179dssB	0.188733	0.00162264
1570	R179dssB	0.189917	0.00171479
1580	R179dssB	0.189	0.0016035
1590	R179dssB	0.189483	0.00152419
1600	R179dssB	0.1884	0.00149123
1610	R179dssB	0.189867	0.0014901
1620	R179dssB	0.190467	0.00168466
1630	R179dssB	0.18935	0.00183511
1640	R179dssB	0.190467	0.0015963
1650	R179dssB	0.190133	0.00151697
1660	R179dssB	0.190667	0.00163118
1670	R179dssB	0.191333	0.00158225
1680	R179dssB	0.192	0.00160883
1690	R179dssB	0.191917	0.00163076
1700	R179dssB	0.191683	0.00165363
1710	R179dssB	0.1924	0.00162788
1720	R179dssB	0.192617	0.00172802
1730	R179dssB	0.192067	0.00161698
1740	R179dssB	0.193033	0.00176026
1750	R179dssB	0.1939	0.00150724
1760	R179dssB	0.19345	0.0016188
1770	R179dssB	0.193567	0.00156517
1780	R179dssB	0.19425	0.0015696
1790	R179dssB	0.1946	0.00151228
1800	R179dssB	0.194083	0.00151391
1810	R179dssB	0.194867	0.00177337
1820	R179dssB	0.195517	0.00155318
1830	R179dssB	0.196367	0.00164299
1840	R179dssB	0.196833	0.00162353
1850	R179dssB	0.195933	0.00152577
1860	R179dssB	0.19595	0.00154757
1870	R179dssB	0.197467	0.00159125
1880	R179dssB	0.197867	0.00146597
1890	R179dssB	0.198167	0.00157729
1900	R179dssB	0.19865	0.0015873
1910	R179dssB	0.19905	0.00165357
1920	R179dssB	0.19865	0.00160543
1930	R179dssB	0.199083	0.00156508
1940	R179dssB	0.199317	0.00164653
1950	R179dssB	0.198683	0.00156526
1960	R179dssB	0.20005	0.00155105
1970	R179dssB	0.201383	0.00158217
1980	R179dssB	0.200333	0.00157648
1990	R179dssB	0.200667	0.00167311
2000	R179dssB	0.2014	0.00156787
2010	R179dssB	0.201433	0.00154102
2020	R179dssB	0.20045	0.00159648
2030	R179dssB	0.2012	0.00156145
2040	R179dssB	0.201917	0.00161958
2050	R179dssB	0.201183	0.00159135
2060	R179dssB	0.202383	0.001591
2070	R179dssB	0.203267	0.00160522
2080	R179dssB	0.203167	0.0016019
2090	R179dssB	0.203033	0.00157023
2100	R179dssB	0.202483	0.00163746
2110	R179dssB	0.2044	0.00168964
2120	R179dssB	0.204017	0.00169399
2130	R179dssB	0.204833	0.00167832
2140	R179dssB	0.205467	0.00144575
2150	R179dssB	0.204717	0.00141905
2160	R179dssB	0.205067	0.00162995
2170	R179dssB	0.204633	0.0015686
2180	R179dssB	0.204867	0.00158656
2190	R179dssB	0.205567	0.00153176
2200	R179dssB	0.206533	0.00153412
2210	R179dssB	0.205833	0.00149204
2220	R179dssB	0.2063	0.00149149
2230	R179dssB	0.206667	0.00147123
2240	R179dssB	0.206667	0.00145689
2250	R179dssB	0.206683	0.00152648
2260	R179dssB	0.207767	0.00152955
2270	R179dssB	0.207617	0.00146978
2280	R179dssB	0.20795	0.00145429
2290	R179dssB	0.208017	0.00155875
2300	R179dssB	0.208917	0.0013557
2310	R179dssB	0.208267	0.00157189
2320	R179dssB	0.2098	0.00139666
2330	R179dssB	0.209167	0.00138258
2340	R179dssB	0.208617	0.00140694
2350	R179dssB	0.20895	0.00137698
2360	R179dssB	0.209867	0.00145483
2370	R179dssB	0.2093	0.00146507
2380	R179dssB	0.209933	0.00136909
2390	R179dssB	0.21	0.00136467
2400	R179dssB	0.210783	0.00125208
2410	R179dssB	0.210767	0.00130203
2420	R179dssB	0.211583	0.00135644
2430	R179dssB	0.211317	0.00125173
2440	R179dssB	0.211317	0.00128895
2450	R179dssB	0.211183	0.00135878
2460	R179dssB	0.2113	0.00140748
2470	R179dssB	0.2113	0.00130503
2480	R179dssB	0.212183	0.00129587
2490	R179dssB	0.21195	0.00125807
2500	R179dssB	0.21195	0.00124841
2510	R179dssB	0.212467	0.00135091
2520	R179dssB	0.212233	0.00124729
2530	R179dssB	0.212083	0.00136012
2540	R179dssB	0.213083	0.00127547
2550	R179dssB	0.212633	0.00125599
2560	R179dssB	0.213083	0.0013306
2570	R179dssB	0.21305	0.00135584
2580	R179dssB	0.213233	0.00126954
2590	R179dssB	0.21345	0.00125081
2600	R179dssB	0.213667	0.00126283
2610	R179dssB	0.2137	0.00126091
2620	R179dssB	0.213767	0.00127247
2630	R179dssB	0.2142	0.001323
2640	R179dssB	0.214417	0.00133606
2650	R179dssB	0.214733	0.0012435
2660	R179dssB	0.214683	0.00134323
2670	R179dssB	0.21505	0.00121567
2680	R179dssB	0.214967	0.00129304
2690	R179dssB	0.215233	0.00128805
2700	R179dssB	0.215583	0.00129282
2710	R179dssB	0.2156	0.0012925
2720	R179dssB	0.215483	0.00124986
2730	R179dssB	0.215633	0.00121068
2740	R179dssB	0.215383	0.00127834
2750	R179dssB	0.21595	0.00132877
2760	R179dssB	0.216433	0.00128044
2770	R179dssB	0.216183	0.00118098
2780	R179dssB	0.2165	0.00128547
2790	R179dssB	0.2167	0.00127711
2800	R179dssB	0.21625	0.00131156
2810	R179dssB	0.216783	0.00125213
2820	R179dssB	0.217083	0.00129243
2830	R179dssB	0.21725	0.00122242
2840	R179dssB	0.216633	0.00127011
2850	R179dssB	0.217333	0.00124658
2860	R179dssB	0.217533	0.00132013
2870	R179dssB	0.2176	0.00133625
2880	R179dssB	0.21775	0.00124453
2890	R179dssB	0.218067	0.00130238
2900	R179dssB	0.218033	0.0012887
2910	R179dssB	0.217883	0.00131256
2920	R179dssB	0.2182	0.00129923
2930	R179dssB	0.2183	0.00128314
2940	R179dssB	0.218117	0.00130871
2950	R179dssB	0.218183	0.00131531
2960	R179dssB	0.218567	0.00123025
2970	R179dssB	0.218767	0.0012298
2980	R179dssB	0.219033	0.00132004
2990	R179dssB	0.218483	0.00131561
3000	R179dssB	0.218583	0.00133913
3010	R179dssB	0.2186	0.0013801
3020	R179dssB	0.219317	0.00131489
3030	R179dssB	0.21925	0.00139303
3040	R179dssB	0.21925	0.00140225
3050	R179dssB	0.21965	0.00131008
3060	R179dssB	0.219567	0.00140217
3070	R179dssB	0.218883	0.0013787
3080	R179dssB	0.21935	0.00137339
3090	R179dssB	0.21905	0.00132341
3100	R179dssB	0.2197	0.00136679
3110	R179dssB	0.220033	0.00129489
3120	R179dssB	0.220017	0.00139592
3130	R179dssB	0.22	0.00136659
3140	R179dssB	0.219867	0.00141934
3150	R179dssB	0.220333	0.00134782
3160	R179dssB	0.2204	0.00136109
3170	R179dssB	0.22035	0.00131617
3180	R179dssB	0.220317	0.00136534
3190	R179dssB	0.220267	0.00144394
3200	R179dssB	0.220983	0.00130769
3210	R179dssB	0.220783	0.00133818
3220	R179dssB	0.2208	0.00135647
3230	R179dssB	0.220833	0.00140991
3240	R179dssB	0.22155	0.00143406
3250	R179dssB	0.221917	0.00138698
3260	R179dssB	0.22175	0.00150712
3270	R179dssB	0.2219	0.00142552
3280	R179dssB	0.221917	0.0014232
3290	R179dssB	0.222033	0.00143293
3300	R179dssB	0.222167	0.0013673
3310	R179dssB	0.222467	0.00145742
3320	R179dssB	0.22235	0.00144036
3330	R179dssB	0.22285	0.00140217
3340	R179dssB	0.222883	0.00137556
3350	R179dssB	0.222833	0.00151759
3360	R179dssB	0.223017	0.00144127
3370	R179dssB	0.223217	0.00142819
3380	R179dssB	0.223033	0.00143254
3390	R179dssB	0.223283	0.00143796
3400	R179dssB	0.223733	0.00147383
3410	R179dssB	0.223617	0.00145733
3420	R179dssB	0.223667	0.00149706
3430	R179dssB	0.224083	0.00146399
3440	R179dssB	0.223883	0.00143761
3450	R179dssB	0.224117	0.00150176
3460	R179dssB	0.2242	0.0013965
3470	R179dssB	0.224717	0.0015336
3480	R179dssB	0.224867	0.00146172
3490	R179dssB	0.224983	0.00145749
3500	R179dssB	0.22495	0.00148488
3510	R179dssB	0.225183	0.0014178
3520	R179dssB	0.225433	0.00146612
3530	R179dssB	0.225767	0.00149238
3540	R179dssB	0.225433	0.00148488
3550	R179dssB	0.2261	0.00146303
3560	R179dssB	0.2261	0.0014585
3570	R179dssB	0.225933	0.00151018
3580	R179dssB	0.225867	0.00146881
3590	R179dssB	0.226	0.00156784
3600	R179dssB	0.2261	0.00156471
3610	R179dssB	0.226533	0.00149639
3620	R179dssB	0.226433	0.00159571
3630	R179dssB	0.22715	0.00161959
3640	R179dssB	0.226767	0.00149245
3650	R179dssB	0.226883	0.00154018
3660	R179dssB	0.22735	0.00155209
3670	R179dssB	0.227617	0.00155811
3680	R179dssB	0.227683	0.00157676
3690	R179dssB	0.227817	0.00152761
3700	R179dssB	0.227917	0.00154946
3710	R179dssB	0.227783	0.00156175
3720	R179dssB	0.22795	0.0015398
3730	R179dssB	0.228767	0.00158593
3740	R179dssB	0.22835	0.00153774
3750	R179dssB	0.228317	0.00153679
3760	R179dssB	0.228383	0.0015981
3770	R179dssB	0.2287	0.00152403
3780	R179dssB	0.228867	0.00158236
3790	R179dssB	0.22865	0.00163421
3800	R179dssB	0.228967	0.00157507
3810	R179dssB	0.229217	0.00165091
3820	R179dssB	0.229283	0.00160227
3830	R179dssB	0.2289	0.00156815
3840	R179dssB	0.2292	0.00157237
3850	R179dssB	0.229617	0.00158459
1	R179dssAB	0.0982	0.000217817
10	R179dssAB	0.0991	0.000216795
20	R179dssAB	0.0998667	0.000207007
30	R179dssAB	0.1006	0.000204668
40	R179dssAB	0.10155	0.000233036
50	R179dssAB	0.102	0.000220857
60	R179dssAB	0.103033	0.000244873
70	R179dssAB	0.103683	0.000250426
80	R179dssAB	0.10455	0.000260715
90	R179dssAB	0.10565	0.000270133
100	R179dssAB	0.106833	0.000244873
110	R179dssAB	0.107967	0.000331272
120	R179dssAB	0.108717	0.000313478
130	R179dssAB	0.109867	0.000371583
140	R179dssAB	0.110533	0.000290912
150	R179dssAB	0.111583	0.000291627
160	R179dssAB	0.112683	0.000378802
170	R179dssAB	0.113667	0.000501184
180	R179dssAB	0.115683	0.000550496
190	R179dssAB	0.116633	0.000492912
200	R179dssAB	0.117783	0.000361235
210	R179dssAB	0.119783	0.000336554
220	R179dssAB	0.120867	0.000321397
230	R179dssAB	0.1217	0.000392711
240	R179dssAB	0.123067	0.000427222
250	R179dssAB	0.124167	0.000455176
260	R179dssAB	0.1252	0.000405243
270	R179dssAB	0.127217	0.000539898
280	R179dssAB	0.13055	0.000594582
290	R179dssAB	0.133567	0.000755106
300	R179dssAB	0.1378	0.000934404
310	R179dssAB	0.13645	0.000533411
320	R179dssAB	0.138017	0.000631086
330	R179dssAB	0.138383	0.000573819
340	R179dssAB	0.13885	0.000549823
350	R179dssAB	0.1393	0.000453382
360	R179dssAB	0.139417	0.00035503
370	R179dssAB	0.14065	0.000465445
380	R179dssAB	0.140083	0.000614403
390	R179dssAB	0.140033	0.000432777
400	R179dssAB	0.139917	0.000450853
410	R179dssAB	0.139017	0.000598091
420	R179dssAB	0.139883	0.000574883
430	R179dssAB	0.140033	0.000661452
440	R179dssAB	0.1407	0.000592359
450	R179dssAB	0.1416	0.000603324
460	R179dssAB	0.142033	0.000468527
470	R179dssAB	0.142983	0.00050568
480	R179dssAB	0.143483	0.000576524
490	R179dssAB	0.144617	0.000550294
500	R179dssAB	0.1451	0.000508156
510	R179dssAB	0.146067	0.000490541
520	R179dssAB	0.1466	0.000466905
530	R179dssAB	0.147317	0.000546343
540	R179dssAB	0.147467	0.000411861
550	R179dssAB	0.14825	0.00047851
560	R179dssAB	0.148683	0.00045429
570	R179dssAB	0.14905	0.00041843
580	R179dssAB	0.1501	0.000404832
590	R179dssAB	0.150367	0.000415754
600	R179dssAB	0.15095	0.000444065
610	R179dssAB	0.150733	0.000413342
620	R179dssAB	0.151233	0.000453342
630	R179dssAB	0.152017	0.000416922
640	R179dssAB	0.15175	0.000481865
650	R179dssAB	0.152483	0.000491869
660	R179dssAB	0.152583	0.000483438
670	R179dssAB	0.152967	0.000515177
680	R179dssAB	0.153733	0.000530164
690	R179dssAB	0.154433	0.00041802
700	R179dssAB	0.154567	0.000384515
710	R179dssAB	0.155567	0.000364945
720	R179dssAB	0.155483	0.000423533
730	R179dssAB	0.156467	0.000448536
740	R179dssAB	0.156867	0.000460997
750	R179dssAB	0.157267	0.000490427
760	R179dssAB	0.157717	0.000417189
770	R179dssAB	0.158367	0.000469239
780	R179dssAB	0.158317	0.00039978
790	R179dssAB	0.158233	0.000423696
800	R179dssAB	0.158467	0.00039898
810	R179dssAB	0.157933	0.000345071
820	R179dssAB	0.159183	0.000363534
830	R179dssAB	0.1592	0.000386149
840	R179dssAB	0.159633	0.000363573
850	R179dssAB	0.1597	0.000357306
860	R179dssAB	0.160133	0.000351136
870	R179dssAB	0.16055	0.00046221
880	R179dssAB	0.16125	0.000414695
890	R179dssAB	0.161583	0.000363687
900	R179dssAB	0.162017	0.000370947
910	R179dssAB	0.163083	0.000360928
920	R179dssAB	0.162367	0.000412401
930	R179dssAB	0.163517	0.000299521
940	R179dssAB	0.16405	0.000303819
950	R179dssAB	0.164417	0.000310808
960	R179dssAB	0.164517	0.000437596
970	R179dssAB	0.164383	0.000370348
980	R179dssAB	0.165967	0.000353187
990	R179dssAB	0.166767	0.000394921
1000	R179dssAB	0.16645	0.000463172
1010	R179dssAB	0.166883	0.000379095
1020	R179dssAB	0.167817	0.000344709
1030	R179dssAB	0.1685	0.000328126
1040	R179dssAB	0.168917	0.000370197
1050	R179dssAB	0.169083	0.000452821
1060	R179dssAB	0.169367	0.000429168
1070	R179dssAB	0.16985	0.000417632
1080	R179dssAB	0.170367	0.000542388
1090	R179dssAB	0.169883	0.000500713
1100	R179dssAB	0.1709	0.000475278
1110	R179dssAB	0.171	0.000538207
1120	R179dssAB	0.172317	0.000553415
1130	R179dssAB	0.172233	0.00051128
1140	R179dssAB	0.172583	0.000583992
1150	R179dssAB	0.172933	0.000551429
1160	R179dssAB	0.172833	0.000509975
1170	R179dssAB	0.173517	0.000621237
1180	R179dssAB	0.173667	0.000560423
1190	R179dssAB	0.174233	0.000604489
1200	R179dssAB	0.174233	0.000635144
1210	R179dssAB	0.174667	0.000580677
1220	R179dssAB	0.1757	0.000664998
1230	R179dssAB	0.17565	0.000650534
1240	R179dssAB	0.176167	0.000634181
1250	R179dssAB	0.175617	0.000632228
1260	R179dssAB	0.17645	0.000620282
1270	R179dssAB	0.177183	0.000698842
1280	R179dssAB	0.176917	0.000599112
1290	R179dssAB	0.1768	0.00060855
1300	R179dssAB	0.179133	0.000596812
1310	R179dssAB	0.1786	0.000776531
1320	R179dssAB	0.178083	0.000740526
1330	R179dssAB	0.179467	0.000826012
1340	R179dssAB	0.1802	0.000850817
1350	R179dssAB	0.179767	0.000637501
1360	R179dssAB	0.1799	0.000762889
1370	R179dssAB	0.1802	0.000818332
1380	R179dssAB	0.181167	0.000842065
1390	R179dssAB	0.181967	0.000987233
1400	R179dssAB	0.181167	0.000870419
1410	R179dssAB	0.182017	0.000872252
1420	R179dssAB	0.181467	0.000723008
1430	R179dssAB	0.182017	0.000780983
1440	R179dssAB	0.182817	0.000956115
1450	R179dssAB	0.182017	0.000710666
1460	R179dssAB	0.183133	0.000814089
1470	R179dssAB	0.183333	0.000833311
1480	R179dssAB	0.184267	0.000946025
1490	R179dssAB	0.1834	0.000748925
1500	R179dssAB	0.184383	0.000917328
1510	R179dssAB	0.1858	0.000810281
1520	R179dssAB	0.18455	0.00059682
1530	R179dssAB	0.186117	0.000555619
1540	R179dssAB	0.186617	0.00053556
1550	R179dssAB	0.188217	0.000756117
1560	R179dssAB	0.187867	0.000620991
1570	R179dssAB	0.190167	0.000830172
1580	R179dssAB	0.18955	0.000914619
1590	R179dssAB	0.189667	0.0009588
1600	R179dssAB	0.190033	0.00109558
1610	R179dssAB	0.190317	0.00112967
1620	R179dssAB	0.191367	0.00108667
1630	R179dssAB	0.190917	0.00115496
1640	R179dssAB	0.191283	0.00119105
1650	R179dssAB	0.191633	0.00113047
1660	R179dssAB	0.191567	0.00101542
1670	R179dssAB	0.191283	0.000931093
1680	R179dssAB	0.191883	0.00101316
1690	R179dssAB	0.192783	0.000949411
1700	R179dssAB	0.192667	0.000944967
1710	R179dssAB	0.192517	0.000775916
1720	R179dssAB	0.192983	0.000697329
1730	R179dssAB	0.19075	0.000862538
1740	R179dssAB	0.192767	0.000683102
1750	R179dssAB	0.192767	0.00068982
1760	R179dssAB	0.191783	0.000478704
1770	R179dssAB	0.1924	0.000681747
1780	R179dssAB	0.1915	0.000644723
1790	R179dssAB	0.192133	0.000695435
1800	R179dssAB	0.192417	0.000725826
1810	R179dssAB	0.192633	0.000840018
1820	R179dssAB	0.19305	0.000869786
1830	R179dssAB	0.192717	0.000809486
1840	R179dssAB	0.194767	0.000981873
1850	R179dssAB	0.194117	0.000686166
1860	R179dssAB	0.1937	0.00067536
1870	R179dssAB	0.194383	0.000789193
1880	R179dssAB	0.194483	0.000675065
1890	R179dssAB	0.195317	0.000842972
1900	R179dssAB	0.195583	0.00078623
1910	R179dssAB	0.196233	0.000883218
1920	R179dssAB	0.195233	0.000772202
1930	R179dssAB	0.19675	0.000862732
1940	R179dssAB	0.196033	0.000788999
1950	R179dssAB	0.19575	0.000740176
1960	R179dssAB	0.196917	0.000747694
1970	R179dssAB	0.197	0.000861394
1980	R179dssAB	0.19635	0.000763963
1990	R179dssAB	0.1976	0.000761577
2000	R179dssAB	0.1977	0.00070742
2010	R179dssAB	0.197783	0.000744044
2020	R179dssAB	0.198217	0.000815639
2030	R179dssAB	0.198333	0.000745183
2040	R179dssAB	0.1993	0.000763399
2050	R179dssAB	0.1996	0.000658787
2060	R179dssAB	0.19965	0.000655214
2070	R179dssAB	0.201217	0.000637914
2080	R179dssAB	0.2007	0.000485683
2090	R179dssAB	0.201417	0.000645447
2100	R179dssAB	0.200617	0.000453556
2110	R179dssAB	0.2019	0.000511533
2120	R179dssAB	0.202667	0.000781712
2130	R179dssAB	0.202917	0.000632404
2140	R179dssAB	0.203133	0.000685295
2150	R179dssAB	0.20195	0.000508347
2160	R179dssAB	0.201867	0.000674262
2170	R179dssAB	0.202083	0.000786159
2180	R179dssAB	0.20275	0.000803102
2190	R179dssAB	0.20245	0.00066506
2200	R179dssAB	0.203533	0.000890672
2210	R179dssAB	0.20295	0.000743098
2220	R179dssAB	0.204017	0.000667784
2230	R179dssAB	0.203517	0.00075905
2240	R179dssAB	0.20425	0.000745859
2250	R179dssAB	0.204633	0.000639676
2260	R179dssAB	0.204733	0.000819869
2270	R179dssAB	0.204767	0.00074615
2280	R179dssAB	0.20545	0.000758782
2290	R179dssAB	0.205583	0.000735784
2300	R179dssAB	0.206183	0.000792915
2310	R179dssAB	0.206467	0.000900967
2320	R179dssAB	0.206783	0.000805358
2330	R179dssAB	0.20655	0.000799357
2340	R179dssAB	0.206533	0.00080434
2350	R179dssAB	0.206183	0.000796339
2360	R179dssAB	0.20735	0.000774077
2370	R179dssAB	0.207367	0.000798656
2380	R179dssAB	0.206783	0.000684951
2390	R179dssAB	0.207583	0.000792844
2400	R179dssAB	0.208767	0.000800948
2410	R179dssAB	0.208533	0.00081067
2420	R179dssAB	0.208117	0.000654422
2430	R179dssAB	0.208567	0.000670875
2440	R179dssAB	0.2085	0.000717325
2450	R179dssAB	0.208667	0.000812996
2460	R179dssAB	0.209183	0.00072575
2470	R179dssAB	0.20935	0.000803931
2480	R179dssAB	0.209417	0.000743073
2490	R179dssAB	0.21045	0.000521829
2500	R179dssAB	0.209717	0.000624893
2510	R179dssAB	0.20965	0.000675668
2520	R179dssAB	0.210167	0.000716447
2530	R179dssAB	0.210067	0.000667472
2540	R179dssAB	0.21025	0.00070944
2550	R179dssAB	0.210367	0.000671621
2560	R179dssAB	0.210717	0.000687865
2570	R179dssAB	0.211267	0.000763666
2580	R179dssAB	0.211133	0.000548601
2590	R179dssAB	0.211667	0.00061207
2600	R179dssAB	0.211433	0.000646242
2610	R179dssAB	0.21165	0.000642802
2620	R179dssAB	0.211833	0.000686591
2630	R179dssAB	0.2121	0.000653622
2640	R179dssAB	0.212233	0.000526167
2650	R179dssAB	0.2122	0.000563521
2660	R179dssAB	0.212033	0.000650698
2670	R179dssAB	0.212233	0.000530269
2680	R179dssAB	0.212417	0.000576235
2690	R179dssAB	0.213233	0.000498182
2700	R179dssAB	0.2134	0.000566176
2710	R179dssAB	0.213233	0.000482432
2720	R179dssAB	0.213233	0.000537139
2730	R179dssAB	0.213433	0.000551631
2740	R179dssAB	0.21335	0.000526282
2750	R179dssAB	0.21375	0.000511941
2760	R179dssAB	0.213967	0.000481625
2770	R179dssAB	0.2137	0.000427915
2780	R179dssAB	0.2141	0.000586421
2790	R179dssAB	0.214333	0.000566928
2800	R179dssAB	0.213683	0.000487216
2810	R179dssAB	0.21355	0.000483247
2820	R179dssAB	0.2145	0.000489444
2830	R179dssAB	0.214383	0.000511579
2840	R179dssAB	0.2144	0.000477493
2850	R179dssAB	0.214617	0.000484128
2860	R179dssAB	0.214267	0.00047792
2870	R179dssAB	0.215117	0.0004879
2880	R179dssAB	0.214833	0.000472072
2890	R179dssAB	0.215033	0.000475239
2900	R179dssAB	0.215033	0.000447669
2910	R179dssAB	0.21545	0.000517339
2920	R179dssAB	0.21465	0.000484968
2930	R179dssAB	0.215733	0.000414148
2940	R179dssAB	0.2153	0.000502881
2950	R179dssAB	0.215617	0.000429912
2960	R179dssAB	0.21565	0.000489983
2970	R179dssAB	0.215767	0.000417488
2980	R179dssAB	0.216183	0.000363075
2990	R179dssAB	0.216067	0.000382196
3000	R179dssAB	0.215517	0.000349192
3010	R179dssAB	0.216067	0.000248923
3020	R179dssAB	0.216867	0.00030942
3030	R179dssAB	0.217417	0.000375117
3040	R179dssAB	0.217433	0.000402309
3050	R179dssAB	0.217533	0.000420008
3060	R179dssAB	0.2177	0.000347052
3070	R179dssAB	0.217217	0.000390501
3080	R179dssAB	0.217383	0.000323937
3090	R179dssAB	0.217467	0.000370835
3100	R179dssAB	0.217683	0.000364603
3110	R179dssAB	0.217633	0.00026027
3120	R179dssAB	0.217733	0.000290721
3130	R179dssAB	0.217733	0.000292245
3140	R179dssAB	0.21775	0.000299398
3150	R179dssAB	0.218433	0.00045002
3160	R179dssAB	0.218617	0.000468973
3170	R179dssAB	0.218667	0.000624203
3180	R179dssAB	0.218833	0.000579624
3190	R179dssAB	0.218967	0.000526168
3200	R179dssAB	0.219117	0.000585986
3210	R179dssAB	0.21915	0.00049808
3220	R179dssAB	0.219017	0.000337213
3230	R179dssAB	0.2185	0.00018074
3240	R179dssAB	0.2181	0.00030804
3250	R179dssAB	0.21825	0.000405209
3260	R179dssAB	0.21795	0.000404111
3270	R179dssAB	0.218267	0.000431878
3280	R179dssAB	0.2184	0.000399027
3290	R179dssAB	0.21865	0.000401352
3300	R179dssAB	0.218433	0.000405335
3310	R179dssAB	0.218667	0.000407112
3320	R179dssAB	0.21875	0.000426712
3330	R179dssAB	0.219067	0.000372479
3340	R179dssAB	0.21925	0.000381772
3350	R179dssAB	0.219367	0.000412266
3360	R179dssAB	0.219367	0.000403687
3370	R179dssAB	0.219117	0.000375413
3380	R179dssAB	0.219317	0.000381723
3390	R179dssAB	0.219617	0.000381141
3400	R179dssAB	0.220183	0.000434794
3410	R179dssAB	0.219633	0.000354129
3420	R179dssAB	0.219817	0.000455146
3430	R179dssAB	0.220233	0.000366919
3440	R179dssAB	0.220167	0.000347477
3450	R179dssAB	0.2204	0.000374314
3460	R179dssAB	0.220417	0.000372591
3470	R179dssAB	0.221083	0.00039783
3480	R179dssAB	0.221067	0.000382487
3490	R179dssAB	0.221117	0.000394886
3500	R179dssAB	0.221883	0.000350938
3510	R179dssAB	0.221833	0.000289188
3520	R179dssAB	0.2221	0.000260555
3530	R179dssAB	0.22195	0.000274823
3540	R179dssAB	0.222517	0.000233908
3550	R179dssAB	0.223167	0.000314937
3560	R179dssAB	0.22305	0.000283774
3570	R179dssAB	0.22285	0.000242614
3580	R179dssAB	0.2231	0.000278687
3590	R179dssAB	0.223283	0.000275765
3600	R179dssAB	0.22255	0.000214152
3610	R179dssAB	0.223167	0.000258987
3620	R179dssAB	0.222533	0.000380594
3630	R179dssAB	0.222967	0.000370085
3640	R179dssAB	0.22285	0.000358198
3650	R179dssAB	0.222833	0.000371135
3660	R179dssAB	0.22345	0.000323994
3670	R179dssAB	0.223617	0.000389503
3680	R179dssAB	0.2237	0.000407703
3690	R179dssAB	0.223617	0.000444775
3700	R179dssAB	0.223617	0.000370197
3710	R179dssAB	0.2242	0.000402492
3720	R179dssAB	0.224333	0.000401479
3730	R179dssAB	0.22435	0.000396618
3740	R179dssAB	0.224117	0.000391212
3750	R179dssAB	0.22435	0.000364501
3760	R179dssAB	0.22425	0.000370397
3770	R179dssAB	0.224633	0.000394781
3780	R179dssAB	0.224817	0.000370498
3790	R179dssAB	0.224567	0.000389824
3800	R179dssAB	0.225433	0.000385813
3810	R179dssAB	0.224883	0.000413309
3820	R179dssAB	0.225133	0.000393229
3830	R179dssAB	0.225083	0.000422876
3840	R179dssAB	0.2251	0.000336155
3850	R179dssAB	0.225233	0.000412266

## Sheet: Ext_Data_Fig_5c
R179_deriv	cfu_log	replicate
R179wt	5.69897	I
R179wt	6.3488	I
R179wt	5.59037	I
R179wt	5.41524	I
R179wt	4.86872	I
R179wt	6.3098	I
R179dssA	5.273	I
R179dssA	5.94201	I
R179dssA	6.04755	I
R179dssA	5.85932	I
R179dssA	5.84563	I
R179dssA	5.74666	I
R179dssB	5.82981	I
R179dssB	4.99443	I
R179dssB	6.22745	I
R179dssB	5.34758	I
R179dssB	5.46489	I
R179dssB	5.05361	I
R179dssAB	5.83121	I
R179dssAB	6.05368	I
R179dssAB	6.10689	I
R179dssAB	5.4023	I
R179dssAB	6.19118	I
R179dssAB	6.2156	I
R179wt	5.0202	II
R179wt	5.25683	II
R179wt	5.87715	II
R179wt	4.41017	II
R179dssA	4.92942	II
R179dssA	5.2113	II
R179dssA	5.78027	II
R179dssA	5.2123	II
R179dssA	4.61182	II
R179dssB	4.96614	II
R179dssB	4.81877	II
R179dssB	4.65067	II
R179dssB	4.80502	II
R179dssB	5.26383	II
R179dssB	4.44069	II
R179dssAB	4.65223	II
R179dssAB	5.11007	II
R179dssAB	5.285	II
R179dssAB	5.50955	II
R179dssAB	5.36538	II
R179dssAB	4.87037	II
R179wt	3.5986	III
R179wt	4.92812	III
R179wt	5.04576	III
R179wt	4.84913	III
R179dssA	5.16218	III
R179dssA	5.36433	III
R179dssA	5.30012	III
R179dssA	6.20672	III
R179dssA	5.09028	III
R179dssB	5.91364	III
R179dssB	4.93661	III
R179dssB	4.08267	III
R179dssAB	4.31876	III
R179dssAB	3.90658	III
R179dssAB	3.7167	III
R179wt	4.77469	IV
R179wt	4.92812	IV
R179wt	5.04576	IV
R179wt	4.84913	IV
R179dssA	5.16218	IV
R179dssA	5.36433	IV
R179dssA	5.30012	IV
R179dssA	5.20672	IV
R179dssA	5.09028	IV
R179dssB	5.91364	IV
R179dssB	4.93661	IV
R179dssB	4.08267	IV
R179dssAB	4.31876	IV
R179dssAB	4.86082	IV
R179dssAB	4.89279	IV

## Sheet: Ext_Data_Fig_5_stats
Statistics
Extended Data Fig. 5c
Comparison	Z	P.unadj	P.adj
R179dssA - R179dssAB	1.30385	0.192284	0.384569
R179dssA - R179dssB	1.80385	0.0712548	0.427529
R179dssAB - R179dssB	0.481811	0.62994	0.944911
R179dssA - R179wt	1.5975	0.110154	0.330462
R179dssAB - R179wt	0.282968	0.777201	0.932641
R179dssB - R179wt	-0.198843	0.842386	0.842386
