# Supplementary material for: Conserved immunomodulation and variation in host association by Xanthomonadales commensals in Arabidopsis root microbiota
Source: Nat Plants. 2025 Feb 19;11(3):612–31. doi: 10.1038/s41477-025-01918-w (PMC11928319; doi:10.1038/s41477-025-01918-w)
Supplement: Supplementary file 12 — Statistical source data for Extended Data Fig. 6. [file 41477_2025_1918_MOESM12_ESM.xlsx]

## Sheet: Ext_Data_Fig_6c_design
SampleID	SynCom	compartment	R179_deriv	biological replicate	technical replicate
Col1	NS	root	wt	a	1
Col2	NS	root	wt	a	2
Col3	NS	root	wt	a	3
Col4	NS	root	dssA	a	1
Col5	NS	root	dssA	a	2
Col6	NS	root	dssA	a	3
Col7	NS	root	dssB	a	1
Col8	NS	root	dssB	a	2
Col9	NS	root	dssB	a	3
Col10	NS	root	dssAB	a	1
Col11	NS	root	dssAB	a	2
Col12	NS	root	dssAB	a	3
Col16	S	root	wt	a	1
Col17	S	root	wt	a	2
Col18	S	root	wt	a	3
Col19	S	root	dssA	a	1
Col20	S	root	dssA	a	2
Col21	S	root	dssA	a	3
Col22	S	root	dssB	a	1
Col23	S	root	dssB	a	2
Col24	S	root	dssB	a	3
Col25	S	root	dssAB	a	1
Col26	S	root	dssAB	a	2
Col27	S	root	dssAB	a	3
Col51	NS	root	wt	b	1
Col52	NS	root	wt	b	2
Col53	NS	root	wt	b	3
Col54	NS	root	dssA	b	1
Col55	NS	root	dssA	b	2
Col56	NS	root	dssA	b	3
Col57	NS	root	dssB	b	1
Col58	NS	root	dssB	b	2
Col59	NS	root	dssB	b	3
Col60	NS	root	dssAB	b	1
Col61	NS	root	dssAB	b	2
Col62	NS	root	dssAB	b	3
Col66	S	root	wt	b	1
Col67	S	root	wt	b	2
Col68	S	root	wt	b	3
Col69	S	root	dssA	b	1
Col70	S	root	dssA	b	2
Col71	S	root	dssA	b	3
Col72	S	root	dssB	b	1
Col73	S	root	dssB	b	2
Col74	S	root	dssB	b	3
Col75	S	root	dssAB	b	1
Col76	S	root	dssAB	b	2
Col77	S	root	dssAB	b	3
Col101	NS	root	wt	c	1
Col102	NS	root	wt	c	2
Col103	NS	root	wt	c	3
Col104	NS	root	dssA	c	1
Col105	NS	root	dssA	c	2
Col106	NS	root	dssA	c	3
Col107	NS	root	dssB	c	1
Col108	NS	root	dssB	c	2
Col109	NS	root	dssB	c	3
Col110	NS	root	dssAB	c	1
Col111	NS	root	dssAB	c	2
Col112	NS	root	dssAB	c	3
Col116	S	root	wt	c	1
Col117	S	root	wt	c	2
Col118	S	root	wt	c	3
Col119	S	root	dssA	c	1
Col120	S	root	dssA	c	2
Col121	S	root	dssA	c	3
Col122	S	root	dssB	c	1
Col123	S	root	dssB	c	2
Col124	S	root	dssB	c	3
Col125	S	root	dssAB	c	1
Col126	S	root	dssAB	c	2
Col127	S	root	dssAB	c	3

## Sheet: Ext_Data_Fig_6c_ASV
	Col1	Col10	Col101	Col102	Col103	Col104	Col105	Col106	Col107	Col108	Col109	Col11	Col110	Col111	Col112	Col116	Col117	Col118	Col119	Col12	Col120	Col121	Col122	Col123	Col124	Col125	Col126	Col127	Col16	Col17	Col18	Col19	Col2	Col20	Col21	Col22	Col23	Col24	Col25	Col26	Col27	Col3	Col4	Col5	Col51	Col52	Col53	Col54	Col55
Root1212	0	0	2	11	31	3	0	5	3	342	3	0	3	0	0	8552	4128	8640	7356	0	6206	7725	6272	7771	7979	8054	7671	7343	9664	1300	162	7221	9	6206	2956	5005	5474	5979	8483	10732	10666	43	2	0	0	5	53	0	0
Root16D2	0	0	2	0	6	0	0	0	0	167	1	0	0	0	0	2	0	0	32	0	30	25	163	77	49	9	3	6	0	0	0	0	0	0	0	0	0	1	4	0	0	9	0	0	0	0	30	0	0
Root231	30	14	7	69	25	186	677	215	7	24	68	42	24	578	281	0	0	0	0	209	0	0	0	0	2	12	0	0	0	0	0	0	315	0	0	1	0	6	13	0	0	793	42	102	37	24	62	5	0
Root342	0	0	0	4	18	4	0	0	0	178	0	0	0	2	1	1120	742	1399	963	0	1194	1279	862	1336	1566	1340	1158	1735	30	103	158	13	4	0	0	716	565	570	1107	1241	1287	4	1	0	1	0	24	1	2
Root434	7791	2066	0	93	20	1477	1742	3228	5127	4832	6916	5191	6999	10746	7211	0	0	0	0	203	1	0	0	0	1	3	0	1	0	0	0	0	7607	3	0	0	0	0	6	0	0	3911	4062	6144	5	23	0	5	2
Root553	0	0	2	0	0	3	0	25	0	50	0	0	0	5	17	642	429	576	450	0	1091	756	1164	803	1260	836	906	1418	1146	2985	4663	1421	0	2415	3666	382	224	614	402	547	613	8	4	0	2	0	19	0	0
Root60	2006	4703	5156	5021	4675	5168	4296	3979	6207	7992	9387	3758	5517	7137	5220	0	0	0	0	5582	11	7	0	0	150	11	0	0	0	2	0	0	2370	0	0	0	0	0	3	0	0	1678	5428	4767	2560	3951	5453	2754	4765
Root1290	0	0	0	9	0	4	69	55	0	6	20	5	5	136	94	0	0	0	0	133	0	0	0	0	0	0	0	0	0	0	0	0	39	0	0	0	0	1	0	0	0	201	102	24	88	355	438	118	435
Root68	1511	3851	5175	5052	4125	3958	4949	5988	4281	3268	5769	3292	1678	1765	1737	17	0	0	24	5707	0	20	0	16	18	303	0	0	13	0	0	0	2966	8	6	0	0	15	50	0	0	2620	5856	4727	3856	1976	862	677	982
Root569	0	7	5	0	55	8	0	15	0	500	10	0	0	2	5	3548	2242	4837	2953	8	4776	3124	1859	2847	2278	4384	2744	3783	1118	1910	3360	1531	10	3852	57	1466	884	1304	2866	3163	2376	25	11	6	7	14	65	6	0
Root179	5102	2102	7595	9957	7752	7774	6971	7136	1341	2324	2766	2299	1516	2522	1648	2850	1442	1992	1532	1947	2107	1530	820	1156	1403	1112	1174	1446	699	490	504	1013	4989	222	38	1060	663	621	910	910	588	3577	8769	6097	3942	2810	1032	1379	217
pBCC23	20345	15340	44194	32219	30307	36107	36111	38664	35613	30430	45628	15668	28188	37028	25235	31240	15258	30674	28676	14901	25941	21875	21213	26232	25732	29371	22865	28107	26209	12724	25061	28560	24318	23546	15733	11543	10426	15416	14858	21767	19907	20265	37932	23541	14205	16450	16004	16598	17475
[truncated: 23 more columns]

## Sheet: Ext_Data_Fig_6abde_design
SampleID	genotype	SynCom	R179_deriv	compartment	bio_rep	tech_rep
Col001	Col-0	NS4	wt	root	a	1
Col002	Col-0	NS4	wt	root	a	2
Col003	Col-0	NS4	wt	root	a	3
Col004	Col-0	NS4	wt	root	a	4
Col005	Col-0	NS4	dssAB	root	a	1
Col006	Col-0	NS4	dssAB	root	a	2
Col007	Col-0	NS4	dssAB	root	a	3
Col008	Col-0	NS4	dssAB	root	a	4
Col009	Col-0	S2	wt	root	a	1
Col010	Col-0	S2	wt	root	a	2
Col011	Col-0	S2	wt	root	a	3
Col012	Col-0	S2	wt	root	a	4
Col013	Col-0	S2	dssAB	root	a	1
Col014	Col-0	S2	dssAB	root	a	2
Col015	Col-0	S2	dssAB	root	a	3
Col016	Col-0	S2	dssAB	root	a	4
Col037	Col-0	NS4	wt	root	b	1
Col038	Col-0	NS4	wt	root	b	2
Col039	Col-0	NS4	wt	root	b	3
Col040	Col-0	NS4	wt	root	b	4
Col041	Col-0	NS4	dssAB	root	b	1
Col042	Col-0	NS4	dssAB	root	b	2
Col043	Col-0	NS4	dssAB	root	b	3
Col044	Col-0	NS4	dssAB	root	b	4
Col045	Col-0	S2	wt	root	b	1
Col046	Col-0	S2	wt	root	b	2
Col047	Col-0	S2	wt	root	b	3
Col048	Col-0	S2	wt	root	b	4
Col049	Col-0	S2	dssAB	root	b	1
Col050	Col-0	S2	dssAB	root	b	2
Col051	Col-0	S2	dssAB	root	b	3
Col052	Col-0	S2	dssAB	root	b	4
Col073	Col-0	NS4	wt	root	c	1
Col074	Col-0	NS4	wt	root	c	2
Col075	Col-0	NS4	wt	root	c	3
Col076	Col-0	NS4	wt	root	c	4
Col077	Col-0	NS4	dssAB	root	c	1
Col078	Col-0	NS4	dssAB	root	c	2
Col079	Col-0	NS4	dssAB	root	c	3
Col080	Col-0	NS4	dssAB	root	c	4
Col081	Col-0	S2	wt	root	c	1
Col082	Col-0	S2	wt	root	c	2
Col083	Col-0	S2	wt	root	c	3
Col084	Col-0	S2	wt	root	c	4
Col085	Col-0	S2	dssAB	root	c	1
Col086	Col-0	S2	dssAB	root	c	2
Col087	Col-0	S2	dssAB	root	c	3
Col088	Col-0	S2	dssAB	root	c	4
Col122	medium	NS4	wt	XVM2	a	1
Col123	medium	NS4	wt	XVM2	a	2
Col124	medium	NS4	wt	XVM2	a	3
Col125	medium	NS4	wt	XVM2	a	4
Col126	medium	NS4	dssAB	XVM2	a	1
Col127	medium	NS4	dssAB	XVM2	a	2
Col128	medium	NS4	dssAB	XVM2	a	3
Col129	medium	NS4	dssAB	XVM2	a	4
Col130	medium	S2	wt	XVM2	a	1
Col131	medium	S2	wt	XVM2	a	2
Col132	medium	S2	wt	XVM2	a	3
Col133	medium	S2	wt	XVM2	a	4
Col134	medium	S2	dssAB	XVM2	a	1
Col135	medium	S2	dssAB	XVM2	a	2
Col136	medium	S2	dssAB	XVM2	a	3
Col137	medium	S2	dssAB	XVM2	a	4
Col138	medium	NS4	wt	XVM2	b	1
Col139	medium	NS4	wt	XVM2	b	2
Col140	medium	NS4	wt	XVM2	b	3
Col141	medium	NS4	wt	XVM2	b	4
Col142	medium	NS4	dssAB	XVM2	b	1
Col143	medium	NS4	dssAB	XVM2	b	2
Col144	medium	NS4	dssAB	XVM2	b	3
Col145	medium	NS4	dssAB	XVM2	b	4
Col146	medium	S2	wt	XVM2	b	1
Col147	medium	S2	wt	XVM2	b	2
Col148	medium	S2	wt	XVM2	b	3
Col149	medium	S2	wt	XVM2	b	4
Col150	medium	S2	dssAB	XVM2	b	1
Col151	medium	S2	dssAB	XVM2	b	2
Col152	medium	S2	dssAB	XVM2	b	3
Col153	medium	S2	dssAB	XVM2	b	4
Col154	medium	NS4	wt	XVM2	c	1
Col155	medium	NS4	wt	XVM2	c	2
Col156	medium	NS4	wt	XVM2	c	3
Col157	medium	NS4	wt	XVM2	c	4
Col158	medium	NS4	dssAB	XVM2	c	1
Col159	medium	NS4	dssAB	XVM2	c	2
Col160	medium	NS4	dssAB	XVM2	c	3
Col161	medium	NS4	dssAB	XVM2	c	4
Col162	medium	S2	wt	XVM2	c	1
Col163	medium	S2	wt	XVM2	c	2
Col164	medium	S2	wt	XVM2	c	3
Col165	medium	S2	wt	XVM2	c	4
Col166	medium	S2	dssAB	XVM2	c	1
Col167	medium	S2	dssAB	XVM2	c	2
Col168	medium	S2	dssAB	XVM2	c	3
Col169	medium	S2	dssAB	XVM2	c	4

## Sheet: Ext_Data_Fig6abde_ASV
	Col001	Col002	Col003	Col004	Col005	Col006	Col007	Col008	Col009	Col010	Col011	Col012	Col013	Col014	Col015	Col016	Col037	Col038	Col039	Col040	Col041	Col042	Col043	Col044	Col045	Col046	Col047	Col048	Col049	Col050	Col051	Col052	Col073	Col074	Col075	Col076	Col077	Col078	Col079	Col080	Col081	Col082	Col083	Col084	Col122	Col123	Col124	Col125	Col126
pBCC78	36665	28638	24338	36381	50298	31152	30693	29922	29562	36565	43720	20349	10567	61076	65686	25249	25490	9154	9770	15374	16670	17464	13298	27099	13823	10331	6977	10515	15959	20781	21653	13587	7309	4236	6550	7609	13018	10036	7870	6452	11480	8534	11733	7135	984	849	857	1068	1268
Root179	23847	23013	32826	26521	14913	11821	9338	13927	23627	14600	32823	9506	5281	1632	3029	14404	25961	15172	17856	18854	14523	7957	8472	11126	12504	17803	17254	14062	3250	6053	9612	12243	18433	12550	12648	19467	10551	17568	9454	9910	14545	17847	17497	18537	1993	1921	1921	2441	2767
Root71	3730	5089	2263	10783	12806	6115	3766	6840	0	0	0	0	0	0	0	0	2346	2457	2331	2877	12444	2247	4505	5694	0	0	0	0	0	0	0	0	11472	7926	2484	8227	5005	6446	5530	5147	0	0	0	0	62144	52254	53673	61344	60278
Root568	227	8138	3181	3052	87	2430	221	13	0	0	0	5	0	0	0	4	11407	15833	17934	17724	6146	9841	4260	349	0	7	0	2	4	6	43	13	12315	12338	15947	11256	8329	10901	9639	9778	0	0	0	0	6763	5576	7228	7467	6283
Root1293	57	104	630	179	48	906	126	65	0	0	0	0	0	0	0	0	243	430	384	436	1343	400	291	512	0	0	0	0	0	0	0	0	2625	1349	1096	1797	355	1072	882	1105	0	0	0	0	190	167	149	210	181
Root50	0	0	0	0	0	0	0	0	0	1	0	0	0	0	0	0	0	0	0	0	0	0	0	0	0	0	0	0	0	0	0	0	0	0	0	0	0	0	0	0	0	0	0	0	0	0	0	0	0
Root482	0	3	12	10	0	11	3	0	0	0	0	0	0	0	0	0	8	14	18	29	79	0	5	14	0	0	0	0	0	0	0	0	127	144	21	130	5	0	7	14	0	0	0	0	296	268	256	281	284
Root329	0	0	0	0	0	0	0	0	17050	4825	16502	2434	21444	10066	10537	26706	0	0	0	0	0	0	0	0	5445	7285	10845	9418	2962	5021	3163	9503	0	0	0	0	0	0	0	0	8925	8495	9438	8091	0	0	0	0	0
Root227	0	0	0	0	0	0	0	0	405	440	1080	205	579	163	318	2275	0	0	0	0	0	0	0	0	470	587	1819	317	195	119	168	693	0	0	0	0	0	4	0	0	560	904	704	1001	0	0	0	0	0
Root267	8	98	54	0	8	0	0	6	1	0	0	0	0	0	0	0	0	0	0	0	0	0	0	0	9	0	7	7	173	273	0	0	0	0	0	0	0	0	0	0	5	0	0	0	0	0	0	0	0
Root268	0	0	0	0	0	0	1	0	9	4723	408	1088	155	38	150	430	0	0	0	0	0	0	0	0	8238	10928	9276	7912	3775	10120	20204	16636	0	0	0	0	0	0	0	0	17	49	92	167	0	0	0	0	0
Root241	0	0	0	0	0	0	0	0	0	10	14	13	7	0	0	4	0	0	0	2	0	0	0	0	1198	601	371	115	1394	536	2000	1907	0	0	0	0	0	0	0	0	0	0	4	0	0	0	0	0	0
[truncated: 41 more columns]

## Sheet: Ext_Data_Fig.6_stats
Statistics
Extended Data Fig. 6b
group1	group2	p	p.adj
dssAB_NS4	dssAB_S2	0.165807	0.198968
dssAB_NS4	wt_NS4	0.00690322	0.0138064
dssAB_NS4	wt_S2	0.0452555	0.0678833
dssAB_S2	wt_NS4	0.000143487	0.00086092
dssAB_S2	wt_S2	0.00148966	0.00446897
wt_NS4	wt_S2	0.484423	0.484423
Extended Data Fig. 6e
group1	group2	p	p.adj
dssAB_NS4	dssAB_S2	0.00203201	0.012192
dssAB_NS4	wt_NS4	0.111208	0.2159
dssAB_NS4	wt_S2	0.00445793	0.0133738
dssAB_S2	wt_NS4	0.143933	0.2159
dssAB_S2	wt_S2	0.760957	0.760957
wt_NS4	wt_S2	0.234635	0.281562
