# Supplementary material for: Conserved immunomodulation and variation in host association by Xanthomonadales commensals in Arabidopsis root microbiota
Source: Nat Plants. 2025 Feb 19;11(3):612–31. doi: 10.1038/s41477-025-01918-w (PMC11928319; doi:10.1038/s41477-025-01918-w)
Supplement: Supplementary file 13 — Statistical source data for Extended Data Fig. 7. [file 41477_2025_1918_MOESM13_ESM.xlsx]

## Sheet: Ext_Data_Fig_7a
strain	treatment	replicate	root_length
none	mock	I	5.897
none	mock	I	4.279
none	mock	I	5.035
none	mock	I	5.678
none	mock	I	4.311
none	mock	I	4.641
none	mock	I	4.542
none	mock	I	4.632
none	mock	I	4.181
none	mock	I	4.839
none	mock	I	4.78
none	flg22	I	0.908
none	flg22	I	0.789
none	flg22	I	0.653
none	flg22	I	0.726
none	flg22	I	0.778
none	flg22	I	0.703
none	flg22	I	0.739
none	flg22	I	1.089
none	flg22	I	0.75
none	flg22	I	0.448
none	flg22	I	0.765
none	flg22	I	0.927
none	flg22	I	0.694
none	flg22	I	0.946
none	flg22	I	0.896
none	flg22	I	0.851
wt	mock	I	5.692
wt	mock	I	5.133
wt	mock	I	6.145
wt	mock	I	5.412
wt	mock	I	5.345
wt	mock	I	5.603
wt	mock	I	5.969
wt	mock	I	5.819
wt	mock	I	5.996
wt	mock	I	6.344
wt	flg22	I	5.874
wt	flg22	I	5.634
wt	flg22	I	6.135
wt	flg22	I	5.736
wt	flg22	I	6.485
wt	flg22	I	5.297
wt	flg22	I	5.731
wt	flg22	I	5.429
wt	flg22	I	4.904
wt	flg22	I	5.616
wt	flg22	I	4.805
wt_HK	mock	I	5.097
wt_HK	mock	I	6.241
wt_HK	mock	I	5.392
wt_HK	mock	I	5.48
wt_HK	mock	I	4.637
wt_HK	mock	I	5.039
wt_HK	mock	I	5.593
wt_HK	mock	I	5.15
wt_HK	mock	I	5.261
wt_HK	mock	I	4.4
wt_HK	mock	I	5.723
wt_HK	mock	I	4.616
wt_HK	mock	I	5.195
wt_HK	mock	I	4.948
wt_HK	mock	I	4.819
wt_HK	flg22	I	0.579
wt_HK	flg22	I	0.515
wt_HK	flg22	I	1.138
wt_HK	flg22	I	0.911
wt_HK	flg22	I	0.635
wt_HK	flg22	I	0.566
wt_HK	flg22	I	0.67
wt_HK	flg22	I	0.524
wt_HK	flg22	I	1.513
wt_HK	flg22	I	0.673
wt_HK	flg22	I	0.663
wt_HK	flg22	I	0.726
wt_HK	flg22	I	0.832
wt_HK	flg22	I	1.302
wt_HK	flg22	I	0.751
wt_HK	flg22	I	0.74
dssAB	mock	I	4.693
dssAB	mock	I	5.316
dssAB	mock	I	5.11
dssAB	mock	I	5.111
dssAB	mock	I	5.114
dssAB	mock	I	6.256
dssAB	mock	I	5.336
dssAB	mock	I	6.054
dssAB	flg22	I	6.28
dssAB	flg22	I	6.161
dssAB	flg22	I	7.007
dssAB	flg22	I	5.347
dssAB	flg22	I	6.416
dssAB	flg22	I	5.869
dssAB	flg22	I	6.152
dssAB	flg22	I	4.672
dssAB	flg22	I	5.456
dssAB	flg22	I	6.064
dssAB	flg22	I	5.812
dssAB	flg22	I	5.596
dssAB	flg22	I	5.745
dssAB	flg22	I	6.293
none	mock	II	3.996
none	mock	II	4.203
none	mock	II	4.191
none	flg22	II	0.671
none	flg22	II	0.526
none	flg22	II	0.575
none	flg22	II	0.805
none	flg22	II	0.691
none	flg22	II	0.754
none	flg22	II	0.747
wt	mock	II	4.132
wt	mock	II	4.982
wt	mock	II	4.276
wt	flg22	II	4.863
wt	flg22	II	4.894
wt	flg22	II	4.534
wt	flg22	II	4.567
wt	flg22	II	4.284
wt	flg22	II	5.024
wt_HK	mock	II	4.114
wt_HK	mock	II	4.868
wt_HK	mock	II	4.688
wt_HK	mock	II	4.5
wt_HK	mock	II	4.07
wt_HK	mock	II	4.268
wt_HK	flg22	II	0.651
wt_HK	flg22	II	0.669
wt_HK	flg22	II	0.618
wt_HK	flg22	II	0.525
wt_HK	flg22	II	0.768
wt_HK	flg22	II	0.688
wt_HK	flg22	II	0.592
wt_HK	flg22	II	0.568
wt_HK	flg22	II	0.596
wt_HK	flg22	II	0.803
dssAB	mock	II	4.538
dssAB	mock	II	4.314
dssAB	mock	II	3.703
dssAB	mock	II	3.429
dssAB	flg22	II	5.153
dssAB	flg22	II	5.09
dssAB	flg22	II	5.015
dssAB	flg22	II	4.937
none	mock	III	4.629
none	mock	III	5.48
none	mock	III	4.63
none	mock	III	5.408
none	mock	III	5.538
none	mock	III	4.655
none	mock	III	5.205
none	mock	III	5.37
none	mock	III	5.504
none	flg22	III	0.591
none	flg22	III	0.48
none	flg22	III	0.378
none	flg22	III	0.447
none	flg22	III	0.723
none	flg22	III	0.582
none	flg22	III	0.649
none	flg22	III	0.625
none	flg22	III	0.654
wt	mock	III	5.128
wt	mock	III	5.462
wt	mock	III	5.652
wt	mock	III	5.393
wt	flg22	III	5.974
wt	flg22	III	5.795
wt	flg22	III	5.464
wt	flg22	III	5.333
wt	flg22	III	5.249
wt	flg22	III	5.089
wt	flg22	III	5.578
wt	flg22	III	4.518
wt_HK	mock	III	5.071
wt_HK	mock	III	5.228
wt_HK	mock	III	4.782
wt_HK	mock	III	4.7
wt_HK	mock	III	4.798
wt_HK	mock	III	4.87
wt_HK	mock	III	5.397
wt_HK	flg22	III	0.641
wt_HK	flg22	III	0.798
wt_HK	flg22	III	0.488
wt_HK	flg22	III	0.556
wt_HK	flg22	III	0.464
wt_HK	flg22	III	0.872
wt_HK	flg22	III	0.997
wt_HK	flg22	III	0.867
wt_HK	flg22	III	0.912
wt_HK	flg22	III	0.895
wt_HK	flg22	III	0.607
dssAB	mock	III	4.398
dssAB	mock	III	4.012
dssAB	flg22	III	5.821
dssAB	flg22	III	4.826
dssAB	flg22	III	5.059
dssAB	flg22	III	6.04
dssAB	flg22	III	5.252
dssAB	flg22	III	4.852
dssAB	flg22	III	4.68
dssAB	flg22	III	4.739
dssAB	flg22	III	4.908

## Sheet: Ext_Data_Fig_7b
Modified Sequence Full Names	Protein Name	Bacteria	Medium	Replicate	Incubation_time	Precursor_Mz	Precursor_Adduct	n_precursor	Precursor_Charge	Total_area MS1
QRLSTGSRINSAKDDAAGLQIA	flg22	axenic	XVM2	1	1h	1136.6	[M+2H]	a	2	481000000
QRLSTGSRINSAKDDAAGLQIA	flg22	axenic	XVM2	2	1h	1136.6	[M+2H]	a	2	304000000
QRLSTGSRINSAKDDAAGLQIA	flg22	axenic	XVM2	3	1h	1136.6	[M+2H]	a	2	420000000
QRLSTGSRINSAKDDAAGLQIA	flg22	wt	XVM2	1	1h	1136.6	[M+2H]	a	2	0
QRLSTGSRINSAKDDAAGLQIA	flg22	wt	XVM2	2	1h	1136.6	[M+2H]	a	2	0
QRLSTGSRINSAKDDAAGLQIA	flg22	wt	XVM2	3	1h	1136.6	[M+2H]	a	2	0
QRLSTGSRINSAKDDAAGLQIA	flg22	HK-wt	XVM2	1	1h	1136.6	[M+2H]	a	2	1960000000
QRLSTGSRINSAKDDAAGLQIA	flg22	HK-wt	XVM2	2	1h	1136.6	[M+2H]	a	2	3130000000
QRLSTGSRINSAKDDAAGLQIA	flg22	HK-wt	XVM2	3	1h	1136.6	[M+2H]	a	2	982000000

## Sheet: Ext_Data_Fig_7c
Modified Sequence Full Names	Protein Name	Bacteria	Medium	Replicate	Incubation_time	Precursor_Mz	Precursor_Adduct	n_precursor	Precursor_Charge	Total_area MS1
A[Acetyl (N-term)]T[nh (K, S, T)]K[nh (K, S, T)]VK[nh (K, S, T)]AKQRGK	AtPep1	axenic	XVM2	1	1h	691.909	[M+2H]	a	2	0
A[Acetyl (N-term)]T[nh (K, S, T)]K[nh (K, S, T)]VK[nh (K, S, T)]AKQRGK	AtPep1	axenic	XVM2	2	1h	691.909	[M+2H]	a	2	0
A[Acetyl (N-term)]T[nh (K, S, T)]K[nh (K, S, T)]VK[nh (K, S, T)]AKQRGK	AtPep1	axenic	XVM2	3	1h	691.909	[M+2H]	a	2	0
A[Acetyl (N-term)]T[nh (K, S, T)]K[nh (K, S, T)]VK[nh (K, S, T)]AKQRGK	AtPep1	wt	XVM2	1	1h	691.909	[M+2H]	a	2	1790000000
A[Acetyl (N-term)]T[nh (K, S, T)]K[nh (K, S, T)]VK[nh (K, S, T)]AKQRGK	AtPep1	wt	XVM2	2	1h	691.909	[M+2H]	a	2	1660000000
A[Acetyl (N-term)]T[nh (K, S, T)]K[nh (K, S, T)]VK[nh (K, S, T)]AKQRGK	AtPep1	wt	XVM2	3	1h	691.909	[M+2H]	a	2	1890000000
A[Acetyl (N-term)]T[nh (K, S, T)]K[nh (K, S, T)]VK[nh (K, S, T)]AKQRGK	AtPep1	dssAB	XVM2	1	1h	691.909	[M+2H]	a	2	2380000000
A[Acetyl (N-term)]T[nh (K, S, T)]K[nh (K, S, T)]VK[nh (K, S, T)]AKQRGK	AtPep1	dssAB	XVM2	2	1h	691.909	[M+2H]	a	2	1790000000
A[Acetyl (N-term)]T[nh (K, S, T)]K[nh (K, S, T)]VK[nh (K, S, T)]AKQRGK	AtPep1	dssAB	XVM2	3	1h	691.909	[M+2H]	a	2	2150000000

## Sheet: Ext_Data_Fig_7d
Modified Sequence Full Names	Protein Name	Bacteria	Medium	Replicate	Incubation_time	Precursor_Mz	Precursor_Adduct	n_precursor	Precursor_Charge	Log10(total_area_MS1)	percent_rel_axenic
DYSNPGHHPP[Hydroxyproline (P)]RHN	dRGF1	axenic	XVM2_TSB	1	1h	772.343	[M+2H]	a	2	8.63269	113.082
DYSNPGHHPP[Hydroxyproline (P)]RHN	dRGF1	axenic	XVM2_TSB	2	1h	772.343	[M+2H]	a	2	8.59454	103.573
DYSNPGHHPP[Hydroxyproline (P)]RHN	dRGF1	axenic	XVM2_TSB	3	1h	772.343	[M+2H]	a	2	8.50017	83.3448
DYSNPGHHPP[Hydroxyproline (P)]RHN	dRGF1	wt	XVM2_TSB	1	1h	772.343	[M+2H]	a	2	8.93148	225.002
DYSNPGHHPP[Hydroxyproline (P)]RHN	dRGF1	wt	XVM2_TSB	2	1h	772.343	[M+2H]	a	2	9.00081	263.948
DYSNPGHHPP[Hydroxyproline (P)]RHN	dRGF1	wt	XVM2_TSB	3	1h	772.343	[M+2H]	a	2	8.81456	171.897
DYSNPGHHPP[Hydroxyproline (P)]RHN	dRGF1	dssAB	XVM2_TSB	1	1h	772.343	[M+2H]	a	2	8.8767	198.339
DYSNPGHHPP[Hydroxyproline (P)]RHN	dRGF1	dssAB	XVM2_TSB	2	1h	772.343	[M+2H]	a	2	8.74386	146.071
DYSNPGHHPP[Hydroxyproline (P)]RHN	dRGF1	dssAB	XVM2_TSB	3	1h	772.343	[M+2H]	a	2	8.75602	150.22
DYGDPSANPKHDPGVP[Hydroxyproline (P)]P[Hydroxyproline (P)]S	PSY1	axenic	XVM2_TSB	1	1h	941.416	[M+2H]	a	2	10.3372	96.0423
DYGDPSANPKHDPGVP[Hydroxyproline (P)]P[Hydroxyproline (P)]S	PSY1	axenic	XVM2_TSB	2	1h	941.416	[M+2H]	a	2	10.4069	112.768
DYGDPSANPKHDPGVP[Hydroxyproline (P)]P[Hydroxyproline (P)]S	PSY1	axenic	XVM2_TSB	3	1h	941.416	[M+2H]	a	2	10.3147	91.1901
DYGDPSANPKHDPGVP[Hydroxyproline (P)]P[Hydroxyproline (P)]S	PSY1	wt	XVM2_TSB	1	1h	941.416	[M+2H]	a	2	9.34145	9.6996
DYGDPSANPKHDPGVP[Hydroxyproline (P)]P[Hydroxyproline (P)]S	PSY1	wt	XVM2_TSB	2	1h	941.416	[M+2H]	a	2	9.3804	10.6096
DYGDPSANPKHDPGVP[Hydroxyproline (P)]P[Hydroxyproline (P)]S	PSY1	wt	XVM2_TSB	3	1h	941.416	[M+2H]	a	2	9.70896	22.6079
DYGDPSANPKHDPGVP[Hydroxyproline (P)]P[Hydroxyproline (P)]S	PSY1	dssAB	XVM2_TSB	1	1h	941.416	[M+2H]	a	2	9.5367	15.2052
DYGDPSANPKHDPGVP[Hydroxyproline (P)]P[Hydroxyproline (P)]S	PSY1	dssAB	XVM2_TSB	2	1h	941.416	[M+2H]	a	2	9.55303	15.7881
DYGDPSANPKHDPGVP[Hydroxyproline (P)]P[Hydroxyproline (P)]S	PSY1	dssAB	XVM2_TSB	3	1h	941.416	[M+2H]	a	2	9.28892	8.5945
QRLSTGSRINSAKDDAAGLQIA	flg22	axenic	XVM2_TSB	1	1h	1136.6	[M+2H]	a	2	8.83591	154.707
QRLSTGSRINSAKDDAAGLQIA	flg22	axenic	XVM2_TSB	2	1h	1136.6	[M+2H]	a	2	8.52932	76.3704
QRLSTGSRINSAKDDAAGLQIA	flg22	axenic	XVM2_TSB	3	1h	1136.6	[M+2H]	a	2	8.48476	68.9226
QRLSTGSRINSAKDDAAGLQIA	flg22	wt	XVM2_TSB	1	1h	1136.6	[M+2H]	a	2	0	0
QRLSTGSRINSAKDDAAGLQIA	flg22	wt	XVM2_TSB	2	1h	1136.6	[M+2H]	a	2	0	0
QRLSTGSRINSAKDDAAGLQIA	flg22	wt	XVM2_TSB	3	1h	1136.6	[M+2H]	a	2	0	0
QRLSTGSRINSAKDDAAGLQIA	flg22	dssAB	XVM2_TSB	1	1h	1136.6	[M+2H]	a	2	0	0
QRLSTGSRINSAKDDAAGLQIA	flg22	dssAB	XVM2_TSB	2	1h	1136.6	[M+2H]	a	2	0	0
QRLSTGSRINSAKDDAAGLQIA	flg22	dssAB	XVM2_TSB	3	1h	1136.6	[M+2H]	a	2	0	0
A[Acetyl (N-term)]T[nh (K, S, T)]K[nh (K, S, T)]VK[nh (K, S, T)]AK[nh (K, S, T)]QRGK[nh (K, S, T)]EK[nh (K, S, T)]VSSGRPGQHN	AtPep1	axenic	XVM2_TSB	1	1h	929.162	[M+3H]	a	3	9.54159	76.1452
A[Acetyl (N-term)]T[nh (K, S, T)]K[nh (K, S, T)]VK[nh (K, S, T)]AK[nh (K, S, T)]QRGK[nh (K, S, T)]EK[nh (K, S, T)]VSSGRPGQHN	AtPep1	axenic	XVM2_TSB	2	1h	929.162	[M+3H]	a	3	9.5662	80.5845
A[Acetyl (N-term)]T[nh (K, S, T)]K[nh (K, S, T)]VK[nh (K, S, T)]AK[nh (K, S, T)]QRGK[nh (K, S, T)]EK[nh (K, S, T)]VSSGRPGQHN	AtPep1	axenic	XVM2_TSB	3	1h	929.162	[M+3H]	a	3	9.81611	143.27
A[Acetyl (N-term)]T[nh (K, S, T)]K[nh (K, S, T)]VK[nh (K, S, T)]AK[nh (K, S, T)]QRGK[nh (K, S, T)]EK[nh (K, S, T)]VSSGRPGQHN	AtPep1	wt	XVM2_TSB	1	1h	929.162	[M+3H]	a	3	0	0
A[Acetyl (N-term)]T[nh (K, S, T)]K[nh (K, S, T)]VK[nh (K, S, T)]AK[nh (K, S, T)]QRGK[nh (K, S, T)]EK[nh (K, S, T)]VSSGRPGQHN	AtPep1	wt	XVM2_TSB	2	1h	929.162	[M+3H]	a	3	0	0
A[Acetyl (N-term)]T[nh (K, S, T)]K[nh (K, S, T)]VK[nh (K, S, T)]AK[nh (K, S, T)]QRGK[nh (K, S, T)]EK[nh (K, S, T)]VSSGRPGQHN	AtPep1	wt	XVM2_TSB	3	1h	929.162	[M+3H]	a	3	0	0
A[Acetyl (N-term)]T[nh (K, S, T)]K[nh (K, S, T)]VK[nh (K, S, T)]AK[nh (K, S, T)]QRGK[nh (K, S, T)]EK[nh (K, S, T)]VSSGRPGQHN	AtPep1	dssAB	XVM2_TSB	1	1h	929.162	[M+3H]	a	3	0	0
A[Acetyl (N-term)]T[nh (K, S, T)]K[nh (K, S, T)]VK[nh (K, S, T)]AK[nh (K, S, T)]QRGK[nh (K, S, T)]EK[nh (K, S, T)]VSSGRPGQHN	AtPep1	dssAB	XVM2_TSB	2	1h	929.162	[M+3H]	a	3	4.78752	0.0013
A[Acetyl (N-term)]T[nh (K, S, T)]K[nh (K, S, T)]VK[nh (K, S, T)]AK[nh (K, S, T)]QRGK[nh (K, S, T)]EK[nh (K, S, T)]VSSGRPGQHN	AtPep1	dssAB	XVM2_TSB	3	1h	929.162	[M+3H]	a	3	6.04638	0.0243
A[Acetyl (N-term)]KGKFERTKPHVNVGTIG	elf18	axenic	XVM2_TSB	1	1h	991.053	[M+2H]	a	2	10.4076	93.9786
A[Acetyl (N-term)]KGKFERTKPHVNVGTIG	elf18	axenic	XVM2_TSB	2	1h	991.053	[M+2H]	a	2	10.4446	102.346
A[Acetyl (N-term)]KGKFERTKPHVNVGTIG	elf18	axenic	XVM2_TSB	3	1h	991.053	[M+2H]	a	2	10.4502	103.675
A[Acetyl (N-term)]KGKFERTKPHVNVGTIG	elf18	wt	XVM2_TSB	1	1h	991.053	[M+2H]	a	2	0	0
A[Acetyl (N-term)]KGKFERTKPHVNVGTIG	elf18	wt	XVM2_TSB	2	1h	991.053	[M+2H]	a	2	0	0
A[Acetyl (N-term)]KGKFERTKPHVNVGTIG	elf18	wt	XVM2_TSB	3	1h	991.053	[M+2H]	a	2	0	0
A[Acetyl (N-term)]KGKFERTKPHVNVGTIG	elf18	dssAB	XVM2_TSB	1	1h	991.053	[M+2H]	a	2	4.93782	0.0003
A[Acetyl (N-term)]KGKFERTKPHVNVGTIG	elf18	dssAB	XVM2_TSB	2	1h	991.053	[M+2H]	a	2	0	0
A[Acetyl (N-term)]KGKFERTKPHVNVGTIG	elf18	dssAB	XVM2_TSB	3	1h	991.053	[M+2H]	a	2	0	0

## Sheet: Ext_Data_Fig_7_stats
Statistics
Extended Data Fig. 7a
Comparison	Z	P.unadj	P.adj
dssAB_flg22 - dssAB_mock	1.91803	0.0551075	0.0964382
dssAB_flg22 - none_flg22	7.86928	3.56678e-15	4.99349e-14
dssAB_mock - none_flg22	4.44614	8.74264e-06	2.03995e-05
dssAB_flg22 - none_mock	2.33015	0.0197984	0.0426427
dssAB_mock - none_mock	0.0870228	0.930653	1
none_flg22 - none_mock	-5.10381	3.32891e-07	9.32093e-07
dssAB_flg22 - wt_flg22	0.659737	0.509423	0.648356
dssAB_mock - wt_flg22	-1.3438	0.179014	0.238685
none_flg22 - wt_flg22	-7.01792	2.25202e-12	1.57641e-11
none_mock - wt_flg22	-1.65465	0.097996	0.144415
dssAB_flg22 - wt_HK_flg22	8.1539	3.52361e-16	9.86611e-15
dssAB_mock - wt_HK_flg22	4.5642	5.01392e-06	1.27627e-05
none_flg22 - wt_HK_flg22	0.0308204	0.975413	0.975413
none_mock - wt_HK_flg22	5.28245	1.27467e-07	3.96562e-07
wt_flg22 - wt_HK_flg22	7.26436	3.74819e-13	3.49831e-12
dssAB_flg22 - wt_HK_mock	2.07487	0.0379987	0.0759974
dssAB_mock - wt_HK_mock	-0.220093	0.825799	0.924894
none_flg22 - wt_HK_mock	-5.78396	7.29627e-09	2.5537e-08
none_mock - wt_HK_mock	-0.360828	0.718228	0.837932
wt_flg22 - wt_HK_mock	1.36839	0.17119	0.239666
wt_HK_flg22 - wt_HK_mock	-6.00515	1.9116e-09	7.64642e-09
dssAB_flg22 - wt_mock	0.0505484	0.959685	0.995229
dssAB_mock - wt_mock	-1.70692	0.0878371	0.136635
none_flg22 - wt_mock	-6.79967	1.04859e-11	4.89343e-11
none_mock - wt_mock	-2.01826	0.0435641	0.0813196
wt_flg22 - wt_mock	-0.532708	0.594236	0.723418
wt_HK_flg22 - wt_mock	-6.99029	2.74313e-12	1.53615e-11
wt_HK_mock - wt_mock	-1.76925	0.0768515	0.126579
