# Supplementary material for: Conserved immunomodulation and variation in host association by Xanthomonadales commensals in Arabidopsis root microbiota
Source: Nat Plants. 2025 Feb 19;11(3):612–31. doi: 10.1038/s41477-025-01918-w (PMC11928319; doi:10.1038/s41477-025-01918-w)
Supplement: Supplementary file 14 — Statistical source data for Extended Data Fig. 8. [file 41477_2025_1918_MOESM14_ESM.xlsx]

## Sheet: Ext_Data_Fig_8a
treatment	timepoint	Gene	fold_change	Replicate
mock	1h	PER5	5.15566	I
mock	1h	PER5	5.69701	I
mock	1h	PER5	4.14987	I
mock	1h	PER5	4.40359	I
R179_0.5	1h	PER5	8.77703	I
R179_0.5	1h	PER5	9.30695	I
R179_0.5	1h	PER5	7.3059	I
R179_0.5	1h	PER5	9.60599	I
R179_1	1h	PER5	13.0426	I
R179_1	1h	PER5	11.4772	I
R179_1	1h	PER5	11.7258	I
R179_1	1h	PER5	8.91638	I
R179_1.5	1h	PER5	14.158	I
R179_1.5	1h	PER5	15.2194	I
R179_1.5	1h	PER5	22.9148	I
R179_1.5	1h	PER5	14.9943	I
R179_0.5_HK	1h	PER5	21.0723	I
R179_0.5_HK	1h	PER5	9.07139	I
R179_0.5_HK	1h	PER5	9.14956	I
R179_0.5_HK	1h	PER5	10.4307	I
R179_1_HK	1h	PER5	18.5935	I
R179_1_HK	1h	PER5	12.2939	I
R179_1_HK	1h	PER5	9.86574	I
R179_1_HK	1h	PER5	13.9905	I
R179_1.5_HK	1h	PER5	17.1667	I
R179_1.5_HK	1h	PER5	9.84465	I
R179_1.5_HK	1h	PER5	10.457	I
R179_1.5_HK	1h	PER5	12.7305	I
mock	5h	PER5	0.413901	I
mock	5h	PER5	0.543712	I
mock	5h	PER5	0.486424	I
mock	5h	PER5	0.541708	I
R179_0.5	5h	PER5	4.33517	I
R179_0.5	5h	PER5	3.80835	I
R179_0.5	5h	PER5	1.76161	I
R179_0.5	5h	PER5	2.09119	I
R179_1	5h	PER5	1.52694	I
R179_1	5h	PER5	1.03745	I
R179_1	5h	PER5	1.38583	I
R179_1	5h	PER5	1.26738	I
R179_1.5	5h	PER5	2.47082	I
R179_1.5	5h	PER5	1.88579	I
R179_1.5	5h	PER5	3.57134	I
R179_1.5	5h	PER5	2.16238	I
R179_0.5_HK	5h	PER5	2.05061	I
R179_0.5_HK	5h	PER5	2.15362	I
R179_0.5_HK	5h	PER5	2.22747	I
R179_0.5_HK	5h	PER5	3.15286	I
R179_1_HK	5h	PER5	3.82132	I
R179_1_HK	5h	PER5	9.33752	I
R179_1_HK	5h	PER5	4.45766	I
R179_1_HK	5h	PER5	3.27359	I
R179_1.5_HK	5h	PER5	7.2753	I
R179_1.5_HK	5h	PER5	5.46149	I
R179_1.5_HK	5h	PER5	4.01036	I
R179_1.5_HK	5h	PER5	3.16114	I
mock	1h	PER5	3.07003	II
mock	1h	PER5	4.87851	II
mock	1h	PER5	4.9331	II
mock	1h	PER5	6.4318	II
R179_0.5	1h	PER5	10.6224	II
R179_0.5	1h	PER5	11.3419	II
R179_0.5	1h	PER5	8.15339	II
R179_0.5	1h	PER5	9.7674	II
R179_1	1h	PER5	9.04885	II
R179_1	1h	PER5	8.45246	II
R179_1	1h	PER5	7.83685	II
R179_1	1h	PER5	14.2616	II
R179_1.5	1h	PER5	11.3608	II
R179_1.5	1h	PER5	12.1794	II
R179_1.5	1h	PER5	10.9108	II
R179_1.5	1h	PER5	9.23663	II
R179_0.5_HK	1h	PER5	9.80626	II
R179_0.5_HK	1h	PER5	8.50804	II
R179_0.5_HK	1h	PER5	9.14615	II
R179_0.5_HK	1h	PER5	8.28902	II
R179_1_HK	1h	PER5	14.783	II
R179_1_HK	1h	PER5	20.5656	II
R179_1_HK	1h	PER5	14.3823	II
R179_1_HK	1h	PER5	19.8984	II
R179_1.5_HK	1h	PER5	27.7146	II
R179_1.5_HK	1h	PER5	22.1585	II
R179_1.5_HK	1h	PER5	18.1381	II
R179_1.5_HK	1h	PER5	23.4912	II
mock	5h	PER5	0.407173	II
mock	5h	PER5	0.744904	II
mock	5h	PER5	0.674079	II
mock	5h	PER5	0.498022	II
R179_0.5	5h	PER5	1.00579	II
R179_0.5	5h	PER5	1.19031	II
R179_0.5	5h	PER5	1.02633	II
R179_0.5	5h	PER5	2.46213	II
R179_1	5h	PER5	2.54822	II
R179_1	5h	PER5	1.76629	II
R179_1	5h	PER5	5.83551	II
R179_1	5h	PER5	2.2635	II
R179_1.5	5h	PER5	4.09268	II
R179_1.5	5h	PER5	2.04951	II
R179_1.5	5h	PER5	3.90303	II
R179_1.5	5h	PER5	3.12807	II
R179_0.5_HK	5h	PER5	1.31685	II
R179_0.5_HK	5h	PER5	1.73674	II
R179_0.5_HK	5h	PER5	0.984624	II
R179_0.5_HK	5h	PER5	1.10347	II
R179_1_HK	5h	PER5	3.03019	II
R179_1_HK	5h	PER5	3.87825	II
R179_1_HK	5h	PER5	2.39708	II
R179_1_HK	5h	PER5	1.78879	II
R179_1.5_HK	5h	PER5	7.84167	II
R179_1.5_HK	5h	PER5	4.71036	II
R179_1.5_HK	5h	PER5	9.87003	II
R179_1.5_HK	5h	PER5	5.50156	II
mock	1h	PER5	6.68284	III
mock	1h	PER5	7.07041	III
mock	1h	PER5	7.21979	III
mock	1h	PER5	5.20139	III
R179_1.5	1h	PER5	18.0607	III
R179_1.5	1h	PER5		III
R179_1.5	1h	PER5	23.2622	III
R179_1.5	1h	PER5	18.2115	III
R179_1.5_HK	1h	PER5	25.4519	III
R179_1.5_HK	1h	PER5	16.9856	III
R179_1.5_HK	1h	PER5	13.5582	III
R179_1.5_HK	1h	PER5	16.883	III
mock	5h	PER5	1.49867	III
mock	5h	PER5	2.74496	III
mock	5h	PER5	1.61746	III
mock	5h	PER5	1.47856	III
R179_1.5	5h	PER5	23.5985	III
R179_1.5	5h	PER5	19.1004	III
R179_1.5	5h	PER5	12.4827	III
R179_1.5	5h	PER5	14.6903	III
R179_1.5_HK	5h	PER5	47.5506	III
R179_1.5_HK	5h	PER5	52.5087	III
R179_1.5_HK	5h	PER5	30.355	III
R179_1.5_HK	5h	PER5	46.2724	III

## Sheet: Ext_Data_Fig_8c
treatment	timepoint	Gene	fold_change	Replicate
mock	1h	EFR	1.45214	I
mock	1h	EFR	2.1504	I
mock	1h	EFR	1.06018	I
mock	1h	EFR	1.16649	I
flg22	1h	EFR	1.80511	I
flg22	1h	EFR	3.92468	I
flg22	1h	EFR	1.53444	I
flg22	1h	EFR	1.13401	I
elf18	1h	EFR	1.97725	I
elf18	1h	EFR	2.51669	I
elf18	1h	EFR	1.4157	I
elf18	1h	EFR	1.55786	I
R179_1.5	1h	EFR	2.62363	I
R179_1.5	1h	EFR	4.02859	I
R179_1.5	1h	EFR	5.45775	I
R179_1.5	1h	EFR	3.25495	I
R179_1.5_HK	1h	EFR	9.12087	I
R179_1.5_HK	1h	EFR	4.7383	I
R179_1.5_HK	1h	EFR	6.91713	I
R179_1.5_HK	1h	EFR	4.02031	I
mock	1h	EFR	0.727513	II
mock	1h	EFR	0.944274	II
mock	1h	EFR	0.67414	II
mock	1h	EFR	1.11912	II
flg22	1h	EFR	1.42297	II
flg22	1h	EFR	1.68461	II
flg22	1h	EFR	1.58482	II
flg22	1h	EFR	1.35323	II
elf18	1h	EFR	1.05127	II
elf18	1h	EFR	1.16576	II
elf18	1h	EFR	0.972125	II
elf18	1h	EFR	1.1066	II
R179_1.5	1h	EFR	1.88232	II
R179_1.5	1h	EFR	2.01931	II
R179_1.5	1h	EFR	1.84801	II
R179_1.5	1h	EFR	2.05196	II
R179_1.5_HK	1h	EFR	2.82843	II
R179_1.5_HK	1h	EFR	2.12936	II
R179_1.5_HK	1h	EFR	2.10859	II
R179_1.5_HK	1h	EFR	2.64987	II
mock	1h	EFR	1.18556	III
mock	1h	EFR	0.942653	III
mock	1h	EFR	1.54956	III
mock	1h	EFR	1.24813	III
flg22	1h	EFR	1.59669	III
flg22	1h	EFR	1.27653	III
flg22	1h	EFR	1.13155	III
flg22	1h	EFR	1.90778	III
elf18	1h	EFR	1.49197	III
elf18	1h	EFR	1.55703	III
elf18	1h	EFR	2.22844	III
elf18	1h	EFR	1.3126	III
R179_1.5	1h	EFR	8.75228	III
R179_1.5	1h	EFR		III
R179_1.5	1h	EFR	13.3451	III
R179_1.5	1h	EFR	16.6719	III
R179_1.5_HK	1h	EFR	9.4813	III
R179_1.5_HK	1h	EFR	8.27868	III
R179_1.5_HK	1h	EFR	13.4534	III
R179_1.5_HK	1h	EFR	10.5538	III

## Sheet: Ext_Data_Fig_8d
genotype	treatment	replicate	gene	fold_change	cond
Col0	mock	I	FRK1	0.81	supernatant
Col0	mock	I	FRK1	1.26	supernatant
Col0	mock	I	FRK1	0.96	supernatant
Col0	mock	I	FRK1	1.02	supernatant
Col0	wt	I	FRK1	4.89	supernatant
Col0	wt	I	FRK1	6.06	supernatant
Col0	wt	I	FRK1	5.72	supernatant
Col0	wt	I	FRK1	5.5	supernatant
Col0	dssAB	I	FRK1	5.37	supernatant
Col0	dssAB	I	FRK1	7.46	supernatant
Col0	dssAB	I	FRK1	6.24	supernatant
Col0	dssAB	I	FRK1	6.08	supernatant
Col0	mock	II	FRK1	0.91	supernatant
Col0	mock	II	FRK1	0.94	supernatant
Col0	mock	II	FRK1	0.86	supernatant
Col0	mock	II	FRK1	1.36	supernatant
Col0	wt	II	FRK1	6.02	supernatant
Col0	wt	II	FRK1	6.77	supernatant
Col0	wt	II	FRK1	6.99	supernatant
Col0	wt	II	FRK1	6.13	supernatant
Col0	dssAB	II	FRK1	8.08	supernatant
Col0	dssAB	II	FRK1	8.51	supernatant
Col0	dssAB	II	FRK1	7.14	supernatant
Col0	dssAB	II	FRK1	7.78	supernatant
Col0	mock	III	FRK1	1	supernatant
Col0	mock	III	FRK1	1.05	supernatant
Col0	mock	III	FRK1	1.01	supernatant
Col0	mock	III	FRK1	0.94	supernatant
Col0	wt	III	FRK1	7.51	supernatant
Col0	wt	III	FRK1	7.45	supernatant
Col0	wt	III	FRK1	6.57	supernatant
Col0	wt	III	FRK1	6.37	supernatant
Col0	dssAB	III	FRK1	7.35	supernatant
Col0	dssAB	III	FRK1	7.45	supernatant
Col0	dssAB	III	FRK1	5.98	supernatant
Col0	dssAB	III	FRK1	5.25	supernatant

## Sheet: Ext_Data_Fig_8e
genotype	treatment	replicate	gene	fold_change	cond
Col0	mock	I	FRK1	1.34798	resuspension
Col0	mock	I	FRK1	0.770358	resuspension
Col0	mock	I	FRK1	1.30257	resuspension
Col0	mock	I	FRK1	0.739306	resuspension
Col0	wt	I	FRK1	5.41948	resuspension
Col0	wt	I	FRK1	4.44898	resuspension
Col0	wt	I	FRK1	4.51128	resuspension
Col0	wt	I	FRK1	3.02402	resuspension
Col0	dssAB	I	FRK1	4.25215	resuspension
Col0	dssAB	I	FRK1	4.65481	resuspension
Col0	dssAB	I	FRK1	6.95097	resuspension
Col0	dssAB	I	FRK1	3.61717	resuspension
efs	mock	I	FRK1	1.10005	resuspension
efs	mock	I	FRK1	1.85816	resuspension
efs	mock	I	FRK1	1.57958	resuspension
efs	mock	I	FRK1	1.63587	resuspension
efs	wt	I	FRK1	2.05184	resuspension
efs	wt	I	FRK1	1.99658	resuspension
efs	wt	I	FRK1	1.43276	resuspension
efs	dssAB	I	FRK1	2.826	resuspension
efs	dssAB	I	FRK1	2.8591	resuspension
efs	dssAB	I	FRK1	1.58909	resuspension
efs	dssAB	I	FRK1	1.69073	resuspension
Col0	mock	II	FRK1	1.00006	resuspension
Col0	mock	II	FRK1	1.33355	resuspension
Col0	mock	II	FRK1	1.25222	resuspension
Col0	mock	II	FRK1	0.598804	resuspension
Col0	wt	II	FRK1	3.8002	resuspension
Col0	wt	II	FRK1	3.38962	resuspension
Col0	wt	II	FRK1	1.65097	resuspension
Col0	wt	II	FRK1	4.44278	resuspension
Col0	dssAB	II	FRK1	0.481845	resuspension
Col0	dssAB	II	FRK1	0.865214	resuspension
Col0	dssAB	II	FRK1	0.8086	resuspension
Col0	dssAB	II	FRK1	0.669011	resuspension
efs	mock	II	FRK1	0.351444	resuspension
efs	mock	II	FRK1	0.318389	resuspension
efs	mock	II	FRK1	0.435661	resuspension
efs	mock	II	FRK1	0.35603	resuspension
efs	wt	II	FRK1	0.945407	resuspension
efs	wt	II	FRK1	0.804726	resuspension
efs	wt	II	FRK1	1.62676	resuspension
efs	wt	II	FRK1	0.616976	resuspension
efs	dssAB	II	FRK1	0.815711	resuspension
efs	dssAB	II	FRK1	0.971375	resuspension
efs	dssAB	II	FRK1	0.869391	resuspension
efs	dssAB	II	FRK1	1.41539	resuspension
Col0	mock	III	FRK1	0.928343	resuspension
Col0	mock	III	FRK1	1.18498	resuspension
Col0	mock	III	FRK1	1.1335	resuspension
Col0	mock	III	FRK1	0.801973	resuspension
Col0	wt	III	FRK1	2.43456	resuspension
Col0	wt	III	FRK1	4.82287	resuspension
Col0	wt	III	FRK1	5.16386	resuspension
Col0	wt	III	FRK1	3.52958	resuspension
Col0	dssAB	III	FRK1	5.50227	resuspension
Col0	dssAB	III	FRK1	5.95035	resuspension
Col0	dssAB	III	FRK1	7.19493	resuspension
Col0	dssAB	III	FRK1	5.01905	resuspension
efs	mock	III	FRK1	1.46403	resuspension
efs	mock	III	FRK1	2.10567	resuspension
efs	mock	III	FRK1	1.17531	resuspension
efs	mock	III	FRK1	2.10688	resuspension
efs	wt	III	FRK1	1.60149	resuspension
efs	wt	III	FRK1	1.43465	resuspension
efs	wt	III	FRK1	2.01559	resuspension
efs	wt	III	FRK1	1.54927	resuspension
efs	dssAB	III	FRK1	1.40926	resuspension
efs	dssAB	III	FRK1	1.15194	resuspension
efs	dssAB	III	FRK1	1.2255	resuspension
efs	dssAB	III	FRK1	2.8125	resuspension
