# Supplementary material for: Conserved immunomodulation and variation in host association by Xanthomonadales commensals in Arabidopsis root microbiota
Source: Nat Plants. 2025 Feb 19;11(3):612–31. doi: 10.1038/s41477-025-01918-w (PMC11928319; doi:10.1038/s41477-025-01918-w)
Supplement: Supplementary file 15 — Statistical source data for Extended Data Fig. 9. [file 41477_2025_1918_MOESM15_ESM.xlsx]

## Sheet: Ext_Data_Fig_9a
genotype	bacteria	ethylene[pmol/ml]
Col0	mock	0.24
Col0	mock	0.18
Col0	mock	0.14
Col0	mock	0.18
Col0	mock	0.21
Col0	R179_1	2.4
Col0	R179_1	2.22
Col0	R179_1	2.23
Col0	R179_1	2.64
Col0	R179_1	1.9
Col0	R179_0.1	0.95
Col0	R179_0.1	1.49
Col0	R179_0.1	1.45
Col0	R179_0.1	1.42
Col0	R179_0.1	1.32
Col0	R179_0.01	0.53
Col0	R179_0.01	0.59
Col0	R179_0.01	0.68
Col0	R179_0.01	0.49
Col0	R179_0.01	0.64
Col0	HK_R179_1	2.44
Col0	HK_R179_1	2.87
Col0	HK_R179_1	2.35
Col0	HK_R179_1	2.5
Col0	HK_R179_1	2.13
Col0	HK_R179_0.1	2.08
Col0	HK_R179_0.1	1.77
Col0	HK_R179_0.1	1.46
Col0	HK_R179_0.1	1.54
Col0	HK_R179_0.1	1.48
Col0	HK_R179_0.01	0.93
Col0	HK_R179_0.01	0.96
Col0	HK_R179_0.01	0.98
Col0	HK_R179_0.01	1.07
Col0	HK_R179_0.01	0.98
efr	mock	0.15
efr	mock	0.13
efr	mock	0.09
efr	mock	0.11
efr	mock	0.1
efr	R179_1	3.31
efr	R179_1	3.43
efr	R179_1	3.69
efr	R179_1	3.39
efr	R179_1	3.22
efr	R179_0.1	2.31
efr	R179_0.1	2.24
efr	R179_0.1	2.23
efr	R179_0.1	2.51
efr	R179_0.1	2.03
efr	R179_0.01	0.57
efr	R179_0.01	0.99
efr	R179_0.01	0.77
efr	R179_0.01	0.65
efr	R179_0.01	0.5
efr	HK_R179_1	1.22
efr	HK_R179_1	1.49
efr	HK_R179_1	1.21
efr	HK_R179_1	1.02
efr	HK_R179_1	1.23
efr	HK_R179_0.1	0.99
efr	HK_R179_0.1	0.49
efr	HK_R179_0.1	0.44
efr	HK_R179_0.1	0.49
efr	HK_R179_0.1	0.46
efr	HK_R179_0.01	0.5
efr	HK_R179_0.01	0.24
efr	HK_R179_0.01	0.19
efr	HK_R179_0.01	0.19
efr	HK_R179_0.01	0.19
fls2	mock	0.17
fls2	mock	0.15
fls2	mock	0.16
fls2	mock	0.19
fls2	mock	0.15
fls2	R179_1	3.08
fls2	R179_1	2.85
fls2	R179_1	2.16
fls2	R179_1	3.15
fls2	R179_1	2.44
fls2	R179_0.1	2
fls2	R179_0.1	1.64
fls2	R179_0.1	1.96
fls2	R179_0.1	1.99
fls2	R179_0.1	1.59
fls2	R179_0.01	0.83
fls2	R179_0.01	0.79
fls2	R179_0.01	0.81
fls2	R179_0.01	0.63
fls2	R179_0.01	0.62
fls2	HK_R179_1	3
fls2	HK_R179_1	2.93
fls2	HK_R179_1	3.27
fls2	HK_R179_1	3.08
fls2	HK_R179_1	3.18
fls2	HK_R179_0.1	2.2
fls2	HK_R179_0.1	1.62
fls2	HK_R179_0.1	2.1
fls2	HK_R179_0.1	2.19
fls2	HK_R179_0.1	1.77
fls2	HK_R179_0.01	1.12
fls2	HK_R179_0.01	1
fls2	HK_R179_0.01	1.34
fls2	HK_R179_0.01	1.14
fls2	HK_R179_0.01	1.08
efrxfls2xsobir	mock	0.13
efrxfls2xsobir	mock	0.16
efrxfls2xsobir	mock	0.13
efrxfls2xsobir	mock	0.18
efrxfls2xsobir	mock	0.19
efrxfls2xsobir	R179_1	0.86
efrxfls2xsobir	R179_1	0.81
efrxfls2xsobir	R179_1	0.96
efrxfls2xsobir	R179_1	0.85
efrxfls2xsobir	R179_1	0.82
efrxfls2xsobir	R179_0.1	0.34
efrxfls2xsobir	R179_0.1	0.46
efrxfls2xsobir	R179_0.1	0.49
efrxfls2xsobir	R179_0.1	0.57
efrxfls2xsobir	R179_0.1	0.26
efrxfls2xsobir	R179_0.01	0.2
efrxfls2xsobir	R179_0.01	0.29
efrxfls2xsobir	R179_0.01	0.28
efrxfls2xsobir	R179_0.01	0.28
efrxfls2xsobir	R179_0.01	0.41
efrxfls2xsobir	HK_R179_1	1.26
efrxfls2xsobir	HK_R179_1	0.99
efrxfls2xsobir	HK_R179_1	0.92
efrxfls2xsobir	HK_R179_1	0.78
efrxfls2xsobir	HK_R179_1	0.69
efrxfls2xsobir	HK_R179_0.1	0.64
efrxfls2xsobir	HK_R179_0.1	0.63
efrxfls2xsobir	HK_R179_0.1	0.48
efrxfls2xsobir	HK_R179_0.1	0.58
efrxfls2xsobir	HK_R179_0.1	0.54
efrxfls2xsobir	HK_R179_0.01	0.18
efrxfls2xsobir	HK_R179_0.01	0.23
efrxfls2xsobir	HK_R179_0.01	0.22
efrxfls2xsobir	HK_R179_0.01	0.24
efrxfls2xsobir	HK_R179_0.01	0.24

## Sheet: Ext_Data_Fig_9c
genotype	treatment	bacteria	fresh_weight	replicate
Col0	elf18_R179	axenic	0.0027	I
Col0	elf18_R179	axenic	0.002	I
Col0	elf18_R179	axenic	0.0019	I
Col0	elf18_R179	axenic	0.0018	I
Col0	elf18_R179	axenic	0.002	I
Col0	elf18_R179	axenic	0.0017	I
Col0	elf18_R179	axenic	0.0019	I
Col0	elf18_R179	axenic	0.0021	I
Col0	elf18_R179	axenic	0.0014	I
Col0	elf18_R179	axenic	0.0015	I
Col0	elf18_R179	axenic	0.0019	I
Col0	elf18_R179	R179	0.0023	I
Col0	elf18_R179	R179	0.0042	I
Col0	elf18_R179	R179	0.0034	I
Col0	elf18_R179	R179	0.0036	I
Col0	elf18_R179	R179	0.0045	I
Col0	elf18_R179	R179	0.0033	I
Col0	elf18_R179	R179	0.003	I
Col0	elf18_R179	R179	0.0041	I
Col0	elf18_R179	R179	0.0017	I
Col0	elf18_R179	R179	0.0035	I
Col0	elf18_R179	R179	0.0023	I
Col0	elf18_R179	R179	0.0016	I
Col0	mock	axenic	0.002	I
Col0	mock	axenic	0.0016	I
Col0	mock	axenic	0.0021	I
Col0	mock	axenic	0.0032	I
Col0	mock	axenic	0.0033	I
Col0	mock	axenic	0.0025	I
Col0	mock	axenic	0.0016	I
Col0	mock	axenic	0.0031	I
Col0	mock	axenic	0.0047	I
Col0	mock	axenic	0.0029	I
Col0	mock	axenic	0.0033	I
Col0	mock	axenic	0.0035	I
Col0	mock	axenic	0.0029	I
Col0	mock	axenic	0.0041	I
Col0	mock	R179	0.002	I
Col0	mock	R179	0.0032	I
Col0	mock	R179	0.0031	I
Col0	mock	R179	0.003	I
Col0	mock	R179	0.002	I
Col0	mock	R179	0.0027	I
Col0	mock	R179	0.0021	I
Col0	mock	R179	0.003	I
Col0	mock	R179	0.004	I
Col0	mock	R179	0.0031	I
Col0	mock	R179	0.003	I
Col0	mock	R179	0.0024	I
Col0	mock	R179	0.0045	I
Col0	mock	R179	0.0036	I
Col0	mock	R179	0.0033	I
efr	elf18_R179	axenic	0.0045	I
efr	elf18_R179	axenic	0.0042	I
efr	elf18_R179	axenic	0.0038	I
efr	elf18_R179	axenic	0.0038	I
efr	elf18_R179	axenic	0.0045	I
efr	elf18_R179	axenic	0.0038	I
efr	elf18_R179	axenic	0.0026	I
efr	elf18_R179	axenic	0.0037	I
efr	elf18_R179	axenic	0.0051	I
efr	elf18_R179	axenic	0.0032	I
efr	elf18_R179	axenic	0.0068	I
efr	elf18_R179	axenic	0.0052	I
efr	elf18_R179	axenic	0.0044	I
efr	elf18_R179	axenic	0.004	I
efr	elf18_R179	axenic	0.0054	I
efr	elf18_R179	axenic	0.005	I
efr	elf18_R179	axenic	0.0039	I
efr	elf18_R179	axenic	0.0051	I
efr	elf18_R179	axenic	0.0043	I
efr	elf18_R179	R179	0.0036	I
efr	elf18_R179	R179	0.0047	I
efr	elf18_R179	R179	0.0046	I
efr	elf18_R179	R179	0.0054	I
efr	elf18_R179	R179	0.0046	I
efr	elf18_R179	R179	0.0025	I
efr	elf18_R179	R179	0.0045	I
efr	elf18_R179	R179	0.0048	I
efr	elf18_R179	R179	0.0039	I
efr	elf18_R179	R179	0.0072	I
efr	elf18_R179	R179	0.0036	I
efr	elf18_R179	R179	0.0034	I
efr	elf18_R179	R179	0.0036	I
efr	elf18_R179	R179	0.0051	I
efr	elf18_R179	R179	0.0022	I
efr	elf18_R179	R179	0.0017	I
efr	elf18_R179	R179	0.0037	I
efr	elf18_R179	R179	0.0039	I
efr	mock	axenic	0.0031	I
efr	mock	axenic	0.002	I
efr	mock	axenic	0.0043	I
efr	mock	axenic	0.0024	I
efr	mock	axenic	0.0039	I
efr	mock	axenic	0.0024	I
efr	mock	axenic	0.0035	I
efr	mock	axenic	0.0063	I
efr	mock	axenic	0.0032	I
efr	mock	axenic	0.003	I
efr	mock	axenic	0.0028	I
efr	mock	axenic	0.0041	I
efr	mock	axenic	0.0039	I
efr	mock	axenic	0.0022	I
efr	mock	axenic	0.0032	I
efr	mock	axenic	0.0039	I
efr	mock	axenic	0.0026	I
efr	mock	axenic	0.0031	I
efr	mock	axenic	0.0029	I
efr	mock	R179	0.0069	I
efr	mock	R179	0.0044	I
efr	mock	R179	0.0029	I
efr	mock	R179	0.004	I
efr	mock	R179	0.005	I
efr	mock	R179	0.0036	I
efr	mock	R179	0.007	I
efr	mock	R179	0.0024	I
efr	mock	R179	0.0043	I
efr	mock	R179	0.0077	I
efr	mock	R179	0.0023	I
efr	mock	R179	0.0028	I
efr	mock	R179	0.003	I
efr	mock	R179	0.0038	I
efr	mock	R179	0.0043	I
efr	mock	R179	0.0048	I
efr	mock	R179	0.0036	I
efr	mock	R179	0.0044	I
efr	mock	R179	0.0053	I
Col0	mock	R179	0.0029	II
Col0	mock	R179	0.0024	II
Col0	mock	R179	0.0041	II
Col0	mock	R179	0.0036	II
Col0	mock	R179	0.0036	II
Col0	mock	R179	0.0019	II
Col0	mock	R179	0.003	II
Col0	mock	R179	0.0019	II
Col0	mock	R179	0.0024	II
Col0	mock	R179	0.0029	II
Col0	mock	R179	0.0024	II
Col0	mock	R179	0.0042	II
Col0	mock	R179	0.0032	II
Col0	mock	R179	0.0029	II
Col0	mock	R179	0.0022	II
Col0	mock	R179	0.0036	II
Col0	mock	R179	0.0025	II
Col0	mock	R179	0.0032	II
Col0	mock	R179	0.0029	II
Col0	mock	R179	0.0034	II
Col0	mock	R179	0.0033	II
Col0	mock	R179	0.0021	II
Col0	mock	R179	0.0019	II
Col0	mock	axenic	0.0041	II
Col0	mock	axenic	0.0038	II
Col0	mock	axenic	0.0037	II
Col0	mock	axenic	0.0025	II
Col0	mock	axenic	0.0031	II
Col0	mock	axenic	0.0029	II
Col0	mock	axenic	0.0014	II
Col0	mock	axenic	0.0026	II
Col0	mock	axenic	0.0029	II
Col0	mock	axenic	0.0032	II
Col0	mock	axenic	0.0041	II
Col0	mock	axenic	0.0036	II
Col0	elf18_R179	axenic	0.0018	II
Col0	elf18_R179	axenic	0.0038	II
Col0	elf18_R179	axenic	0.0016	II
Col0	elf18_R179	axenic	0.0015	II
Col0	elf18_R179	axenic	0.0015	II
Col0	elf18_R179	axenic	0.002	II
Col0	elf18_R179	axenic	0.0011	II
Col0	elf18_R179	axenic	0.0021	II
Col0	elf18_R179	axenic	0.0025	II
Col0	elf18_R179	axenic	0.003	II
Col0	elf18_R179	R179	0.0037	II
Col0	elf18_R179	R179	0.0034	II
Col0	elf18_R179	R179	0.0023	II
Col0	elf18_R179	R179	0.0029	II
Col0	elf18_R179	R179	0.003	II
Col0	elf18_R179	R179	0.0032	II
Col0	elf18_R179	R179	0.0034	II
Col0	elf18_R179	R179	0.0031	II
Col0	elf18_R179	R179	0.0034	II
Col0	elf18_R179	R179	0.0032	II
Col0	elf18_R179	R179	0.0026	II
Col0	elf18_R179	R179	0.0035	II
Col0	elf18_R179	R179	0.0029	II
Col0	elf18_R179	R179	0.0024	II
Col0	elf18_R179	R179	0.0028	II
Col0	elf18_R179	R179	0.0027	II
Col0	elf18_R179	R179	0.0024	II
efr	mock	axenic	0.0059	II
efr	mock	axenic	0.0032	II
efr	mock	axenic	0.0032	II
efr	mock	axenic	0.0036	II
efr	mock	axenic	0.0027	II
efr	mock	axenic	0.0019	II
efr	mock	axenic	0.0046	II
efr	mock	axenic	0.0053	II
efr	mock	axenic	0.0017	II
efr	mock	axenic	0.0056	II
efr	mock	axenic	0.0031	II
efr	mock	axenic	0.0032	II
efr	mock	axenic	0.0031	II
efr	mock	axenic	0.0021	II
efr	mock	axenic	0.0041	II
efr	mock	axenic	0.0027	II
efr	mock	axenic	0.0026	II
efr	mock	axenic	0.0064	II
efr	mock	R179	0.0046	II
efr	mock	R179	0.0039	II
efr	mock	R179	0.0032	II
efr	mock	R179	0.003	II
efr	mock	R179	0.0052	II
efr	mock	R179	0.0048	II
efr	mock	R179	0.004	II
efr	mock	R179	0.0047	II
efr	mock	R179	0.0042	II
efr	mock	R179	0.0032	II
efr	mock	R179	0.0034	II
efr	mock	R179	0.0041	II
efr	mock	R179	0.003	II
efr	mock	R179	0.0036	II
efr	mock	R179	0.0033	II
efr	mock	R179	0.0054	II
efr	mock	R179	0.0023	II
efr	mock	R179	0.0032	II
efr	mock	R179	0.0031	II
efr	mock	R179	0.0038	II
efr	elf18_R179	axenic	0.0028	II
efr	elf18_R179	axenic	0.0046	II
efr	elf18_R179	axenic	0.0039	II
efr	elf18_R179	axenic	0.0034	II
efr	elf18_R179	axenic	0.0032	II
efr	elf18_R179	axenic	0.0033	II
efr	elf18_R179	axenic	0.0029	II
efr	elf18_R179	axenic	0.0027	II
efr	elf18_R179	axenic	0.0024	II
efr	elf18_R179	axenic	0.0032	II
efr	elf18_R179	axenic	0.0034	II
efr	elf18_R179	axenic	0.0041	II
efr	elf18_R179	axenic	0.0029	II
efr	elf18_R179	axenic	0.0032	II
efr	elf18_R179	axenic	0.0033	II
efr	elf18_R179	axenic	0.0019	II
efr	elf18_R179	axenic	0.0029	II
efr	elf18_R179	axenic	0.0024	II
efr	elf18_R179	axenic	0.0036	II
efr	elf18_R179	axenic	0.003	II
efr	elf18_R179	axenic	0.0028	II
efr	elf18_R179	R179	0.0037	II
efr	elf18_R179	R179	0.003	II
efr	elf18_R179	R179	0.0041	II
efr	elf18_R179	R179	0.004	II
efr	elf18_R179	R179	0.0038	II
efr	elf18_R179	R179	0.0038	II
efr	elf18_R179	R179	0.0037	II
efr	elf18_R179	R179	0.0033	II
efr	elf18_R179	R179	0.0043	II
efr	elf18_R179	R179	0.0053	II
efr	elf18_R179	R179	0.0048	II
efr	elf18_R179	R179	0.0055	II
efr	elf18_R179	R179	0.0057	II
Col0	mock	axenic	0.0031	III
Col0	mock	axenic	0.0032	III
Col0	mock	axenic	0.0031	III
Col0	mock	axenic	0.002	III
Col0	mock	axenic	0.0035	III
Col0	mock	axenic	0.0032	III
Col0	mock	axenic	0.0025	III
Col0	mock	axenic	0.0028	III
Col0	mock	axenic	0.003	III
Col0	mock	axenic	0.0022	III
Col0	mock	axenic	0.0029	III
Col0	mock	axenic	0.0031	III
Col0	mock	axenic	0.0021	III
Col0	mock	R179	0.0035	III
Col0	mock	R179	0.0022	III
Col0	mock	R179	0.0035	III
Col0	mock	R179	0.0031	III
Col0	mock	R179	0.0037	III
Col0	mock	R179	0.003	III
Col0	mock	R179	0.0038	III
Col0	mock	R179	0.003	III
Col0	mock	R179	0.0036	III
Col0	mock	R179	0.0038	III
Col0	mock	R179	0.0047	III
Col0	mock	R179	0.0029	III
Col0	mock	R179	0.003	III
Col0	mock	R179	0.0032	III
Col0	elf18_R179	axenic	0.003	III
Col0	elf18_R179	axenic	0.0013	III
Col0	elf18_R179	axenic	0.0011	III
Col0	elf18_R179	axenic	0.0021	III
Col0	elf18_R179	axenic	0.0013	III
Col0	elf18_R179	axenic	0.0015	III
Col0	elf18_R179	R179	0.004	III
Col0	elf18_R179	R179	0.0036	III
Col0	elf18_R179	R179	0.0029	III
Col0	elf18_R179	R179	0.0039	III
Col0	elf18_R179	R179	0.0027	III
Col0	elf18_R179	R179	0.003	III
Col0	elf18_R179	R179	0.0026	III
Col0	elf18_R179	R179	0.0037	III
Col0	elf18_R179	R179	0.0029	III
Col0	elf18_R179	R179	0.0027	III
Col0	elf18_R179	R179	0.0038	III
Col0	elf18_R179	R179	0.0044	III
efr	mock	axenic	0.0039	III
efr	mock	axenic	0.0052	III
efr	mock	axenic	0.0042	III
efr	mock	axenic	0.003	III
efr	mock	axenic	0.0044	III
efr	mock	axenic	0.004	III
efr	mock	axenic	0.0027	III
efr	mock	axenic	0.0026	III
efr	mock	axenic	0.0029	III
efr	mock	axenic	0.004	III
efr	mock	axenic	0.003	III
efr	mock	axenic	0.0034	III
efr	mock	axenic	0.0045	III
efr	mock	axenic	0.0037	III
efr	mock	R179	0.0037	III
efr	mock	R179	0.0037	III
efr	mock	R179	0.0052	III
efr	mock	R179	0.0051	III
efr	mock	R179	0.0041	III
efr	mock	R179	0.0031	III
efr	mock	R179	0.0031	III
efr	mock	R179	0.0046	III
efr	mock	R179	0.0045	III
efr	mock	R179	0.0041	III
efr	mock	R179	0.0033	III
efr	mock	R179	0.004	III
efr	mock	R179	0.0036	III
efr	elf18_R179	axenic	0.0033	III
efr	elf18_R179	axenic	0.0037	III
efr	elf18_R179	axenic	0.0045	III
efr	elf18_R179	axenic	0.0028	III
efr	elf18_R179	axenic	0.0041	III
efr	elf18_R179	axenic	0.0065	III
efr	elf18_R179	axenic	0.0049	III
efr	elf18_R179	R179	0.0039	III
efr	elf18_R179	R179	0.0036	III
efr	elf18_R179	R179	0.0029	III
efr	elf18_R179	R179	0.0045	III
efr	elf18_R179	R179	0.0048	III
efr	elf18_R179	R179	0.004	III
efr	elf18_R179	R179	0.0038	III
efr	elf18_R179	R179	0.0055	III
efr	elf18_R179	R179	0.0033	III
efr	elf18_R179	R179	0.0031	III
efr	elf18_R179	R179	0.0033	III

## Sheet: Ext_Data_Fig_9d
genotype	bacteria	ethylene[pmol/ml]
Col0	mock	0.24
Col0	mock	0.18
Col0	mock	0.14
Col0	mock	0.18
Col0	mock	0.21
Col0	AtPep1	2.19
Col0	AtPep1	1.19
Col0	AtPep1	2.65
Col0	AtPep1	1.92
Col0	AtPep1	2.33
efr	mock	0.15
efr	mock	0.13
efr	mock	0.09
efr	mock	0.11
efr	mock	0.1
efr	AtPep1	1.85
efr	AtPep1	1.54
efr	AtPep1	1.16
efr	AtPep1	1.41
efr	AtPep1	1.77
fls2	mock	0.17
fls2	mock	0.15
fls2	mock	0.16
fls2	mock	0.19
fls2	mock	0.15
fls2	AtPep1	2.56
fls2	AtPep1	1.88
fls2	AtPep1	2.29
fls2	AtPep1	2.11
fls2	AtPep1	3.14
efrxfls2xsobir1	mock	0.13
efrxfls2xsobir1	mock	0.16
efrxfls2xsobir1	mock	0.13
efrxfls2xsobir1	mock	0.18
efrxfls2xsobir1	mock	0.19
efrxfls2xsobir1	AtPep1	2.34
efrxfls2xsobir1	AtPep1	1.94
efrxfls2xsobir1	AtPep1	1.87
efrxfls2xsobir1	AtPep1	1.52
efrxfls2xsobir1	AtPep1	2.87

## Sheet: Ext_Data_Fig_9e
genotype	bacteria	ethylene[pmol/ml]
efrxfls2	mock	0.07
efrxfls2	mock	0.28
efrxfls2	mock	0.27
efrxfls2	mock	0.24
efrxfls2	mock	0.25
efrxfls2	AtPep1	2.18
efrxfls2	AtPep1	2.66
efrxfls2	AtPep1	1.58
efrxfls2	AtPep1	1.74
efrxfls2	AtPep1	1.13
efrxfls2	Xap	6.19
efrxfls2	Xap	7.24
efrxfls2	Xap	8.26
efrxfls2	Xap	7.95
efrxfls2	Xap	7.81
efrxfls2	Xcr	6.55
efrxfls2	Xcr	8.6
efrxfls2	Xcr	5.44
efrxfls2	Xcr	7.99
efrxfls2	Xcr	7.34
efrxfls2	R179	1.98
efrxfls2	R179	1.59
efrxfls2	R179	2.17
efrxfls2	R179	1.6
efrxfls2	R179	1.58
efrxfls2xrlp1	mock	0.25
efrxfls2xrlp1	mock	0.13
efrxfls2xrlp1	mock	0.19
efrxfls2xrlp1	mock	0.18
efrxfls2xrlp1	mock	0.17
efrxfls2xrlp1	AtPep1	1.51
efrxfls2xrlp1	AtPep1	1.93
efrxfls2xrlp1	AtPep1	1.43
efrxfls2xrlp1	AtPep1	1.38
efrxfls2xrlp1	AtPep1	1.6
efrxfls2xrlp1	Xap	3.48
efrxfls2xrlp1	Xap	3.46
efrxfls2xrlp1	Xap	3.23
efrxfls2xrlp1	Xap	3.6
efrxfls2xrlp1	Xap	3.85
efrxfls2xrlp1	Xcr	2.28
efrxfls2xrlp1	Xcr	2.75
efrxfls2xrlp1	Xcr	2
efrxfls2xrlp1	Xcr	2.61
efrxfls2xrlp1	Xcr	2.38
efrxfls2xrlp1	R179	2.12
efrxfls2xrlp1	R179	2.14
efrxfls2xrlp1	R179	1.97
efrxfls2xrlp1	R179	1.76
efrxfls2xrlp1	R179	1.51

## Sheet: Ext_Data_Fig_9_stats
Statistics
Extended Data Fig. 8c
Comparison	Z	P.unadj	P.adj
Col0_axenic_elf18_R179 - Col0_axenic_mock	-3.73802	0.000185472	0.000399479
Col0_axenic_elf18_R179 - Col0_R179_elf18_R179	-4.49408	6.9871e-06	2.17376e-05
Col0_axenic_mock - Col0_R179_elf18_R179	-0.795794	0.426152	0.47729
Col0_axenic_elf18_R179 - Col0_R179_mock	-4.28673	1.8132e-05	5.07697e-05
Col0_axenic_mock - Col0_R179_mock	-0.382442	0.702133	0.702133
Col0_R179_elf18_R179 - Col0_R179_mock	0.464376	0.642378	0.691792
Col0_axenic_elf18_R179 - efr_axenic_elf18_R179	-7.15866	8.1472e-13	7.60406e-12
Col0_axenic_mock - efr_axenic_elf18_R179	-3.66036	0.000251861	0.000503722
Col0_R179_elf18_R179 - efr_axenic_elf18_R179	-2.87719	0.00401228	0.00660846
Col0_R179_mock - efr_axenic_elf18_R179	-3.53683	0.000404954	0.000755915
Col0_axenic_elf18_R179 - efr_axenic_mock	-5.92964	3.036e-09	2.1252e-08
Col0_axenic_mock - efr_axenic_mock	-2.23502	0.0254159	0.037455
Col0_R179_elf18_R179 - efr_axenic_mock	-1.41797	0.156201	0.198801
Col0_R179_mock - efr_axenic_mock	-2.00135	0.0453547	0.0634965
efr_axenic_elf18_R179 - efr_axenic_mock	1.56985	0.11645	0.155266
Col0_axenic_elf18_R179 - efr_R179_elf18_R179	-8.18454	2.7335e-16	7.65381e-15
Col0_axenic_mock - efr_R179_elf18_R179	-4.87039	1.11379e-06	6.23724e-06
Col0_R179_elf18_R179 - efr_R179_elf18_R179	-4.1224	3.74938e-05	9.54388e-05
Col0_R179_mock - efr_R179_elf18_R179	-4.83	1.36534e-06	6.37158e-06
efr_axenic_elf18_R179 - efr_R179_elf18_R179	-1.36671	0.171716	0.209046
efr_axenic_mock - efr_R179_elf18_R179	-2.9161	0.00354439	0.00620268
Col0_axenic_elf18_R179 - efr_R179_mock	-8.17596	2.9352e-16	4.10928e-15
Col0_axenic_mock - efr_R179_mock	-4.73763	2.16236e-06	8.64943e-06
Col0_R179_elf18_R179 - efr_R179_mock	-3.95281	7.72397e-05	0.000180226
Col0_R179_mock - efr_R179_mock	-4.70414	2.54942e-06	8.92297e-06
efr_axenic_elf18_R179 - efr_R179_mock	-1.04697	0.295112	0.344297
efr_axenic_mock - efr_R179_mock	-2.6799	0.00736452	0.0114559
efr_R179_elf18_R179 - efr_R179_mock	0.383116	0.701634	0.72762
Extended Data Fig. 8e
Comparison	Z	P.unadj	P.adj
efrxfls2_AtPep1 - efrxfls2_mock	1.71392	0.0865443	0.169326
efrxfls2_AtPep1 - efrxfls2_R179	0.0976281	0.922228	0.965122
efrxfls2_mock - efrxfls2_R179	-1.61629	0.106032	0.183517
efrxfls2_AtPep1 - efrxfls2_Xap	-2.50579	0.0122179	0.0422927
efrxfls2_mock - efrxfls2_Xap	-4.2197	2.44625e-05	0.000366937
efrxfls2_R179 - efrxfls2_Xap	-2.60342	0.00923	0.0377591
efrxfls2_AtPep1 - efrxfls2_Xcr	-2.48409	0.0129882	0.0417478
efrxfls2_mock - efrxfls2_Xcr	-4.19801	2.69274e-05	0.000302933
efrxfls2_R179 - efrxfls2_Xcr	-2.58172	0.00983092	0.0368659
efrxfls2_Xap - efrxfls2_Xcr	0.0216951	0.982691	0.982691
efrxfls2_AtPep1 - efrxfls2xrlp1_AtPep1	0.661701	0.508163	0.586341
efrxfls2_mock - efrxfls2xrlp1_AtPep1	-1.05221	0.292701	0.411611
efrxfls2_R179 - efrxfls2xrlp1_AtPep1	0.564073	0.572704	0.644292
efrxfls2_Xap - efrxfls2xrlp1_AtPep1	3.16749	0.00153762	0.00988467
efrxfls2_Xcr - efrxfls2xrlp1_AtPep1	3.14579	0.00165637	0.00931707
efrxfls2_AtPep1 - efrxfls2xrlp1_mock	1.97426	0.0483526	0.114519
efrxfls2_mock - efrxfls2xrlp1_mock	0.260342	0.7946	0.872122
efrxfls2_R179 - efrxfls2xrlp1_mock	1.87663	0.060569	0.13628
efrxfls2_Xap - efrxfls2xrlp1_mock	4.48004	7.46276e-06	0.000335824
efrxfls2_Xcr - efrxfls2xrlp1_mock	4.45835	8.25933e-06	0.000185835
efrxfls2xrlp1_AtPep1 - efrxfls2xrlp1_mock	1.31256	0.189333	0.283999
efrxfls2_AtPep1 - efrxfls2xrlp1_R179	-0.0650854	0.948106	0.969654
efrxfls2_mock - efrxfls2xrlp1_R179	-1.779	0.0752397	0.161228
efrxfls2_R179 - efrxfls2xrlp1_R179	-0.162713	0.870744	0.93294
efrxfls2_Xap - efrxfls2xrlp1_R179	2.4407	0.0146587	0.0439762
efrxfls2_Xcr - efrxfls2xrlp1_R179	2.41901	0.0155629	0.0437708
efrxfls2xrlp1_AtPep1 - efrxfls2xrlp1_R179	-0.726787	0.467357	0.568407
efrxfls2xrlp1_mock - efrxfls2xrlp1_R179	-2.03934	0.0414159	0.10354
efrxfls2_AtPep1 - efrxfls2xrlp1_Xap	-1.68137	0.0926906	0.173795
efrxfls2_mock - efrxfls2xrlp1_Xap	-3.39529	0.000685565	0.00514174
efrxfls2_R179 - efrxfls2xrlp1_Xap	-1.779	0.0752397	0.153899
efrxfls2_Xap - efrxfls2xrlp1_Xap	0.824415	0.409704	0.526762
efrxfls2_Xcr - efrxfls2xrlp1_Xap	0.80272	0.422137	0.527671
efrxfls2xrlp1_AtPep1 - efrxfls2xrlp1_Xap	-2.34307	0.0191256	0.0506266
efrxfls2xrlp1_mock - efrxfls2xrlp1_Xap	-3.65563	0.000256552	0.00230897
efrxfls2xrlp1_R179 - efrxfls2xrlp1_Xap	-1.61629	0.106032	0.17672
efrxfls2_AtPep1 - efrxfls2xrlp1_Xcr	-0.965433	0.334328	0.455902
efrxfls2_mock - efrxfls2xrlp1_Xcr	-2.67935	0.00737656	0.0331945
efrxfls2_R179 - efrxfls2xrlp1_Xcr	-1.06306	0.287754	0.417708
efrxfls2_Xap - efrxfls2xrlp1_Xcr	1.54035	0.123474	0.19844
efrxfls2_Xcr - efrxfls2xrlp1_Xcr	1.51866	0.128848	0.199937
efrxfls2xrlp1_AtPep1 - efrxfls2xrlp1_Xcr	-1.62713	0.103708	0.186675
efrxfls2xrlp1_mock - efrxfls2xrlp1_Xcr	-2.93969	0.00328541	0.016427
efrxfls2xrlp1_R179 - efrxfls2xrlp1_Xcr	-0.900348	0.367935	0.486973
efrxfls2xrlp1_Xap - efrxfls2xrlp1_Xcr	0.715939	0.474029	0.56135
