# Supplementary material for: Conserved immunomodulation and variation in host association by Xanthomonadales commensals in Arabidopsis root microbiota
Source: Nat Plants. 2025 Feb 19;11(3):612–31. doi: 10.1038/s41477-025-01918-w (PMC11928319; doi:10.1038/s41477-025-01918-w)
Supplement: Supplementary file 16 — Statistical source data for Extended Data Fig. 10. [file 41477_2025_1918_MOESM16_ESM.xlsx]

## Sheet: Ext_Data_Fig_10a
tissue	genotype	bacteria	LOG10_cfu_g	replicate
shoot	Col0	R179_wt	7.05183	I
shoot	Col0	R179_wt	7.17243	I
shoot	Col0	R179_wt	6.8164	I
shoot	Col0	R179_wt	7.11351	I
shoot	Col0	R179_wt	7.29101	I
shoot	Col0	R179_wt	6.63592	I
shoot	Col0	R179_wt	7.4775	I
shoot	Col0	R179_wt	7.36653	I
shoot	efr	R179_wt	6.85715	I
shoot	efr	R179_wt	6.99607	I
shoot	efr	R179_wt	7.40975	I
shoot	efr	R179_wt	6.87911	I
shoot	efr	R179_wt	7.11048	I
shoot	efr	R179_wt	7.37161	I
shoot	efr	R179_wt	6.73142	I
shoot	efr	R179_wt	7.42872	I
shoot	fls2	R179_wt	7.21922	I
shoot	fls2	R179_wt	6.60726	I
shoot	fls2	R179_wt	7.23421	I
shoot	fls2	R179_wt	7.21365	I
shoot	fls2	R179_wt	7.7302	I
shoot	fls2	R179_wt	7.0396	I
shoot	fls2	R179_wt	7.30277	I
shoot	fls2	R179_wt	7.06522	I
shoot	sobir	R179_wt	7.49788	I
shoot	sobir	R179_wt	7.46702	I
shoot	sobir	R179_wt	6.6723	I
shoot	sobir	R179_wt	7.28004	I
shoot	sobir	R179_wt	7.28261	I
shoot	sobir	R179_wt	6.78776	I
shoot	sobir	R179_wt	7.72066	I
shoot	sobir	R179_wt	7.59504	I
shoot	fxexs	R179_wt	6.89929	I
shoot	fxexs	R179_wt	7.53489	I
shoot	fxexs	R179_wt	7.35759	I
shoot	fxexs	R179_wt	6.65758	I
shoot	fxexs	R179_wt	7.52888	I
shoot	fxexs	R179_wt	7.01729	I
shoot	fxexs	R179_wt	7.25232	I
shoot	fxexs	R179_wt	7.61003	I
shoot	Col0	R179_dssAB	6.9431	I
shoot	Col0	R179_dssAB	7.34426	I
shoot	Col0	R179_dssAB	6.56585	I
shoot	Col0	R179_dssAB	7.37614	I
shoot	Col0	R179_dssAB	7.28735	I
shoot	Col0	R179_dssAB	6.70382	I
shoot	Col0	R179_dssAB	7.15225	I
shoot	Col0	R179_dssAB	7.2173	I
shoot	efr	R179_dssAB	6.62732	I
shoot	efr	R179_dssAB	7.48548	I
shoot	efr	R179_dssAB	7.20296	I
shoot	efr	R179_dssAB	6.77425	I
shoot	efr	R179_dssAB	7.40036	I
shoot	efr	R179_dssAB	7.13694	I
shoot	efr	R179_dssAB	6.68321	I
shoot	efr	R179_dssAB	7.39654	I
shoot	fls2	R179_dssAB	7.29178	I
shoot	fls2	R179_dssAB	6.83984	I
shoot	fls2	R179_dssAB	6.10002	I
shoot	fls2	R179_dssAB	7.3627	I
shoot	fls2	R179_dssAB	7.20009	I
shoot	fls2	R179_dssAB	7.33273	I
shoot	sobir	R179_dssAB	7.10883	I
shoot	sobir	R179_dssAB	7.28819	I
shoot	sobir	R179_dssAB	6.21881	I
shoot	sobir	R179_dssAB	7.02533	I
shoot	sobir	R179_dssAB	6.78516	I
shoot	sobir	R179_dssAB	6.50864	I
shoot	sobir	R179_dssAB	6.52961	I
shoot	sobir	R179_dssAB	6.33961	I
shoot	fxexs	R179_dssAB	6.10534	I
shoot	fxexs	R179_dssAB	6.76844	I
shoot	fxexs	R179_dssAB	6.18266	I
shoot	fxexs	R179_dssAB	6.41588	I
shoot	fxexs	R179_dssAB	6.48413	I
shoot	fxexs	R179_dssAB	6.08831	I
shoot	fxexs	R179_dssAB	5.77469	I
shoot	fxexs	R179_dssAB	6.09092	I
shoot	sobir	R179_wt	6.06719	II
shoot	sobir	R179_wt	6.28917	II
shoot	sobir	R179_wt	6.10805	II
shoot	sobir	R179_wt	6.09259	II
shoot	sobir	R179_wt	6.20129	II
shoot	sobir	R179_wt	6.22057	II
shoot	sobir	R179_wt	6.20343	II
shoot	sobir	R179_wt	6.51713	II
shoot	fxexs	R179_wt	6.19951	II
shoot	fxexs	R179_wt	6.58794	II
shoot	fxexs	R179_wt	6.94017	II
shoot	fxexs	R179_wt	6.45949	II
shoot	fxexs	R179_wt	6.90875	II
shoot	fxexs	R179_wt	6.91339	II
shoot	fxexs	R179_wt	6.83056	II
shoot	fxexs	R179_wt	6.55419	II
shoot	Col0	R179_dssAB	5.74709	II
shoot	Col0	R179_dssAB	5.99034	II
shoot	Col0	R179_dssAB	6.08197	II
shoot	Col0	R179_dssAB	5.89242	II
shoot	Col0	R179_dssAB	6.41017	II
shoot	Col0	R179_dssAB	6.09057	II
shoot	Col0	R179_dssAB	5.98111	II
shoot	Col0	R179_dssAB	6.3536	II
shoot	efr	R179_dssAB	6.04156	II
shoot	efr	R179_dssAB	5.99469	II
shoot	efr	R179_dssAB	6.53053	II
shoot	efr	R179_dssAB	6.18103	II
shoot	efr	R179_dssAB	6.7699	II
shoot	efr	R179_dssAB	6.86097	II
shoot	efr	R179_dssAB	6.38458	II
shoot	efr	R179_dssAB	6.25332	II
shoot	fls2	R179_dssAB	6.58364	II
shoot	fls2	R179_dssAB	6.34753	II
shoot	fls2	R179_dssAB	6.76298	II
shoot	fls2	R179_dssAB	6.45182	II
shoot	fls2	R179_dssAB	6.2274	II
shoot	fls2	R179_dssAB	6.60057	II
shoot	fls2	R179_dssAB	5.87074	II
shoot	fls2	R179_dssAB	6.48302	II
shoot	sobir	R179_dssAB	6.8279	II
shoot	sobir	R179_dssAB	6.59488	II
shoot	sobir	R179_dssAB	6.50912	II
shoot	sobir	R179_dssAB	6.697	II
shoot	sobir	R179_dssAB	6.91483	II
shoot	sobir	R179_dssAB	6.33147	II
shoot	sobir	R179_dssAB	6.5376	II
shoot	sobir	R179_dssAB	7.00252	II
shoot	fxexs	R179_dssAB	6.84865	II
shoot	fxexs	R179_dssAB	6.46807	II
shoot	fxexs	R179_dssAB	7.02278	II
shoot	fxexs	R179_dssAB	6.72321	II
shoot	fxexs	R179_dssAB	7.52057	II
shoot	fxexs	R179_dssAB	6.81248	II
shoot	fxexs	R179_dssAB	6.79588	II
shoot	fxexs	R179_dssAB	6.72229	II
shoot	Col0	R179_wt	6.62197	III
shoot	Col0	R179_wt	7.35718	III
shoot	Col0	R179_wt	7.30248	III
shoot	Col0	R179_wt	7.4489	III
shoot	Col0	R179_wt	6.73857	III
shoot	Col0	R179_wt	6.77211	III
shoot	Col0	R179_wt	7.15989	III
shoot	Col0	R179_wt	6.87697	III
shoot	efr	R179_wt	7.08407	III
shoot	efr	R179_wt	7.64271	III
shoot	efr	R179_wt	7.23729	III
shoot	efr	R179_wt	7.43027	III
shoot	efr	R179_wt	7.42832	III
shoot	efr	R179_wt	6.91542	III
shoot	efr	R179_wt	7.13549	III
shoot	efr	R179_wt	7.17354	III
shoot	fls2	R179_wt	7.01025	III
shoot	fls2	R179_wt	6.99323	III
shoot	fls2	R179_wt	7.57305	III
shoot	fls2	R179_wt	7.09309	III
shoot	fls2	R179_wt	7.3957	III
shoot	fls2	R179_wt	7.284	III
shoot	fls2	R179_wt	7.15857	III
shoot	fls2	R179_wt	7.71871	III
shoot	sobir	R179_wt	7.27778	III
shoot	sobir	R179_wt	6.98019	III
shoot	sobir	R179_wt	7.57519	III
shoot	sobir	R179_wt	7.4883	III
shoot	sobir	R179_wt	7.2721	III
shoot	sobir	R179_wt	7.50605	III
shoot	sobir	R179_wt	7.09963	III
shoot	sobir	R179_wt	6.7167	III
shoot	fxexs	R179_wt	7.15413	III
shoot	fxexs	R179_wt	7.31251	III
shoot	fxexs	R179_wt	7.39052	III
shoot	fxexs	R179_wt	6.86117	III
shoot	fxexs	R179_wt	7.35741	III
shoot	fxexs	R179_wt	7.33876	III
shoot	fxexs	R179_wt	7.11919	III
shoot	fxexs	R179_wt	7.33536	III
shoot	Col0	R179_dssAB	7.21806	III
shoot	Col0	R179_dssAB	7.08725	III
shoot	Col0	R179_dssAB	7.29991	III
shoot	Col0	R179_dssAB	6.80799	III
shoot	Col0	R179_dssAB	7.21042	III
shoot	Col0	R179_dssAB	7.26405	III
shoot	Col0	R179_dssAB	7.11103	III
shoot	Col0	R179_dssAB	6.9431	III
shoot	efr	R179_dssAB	7.05662	III
shoot	efr	R179_dssAB	7.5474	III
shoot	efr	R179_dssAB	6.93721	III
shoot	efr	R179_dssAB	7.38824	III
shoot	efr	R179_dssAB	6.69897	III
shoot	efr	R179_dssAB	7.26582	III
shoot	efr	R179_dssAB	6.91222	III
shoot	efr	R179_dssAB	7.53681	III
shoot	fls2	R179_dssAB	7.3723	III
shoot	fls2	R179_dssAB	7.31411	III
shoot	fls2	R179_dssAB	7.29805	III
shoot	fls2	R179_dssAB	7.32534	III
shoot	fls2	R179_dssAB	7.26085	III
shoot	fls2	R179_dssAB	7.10615	III
shoot	fls2	R179_dssAB	7.44977	III
shoot	fls2	R179_dssAB	7.11523	III
shoot	sobir	R179_dssAB	6.99353	III
shoot	sobir	R179_dssAB	6.97163	III
shoot	sobir	R179_dssAB	6.84894	III
shoot	sobir	R179_dssAB	7.10026	III
shoot	sobir	R179_dssAB	7.25825	III
shoot	sobir	R179_dssAB	6.82294	III
shoot	sobir	R179_dssAB	6.98822	III
shoot	sobir	R179_dssAB	7.05411	III
shoot	fxexs	R179_dssAB	7.03058	III
shoot	fxexs	R179_dssAB	6.79475	III
shoot	fxexs	R179_dssAB	7.384	III
shoot	fxexs	R179_dssAB	7.23199	III
shoot	fxexs	R179_dssAB	7.14353	III
shoot	fxexs	R179_dssAB	7.00988	III
shoot	fxexs	R179_dssAB	7.15697	III
shoot	fxexs	R179_dssAB	7.32845	III

## Sheet: Ext_Data_Fig_10b
bacterium	desc	treatment	log10	replicate
Chlamy24	Chlamy	mock	7.82584	I
Chlamy24	Chlamy	mock	8.11634	I
Chlamy24	Chlamy	mock	8.32135	I
Chlamy24	Chlamy	flg22	7.89279	I
Chlamy24	Chlamy	flg22	8.22185	I
Chlamy24	Chlamy	flg22	8.19382	I
Chlamy123	Chlamy	mock	8.30759	I
Chlamy123	Chlamy	mock	8.37446	I
Chlamy123	Chlamy	mock	8.42861	I
Chlamy123	Chlamy	flg22	8.3279	I
Chlamy123	Chlamy	flg22	8.63656	I
Chlamy123	Chlamy	flg22	8.86012	I
Lj18	Lotus	mock	8.56502	I
Lj18	Lotus	mock	8.62622	I
Lj18	Lotus	flg22	8.81135	I
Lj18	Lotus	flg22	8.7637	I
Lj21	Lotus	mock	7.4349	I
Lj21	Lotus	mock	5.97634	I
Lj60	Lotus	mock	6.10568	I
Lj60	Lotus	mock	6.25071	I
Lj60	Lotus	flg22	6.15079	I
Lj60	Lotus	flg22	6.16025	I
Lj73	Lotus	mock	6.43856	I
Lj73	Lotus	mock	6.17609	I
Lj197	Lotus	mock	6.20143	I
Lj197	Lotus	mock	6.56948	I
Lj197	Lotus	flg22	6.08812	I
MF92	Ath_JD	mock	8.30686	I
MF92	Ath_JD	mock	7.83209	I
MF92	Ath_JD	flg22	8.09018	I
MF92	Ath_JD	flg22	7.6073	I
Lj18	Lotus	mock	9.2288	II
Lj18	Lotus	mock	9.58875	II
Lj18	Lotus	mock	9.4437	II
Lj18	Lotus	flg22	9.17354	II
Lj18	Lotus	flg22	9.05078	II
Lj18	Lotus	flg22	8.83268	II
Lj21	Lotus	mock	6.31618	I
Lj21	Lotus	mock	6.08619	I
Lj21	Lotus	mock	6.42022	I
Lj21	Lotus	flg22	6.26077	I
Lj21	Lotus	flg22	6.42887	I
Lj21	Lotus	flg22	6.8207	I
Lj60	Lotus	mock	6.16749	II
Lj60	Lotus	mock	6.00436	II
Lj60	Lotus	mock	6.41768	II
Lj60	Lotus	flg22	6.39178	II
Lj60	Lotus	flg22	6.31876	II
Lj68	Lotus	mock	6.66644	I
Lj68	Lotus	mock	6.73993	I
Lj68	Lotus	mock	6.72125	I
Lj68	Lotus	flg22	7.06048	I
Lj68	Lotus	flg22	6.53948	I
Lj68	Lotus	flg22	6.90443	I
Lj73	Lotus	mock	6.37675	I
Lj73	Lotus	mock	6.69281	I
Lj73	Lotus	mock	6.05224	I
Lj73	Lotus	flg22	6.55284	I
Lj73	Lotus	flg22	6.67619	I
Lj73	Lotus	flg22	6.52651	I
Lj77	Lotus	mock	5.26962	I
Lj77	Lotus	mock	5.91937	I
Lj77	Lotus	mock	6.37905	I
Lj77	Lotus	flg22	6.08725	I
Lj77	Lotus	flg22	6.26391	I
Lj143	Lotus	mock	5.19732	I
Lj143	Lotus	mock	6.47066	I
Lj143	Lotus	mock	7.17231	I
Lj143	Lotus	flg22	5.50031	I
Lj143	Lotus	flg22	6.18234	I
Lj165	Lotus	mock	6.47984	I
Lj165	Lotus	mock	6.59891	I
Lj165	Lotus	mock	6.37358	I
Lj165	Lotus	flg22	6.18249	I
Lj165	Lotus	flg22	6.546	I
Lj165	Lotus	flg22	4.59688	I
Lj173	Lotus	mock	6.29642	I
Lj173	Lotus	mock	6.65197	I
Lj173	Lotus	mock	6.68298	I
Lj173	Lotus	flg22	6.2426	I
Lj173	Lotus	flg22	6.46702	I
Lj173	Lotus	flg22	6.3098	I
Lj193	Lotus	mock	6.19576	I
Lj193	Lotus	mock	6.65758	I
Lj193	Lotus	mock	5.84946	I
Lj193	Lotus	flg22	6.05224	I
Lj193	Lotus	flg22	5.50532	I
Lj193	Lotus	flg22	6.29704	I
Lj197	Lotus	mock	6.0029	II
Lj197	Lotus	mock	6.37263	II
Lj197	Lotus	mock	5.56067	II
Lj197	Lotus	flg22	5.07425	II
Lj197	Lotus	flg22	6.39434	II
Lj197	Lotus	flg22	6.34222	II
MF92	Ath_JD	mock	8.74894	II
MF92	Ath_JD	mock	8.6492	II
MF92	Ath_JD	mock	8.4331	II
MF92	Ath_JD	flg22	7.18393	II
MF92	Ath_JD	flg22	7.4318	II
MF92	Ath_JD	flg22	7.4589	II
Lj18	Lotus	mock	9.42481	III
Lj18	Lotus	mock	9.81792	III
Lj18	Lotus	mock	9.47478	III
Lj18	Lotus	flg22	9.28369	III
Lj18	Lotus	flg22	9.38195	III
Lj18	Lotus	flg22	9.1707	III
Lj21	Lotus	mock	6.40697	II
Lj21	Lotus	mock	6.66603	II
Lj21	Lotus	flg22	6.83503	II
Lj21	Lotus	flg22	6.72005	II
Lj21	Lotus	flg22	7.27737	II
Lj60	Lotus	mock	7.16802	III
Lj60	Lotus	mock	6.91398	III
Lj60	Lotus	mock	6.55909	III
Lj60	Lotus	flg22	6.8451	III
Lj60	Lotus	flg22	6.74775	III
Lj60	Lotus	flg22	7.16143	III
Lj68	Lotus	mock	6.36494	II
Lj68	Lotus	mock	6.65758	II
Lj68	Lotus	mock	5.9247	II
Lj68	Lotus	flg22	6.77907	II
Lj68	Lotus	flg22	7.02758	II
Lj68	Lotus	flg22	7.51927	II
Lj73	Lotus	mock	6.19734	II
Lj73	Lotus	mock	6.28241	II
Lj73	Lotus	mock	5.87087	II
Lj73	Lotus	flg22	7.24436	II
Lj73	Lotus	flg22	6.45505	II
Lj73	Lotus	flg22	6.21145	II
Lj77	Lotus	mock	5.83058	II
Lj77	Lotus	mock	6.06908	II
Lj77	Lotus	mock	6.77071	II
Lj77	Lotus	flg22	6.6764	II
Lj77	Lotus	flg22	7.00877	II
Lj77	Lotus	flg22	7.06956	II
Lj143	Lotus	mock	6.48796	II
Lj143	Lotus	mock	6.18119	II
Lj143	Lotus	mock	5.96024	II
Lj143	Lotus	flg22	6.75728	II
Lj143	Lotus	flg22	6.6047	II
Lj143	Lotus	flg22	6.32372	II
Lj165	Lotus	mock	6.02086	II
Lj165	Lotus	mock	6.54797	II
Lj165	Lotus	mock	6.01694	II
Lj165	Lotus	flg22	6.0816	II
Lj165	Lotus	flg22	5.94949	II
Lj165	Lotus	flg22	6.41548	II
Lj173	Lotus	mock	6.29794	II
Lj173	Lotus	mock	7.2694	II
Lj173	Lotus	mock	6.54668	II
Lj173	Lotus	flg22	6.31605	II
Lj173	Lotus	flg22	6.38945	II
Lj173	Lotus	flg22	6.51064	II
Lj193	Lotus	mock	6.65443	II
Lj193	Lotus	mock	5.97538	II
Lj193	Lotus	mock	5.42946	II
Lj193	Lotus	flg22	5.96557	II
Lj193	Lotus	flg22	6.9865	II
Lj193	Lotus	flg22	6.67288	II
Lj197	Lotus	mock	5.79216	III
Lj197	Lotus	mock	5.55284	III
Lj197	Lotus	mock	4.95201	III
Lj197	Lotus	flg22	7.14688	III
Lj197	Lotus	flg22	6.02861	III
Lj197	Lotus	flg22	6.20995	III
MF92	Ath_JD	mock	8.3276	I
MF92	Ath_JD	mock	7.72269	I
MF92	Ath_JD	mock	9.07702	II
R96	Ath	flg22	5.27509	I
R96	Ath	flg22	5.42467	I
R96	Ath	flg22	5.5842	I
R96	Ath	mock	5.70382	I
R96	Ath	mock	5.83121	I
R96	Ath	mock	5.83951	I
R65	Ath	flg22	5.86222	I
R690	Ath	flg22	6.02301	I
R179	Ath	mock	6.13725	I
R179	Ath	mock	6.20995	I
R96	Ath	flg22	6.26425	II
R179	Ath	mock	6.09031	I
R179	Ath	mock	6.33382	I
R179	Ath	mock	6.37059	I
R96	Ath	flg22	6.40524	II
R916	Ath	flg22	6.45731	I
R916	Ath	mock	6.50313	I
R96	Ath	flg22	6.50515	II
R179	Ath	mock	6.52951	I
R96	Ath	mock	6.58503	II
R179	Ath	mock	6.00294	I
R96	Ath	mock	6.71897	II
R916	Ath	mock	6.76511	I
R916	Ath	flg22	6.78989	II
R916	Ath	flg22	6.7925	II
Chlamy24	Chlamy	mock	7.29699	II
Chlamy24	Chlamy	mock	7.19957	II
Chlamy24	Chlamy	mock	6.81351	II
Chlamy123	Chlamy	mock	7.05552	II
Chlamy123	Chlamy	mock	7.43387	II
Chlamy123	Chlamy	mock	7.40036	II
R96	Ath	mock	6.87408	II
R179	Ath	mock	6.91429	I
R559	Ath	flg22	6.92996	I
R96	Ath	mock	6.94119	II
R179	Ath	flg22	7	I
R179	Ath	flg22	7.02919	I
R667	Ath	flg22	7.05388	I
R690	Ath	flg22	7.08757	I
R559	Ath	mock	7.0942	II
R916	Ath	mock	7.12647	II
R179	Ath	mock	7.13354	II
R916	Ath	mock	7.16325	II
R559	Ath	mock	7.17522	II
R559	Ath	flg22	7.19218	II
R179	Ath	flg22	7.21042	II
R559	Ath	mock	7.22475	I
R65	Ath	mock	7.30452	I
R667	Ath	mock	7.3098	I
R65	Ath	flg22	7.31158	II
R179	Ath	flg22	7.36173	II
R916	Ath	mock	7.41117	II
R667	Ath	mock	7.41117	I
Chlamy24	Chlamy	flg22	7.08293	II
Chlamy24	Chlamy	flg22	6.78728	II
Chlamy24	Chlamy	flg22	7.27894	II
Chlamy123	Chlamy	flg22	9.39794	II
Chlamy123	Chlamy	flg22	8.16115	II
Chlamy123	Chlamy	flg22	8.10791	II
R667	Ath	flg22	7.43415	II
R559	Ath	flg22	7.43501	I
R179	Ath	mock	7.44273	III
R65	Ath	mock	7.45182	II
R179	Ath	flg22	7.51064	III
R179	Ath	flg22	7.58503	III
R667	Ath	mock	7.63202	II
R667	Ath	flg22	7.654	III
R65	Ath	flg22	7.66756	II
R65	Ath	mock	7.69897	II
R690	Ath	mock	7.727	I
R179	Ath	mock	7.80734	III
R690	Ath	mock	7.84059	I
R667	Ath	mock	7.8771	III
R690	Ath	flg22	7.99251	II
R690	Ath	flg22	7.99588	II
R690	Ath	mock	8.16058	II
R667	Ath	mock	8.42085	III

## Sheet: Ext_Data_Fig_10c_correlation
strain	1-max	origin
none	0	none
Chlamy123	0.947158	Chlamy
Chlamy24	0.949633	Chlamy
L70	1	At-L-SPHERE
Lj143	0.561838	Lj-SPHERE
Lj165	0.981584	Lj-SPHERE
Lj173	1	Lj-SPHERE
Lj18	0.919109	Lj-SPHERE
Lj193	0.984736	Lj-SPHERE
Lj197	1	Lj-SPHERE
Lj21	0.96975	Lj-SPHERE
Lj60	1	Lj-SPHERE
Lj68	1	Lj-SPHERE
Lj73	1	Lj-SPHERE
Lj77	1	Lj-SPHERE
MF92	1	At-Root-US
R179	0.706172	At-R-SPHERE
R559	0.990069	At-R-SPHERE
R65	1	At-R-SPHERE
R667	1	At-R-SPHERE
R690	1	At-R-SPHERE
R916	1	At-R-SPHERE
R96	0.874841	At-R-SPHERE
S773	0.761825	At-S-SPHERE
Xcc	0.915913	pathogen
Xcv	1	pathogen
Xhp	0.979406	pathogen

## Sheet: Ext_Data_Fig_c_root_length
strain	origin	treatment	root_length	replicate
none	none	flg22	0.344	VI
none	none	flg22	0.359	VI
none	none	flg22	0.451	VII
none	none	flg22	0.479	VI
none	none	flg22	0.493	VI
none	none	flg22	0.623	II
none	none	flg22	0.625	VI
none	none	flg22	0.628	VII
none	none	flg22	0.642	II
none	none	flg22	0.644	VI
none	none	flg22	0.651	VI
none	none	flg22	0.684	VI
none	none	flg22	0.685	VI
none	none	flg22	0.691	II
none	none	flg22	0.728	VII
none	none	flg22	0.806	VI
none	none	flg22	0.818	III
none	none	flg22	0.885	IV
none	none	flg22	0.885	V
none	none	flg22	0.912	IV
none	none	flg22	0.912	V
none	none	flg22	0.917	III
none	none	flg22	0.929	VII
none	none	flg22	0.973	IV
none	none	flg22	0.973	V
none	none	flg22	0.995	VII
none	none	flg22	0.998	II
none	none	flg22	1.023	II
none	none	flg22	1.085	II
Lj143	Lotus	flg22	4.095	IV
Lj143	Lotus	flg22	1.095	V
none	none	flg22	1.108	II
none	none	flg22	1.128	I
none	none	flg22	1.129	VII
none	none	flg22	1.135	III
none	none	flg22	1.185	III
Lj143	Lotus	flg22	5.189	IV
Lj143	Lotus	flg22	5.189	V
none	none	flg22	1.241	III
Lj143	Lotus	flg22	4.243	IV
Lj143	Lotus	flg22	1.243	V
none	none	flg22	1.332	IV
none	none	flg22	1.332	V
none	none	flg22	1.349	II
none	none	flg22	1.358	I
none	none	flg22	1.362	I
none	none	flg22	1.39	I
Lj143	Lotus	flg22	1.415	IV
Lj143	Lotus	flg22	5.415	V
none	none	flg22	1.416	IV
none	none	flg22	1.416	V
none	none	flg22	1.447	II
Lj143	Lotus	flg22	5.457	IV
Lj143	Lotus	flg22	2.457	V
none	none	flg22	1.479	IV
none	none	flg22	1.479	V
none	none	flg22	1.503	IV
none	none	flg22	1.503	V
none	none	flg22	1.538	IV
none	none	flg22	1.538	V
none	none	flg22	1.544	IV
none	none	flg22	1.544	V
none	none	flg22	1.636	II
none	none	flg22	1.804	I
R179	Ath	mock	2.102	II
Lj193	Lotus	flg22	2.159	I
R179	Ath	mock	2.167	II
Lj73	Lotus	flg22	2.18	II
Lj68	Lotus	mock	2.355	II
Lj193	Lotus	flg22	2.388	I
R179	Ath	flg22	2.473	III
R179	Ath	flg22	2.572	III
R179	Ath	mock	2.684	I
R179	Ath	flg22	2.727	II
Lj193	Lotus	flg22	2.736	I
R179	Ath	flg22	2.898	I
Lj193	Lotus	mock	2.904	I
R179	Ath	mock	3.008	II
Lj173	Lotus	flg22	3.032	II
Lj193	Lotus	mock	3.074	I
Lj173	Lotus	mock	3.075	II
R179	Ath	mock	3.144	II
R179	Ath	mock	3.154	II
Lj73	Lotus	mock	3.184	II
R179	Ath	mock	3.227	II
Lj193	Lotus	flg22	3.258	I
Lj143	Lotus	flg22	3.335	I
Lj73	Lotus	flg22	3.341	II
Lj193	Lotus	flg22	3.35	I
R179	Ath	flg22	3.371	I
Lj68	Lotus	mock	3.376	II
R179	Ath	flg22	3.376	II
R179	Ath	flg22	3.44	I
Lj197	Lotus	flg22	3.447	II
Lj193	Lotus	flg22	3.458	I
Lj193	Lotus	mock	3.468	I
R179	Ath	mock	3.52	I
R179	Ath	flg22	3.568	III
R179	Ath	flg22	3.598	I
Lj193	Lotus	flg22	3.611	II
R179	Ath	flg22	3.651	III
Lj21	Lotus	mock	3.673	II
R179	Ath	flg22	3.674	IV
R179	Ath	flg22	3.674	V
R179	Ath	flg22	3.676	IV
R179	Ath	flg22	3.676	V
Lj193	Lotus	mock	3.678	II
Lj197	Lotus	mock	3.694	II
R179	Ath	mock	3.745	III
Lj193	Lotus	mock	3.757	II
Lj197	Lotus	mock	3.758	I
Lj197	Lotus	mock	3.779	I
Lj173	Lotus	flg22	3.839	II
R179	Ath	mock	3.851	II
Lj165	Lotus	mock	3.952	I
Lj197	Lotus	flg22	3.961	I
Lj197	Lotus	mock	3.969	II
R179	Ath	flg22	3.975	IV
R179	Ath	flg22	3.975	V
Lj165	Lotus	mock	3.984	I
MF92	US_Ath	mock	4.018	II
R179	Ath	mock	4.021	III
Lj21	Lotus	flg22	4.024	II
none	none	mock	4.051	II
R179	Ath	flg22	4.066	IV
R179	Ath	flg22	4.066	V
Lj197	Lotus	mock	4.097	I
Lj165	Lotus	mock	4.111	II
Lj73	Lotus	flg22	4.122	I
Lj193	Lotus	mock	4.136	II
Lj60	Lotus	flg22	4.143	II
Lj18	Lotus	flg22	4.147	II
Lj143	Lotus	mock	4.192	II
Lj60	Lotus	mock	4.197	II
Lj173	Lotus	flg22	4.205	I
R179	Ath	flg22	4.209	IV
R179	Ath	flg22	4.209	V
Lj165	Lotus	flg22	4.228	I
R179	Ath	mock	4.279	II
Lj18	Lotus	flg22	4.29	IV
Lj18	Lotus	flg22	4.29	V
Lj193	Lotus	mock	4.299	I
Lj197	Lotus	flg22	4.334	I
Lj165	Lotus	flg22	4.367	I
Lj197	Lotus	mock	4.367	I
Lj173	Lotus	flg22	4.379	I
R179	Ath	mock	4.431	III
Lj73	Lotus	flg22	4.455	I
Lj18	Lotus	flg22	4.472	IV
Lj18	Lotus	flg22	4.472	V
Lj60	Lotus	mock	4.475	II
Lj197	Lotus	flg22	4.48	II
Lj21	Lotus	mock	4.485	II
R179	Ath	mock	4.526	I
Lj60	Lotus	mock	4.539	II
Lj21	Lotus	mock	4.549	IV
Lj21	Lotus	mock	4.549	V
Lj21	Lotus	mock	4.552	I
none	none	mock	4.557	II
Lj77	Lotus	mock	4.594	II
R179	Ath	flg22	4.621	II
Lj18	Lotus	flg22	4.638	II
Lj21	Lotus	mock	4.651	I
Lj143	Lotus	flg22	4.669	I
R179	Ath	flg22	4.684	IV
R179	Ath	flg22	4.684	V
Lj60	Lotus	mock	4.693	II
R690	Ath	mock	4.728	VII
Lj165	Lotus	flg22	4.729	II
Lj60	Lotus	flg22	4.734	IV
Lj60	Lotus	flg22	4.734	V
R179	Ath	mock	4.738	I
Lj193	Lotus	mock	4.748	I
R690	Ath	flg22	4.755	VII
Lj197	Lotus	flg22	4.772	II
Lj173	Lotus	flg22	4.778	I
R690	Ath	mock	4.782	VII
Lj73	Lotus	flg22	4.795	II
R179	Ath	flg22	4.804	IV
R179	Ath	flg22	4.804	V
Lj60	Lotus	mock	4.808	I
Lj60	Lotus	mock	4.81	II
R559	Ath	mock	4.815	VII
Lj165	Lotus	flg22	4.822	II
R179	Ath	flg22	4.823	IV
R179	Ath	flg22	4.823	V
R690	Ath	mock	4.823	VII
Lj68	Lotus	mock	4.826	IV
Lj68	Lotus	mock	4.826	V
Lj68	Lotus	flg22	4.83	II
MF92	US_Ath	mock	4.831	I
Lj60	Lotus	mock	4.848	I
Lj197	Lotus	mock	4.849	I
R179	Ath	mock	4.85	III
Lj18	Lotus	flg22	4.852	II
none	none	mock	4.862	I
Lj18	Lotus	flg22	4.872	I
R179	Ath	mock	4.875	III
Lj73	Lotus	mock	4.879	IV
Lj73	Lotus	mock	4.879	V
R690	Ath	mock	4.894	VII
Lj197	Lotus	flg22	4.901	I
Lj68	Lotus	mock	4.918	IV
Lj68	Lotus	mock	4.918	V
R690	Ath	mock	4.928	VII
Lj73	Lotus	mock	4.966	I
Lj143	Lotus	mock	4.97	II
R690	Ath	mock	4.976	VII
R559	Ath	flg22	5.014	VII
none	none	mock	5.022	VII
Lj18	Lotus	mock	5.029	IV
Lj18	Lotus	mock	5.029	V
Lj77	Lotus	mock	5.036	I
R179	Ath	mock	5.04	III
R690	Ath	mock	5.051	VII
Lj68	Lotus	mock	5.054	II
Lj197	Lotus	mock	5.06	IV
Lj197	Lotus	mock	5.06	V
R179	Ath	flg22	5.073	II
R667	Ath	mock	5.085	VII
Lj68	Lotus	mock	5.089	IV
Lj68	Lotus	mock	5.089	V
Lj197	Lotus	flg22	5.121	I
Lj18	Lotus	mock	5.137	IV
Lj18	Lotus	mock	5.137	V
Lj165	Lotus	flg22	5.138	I
Lj173	Lotus	mock	5.149	I
Lj68	Lotus	flg22	5.15	IV
Lj68	Lotus	flg22	5.15	V
Lj18	Lotus	flg22	5.163	IV
Lj18	Lotus	flg22	5.163	V
Lj68	Lotus	mock	5.171	I
Lj193	Lotus	mock	5.172	II
Lj21	Lotus	mock	5.176	IV
Lj21	Lotus	mock	5.176	V
Lj143	Lotus	flg22	5.179	I
Lj77	Lotus	flg22	5.186	II
MF92	US_Ath	mock	5.19	II
none	none	mock	5.205	I
Lj197	Lotus	flg22	5.213	II
Lj193	Lotus	mock	5.242	II
Lj143	Lotus	mock	5.292	I
Lj143	Lotus	mock	5.295	II
Lj68	Lotus	flg22	5.31	IV
Lj68	Lotus	flg22	5.31	V
Lj68	Lotus	mock	5.311	I
R96	Ath	flg22	5.312	VII
R96	Ath	mock	5.341	VII
Lj173	Lotus	mock	5.345	I
Lj68	Lotus	flg22	5.352	I
Lj21	Lotus	flg22	5.355	II
Lj165	Lotus	flg22	5.356	I
R65	Ath	flg22	5.361	VII
Lj18	Lotus	mock	5.382	IV
Lj18	Lotus	mock	5.382	V
Lj193	Lotus	mock	5.392	I
R96	Ath	flg22	5.395	VII
R179	Ath	flg22	5.398	II
R179	Ath	mock	5.401	II
Lj73	Lotus	flg22	5.401	I
Lj21	Lotus	flg22	5.403	I
none	none	mock	5.409	I
R916	Ath	mock	5.419	VII
Lj173	Lotus	mock	5.43	I
Lj21	Lotus	flg22	5.444	II
Lj18	Lotus	mock	5.449	IV
Lj18	Lotus	mock	5.449	V
Lj165	Lotus	flg22	5.456	I
MF92	US_Ath	flg22	5.484	II
MF92	US_Ath	flg22	5.493	II
R179	Ath	mock	5.496	III
Lj18	Lotus	flg22	5.507	IV
Lj18	Lotus	flg22	5.507	V
R667	Ath	mock	5.54	VII
MF92	US_Ath	flg22	5.565	I
Lj18	Lotus	mock	5.569	II
R690	Ath	mock	5.584	VII
Lj21	Lotus	flg22	5.604	IV
Lj21	Lotus	flg22	5.604	V
Lj165	Lotus	mock	5.605	II
R690	Ath	flg22	5.609	VII
Lj73	Lotus	mock	5.617	II
Lj73	Lotus	mock	5.641	II
none	none	mock	5.655	I
R65	Ath	mock	5.658	VII
none	none	mock	5.659	II
Lj197	Lotus	mock	5.66	I
Lj18	Lotus	flg22	5.674	IV
Lj18	Lotus	flg22	5.674	V
Lj68	Lotus	flg22	5.705	II
MF92	US_Ath	mock	5.707	III
R667	Ath	flg22	5.731	VII
Lj77	Lotus	mock	5.739	II
Lj165	Lotus	mock	5.751	II
R65	Ath	mock	5.757	VII
Lj18	Lotus	flg22	5.76	IV
Lj18	Lotus	flg22	5.76	V
Lj21	Lotus	flg22	5.765	II
Lj173	Lotus	mock	5.768	II
Lj165	Lotus	flg22	5.776	II
Lj21	Lotus	flg22	5.776	IV
Lj21	Lotus	flg22	5.776	V
Lj197	Lotus	mock	5.778	IV
Lj197	Lotus	mock	5.778	V
Lj18	Lotus	flg22	5.795	IV
Lj18	Lotus	flg22	5.795	V
Lj73	Lotus	mock	5.796	II
Lj21	Lotus	flg22	5.857	I
R667	Ath	mock	5.857	VII
Lj197	Lotus	flg22	5.859	II
MF92	US_Ath	flg22	5.892	II
Lj193	Lotus	flg22	5.897	II
R690	Ath	mock	5.898	VII
R65	Ath	flg22	5.9	VII
Lj18	Lotus	mock	5.914	II
none	none	mock	5.926	III
MF92	US_Ath	flg22	5.929	I
Lj73	Lotus	flg22	5.939	IV
Lj73	Lotus	flg22	5.939	V
Lj68	Lotus	mock	5.961	IV
Lj68	Lotus	mock	5.961	V
Lj21	Lotus	flg22	5.967	IV
Lj21	Lotus	flg22	5.967	V
Lj73	Lotus	mock	5.992	II
Lj21	Lotus	mock	5.995	IV
Lj21	Lotus	mock	5.995	V
none	none	mock	5.996	IV
none	none	mock	5.996	V
Lj73	Lotus	mock	6	IV
Lj73	Lotus	mock	6	V
R559	Ath	mock	6.013	VII
Lj60	Lotus	flg22	6.026	IV
Lj60	Lotus	flg22	6.026	V
Lj143	Lotus	flg22	6.058	I
R667	Ath	flg22	6.064	VII
Lj60	Lotus	flg22	6.091	IV
Lj60	Lotus	flg22	6.091	V
R667	Ath	flg22	6.119	VII
R65	Ath	flg22	6.13	VII
Lj21	Lotus	flg22	6.137	IV
Lj21	Lotus	flg22	6.137	V
Lj165	Lotus	mock	6.139	IV
Lj165	Lotus	mock	6.139	V
Lj77	Lotus	mock	6.14	IV
Lj77	Lotus	mock	6.14	V
Lj165	Lotus	flg22	6.142	II
R690	Ath	mock	6.148	VII
Lj197	Lotus	mock	6.158	I
Lj18	Lotus	flg22	6.161	IV
Lj21	Lotus	flg22	6.161	IV
Lj18	Lotus	flg22	6.161	V
Lj21	Lotus	flg22	6.161	V
Lj60	Lotus	flg22	6.163	IV
Lj60	Lotus	flg22	6.163	V
Lj77	Lotus	flg22	6.183	II
Lj173	Lotus	mock	6.204	IV
Lj173	Lotus	mock	6.204	V
Lj21	Lotus	flg22	6.205	IV
Lj21	Lotus	flg22	6.205	V
Lj68	Lotus	flg22	6.224	IV
Lj68	Lotus	flg22	6.224	V
R690	Ath	flg22	6.237	VII
Lj18	Lotus	flg22	6.239	IV
Lj18	Lotus	flg22	6.239	V
R667	Ath	mock	6.24	VII
Lj18	Lotus	mock	6.247	IV
Lj18	Lotus	mock	6.247	V
Lj197	Lotus	mock	6.248	IV
Lj197	Lotus	mock	6.248	V
Lj197	Lotus	mock	6.259	IV
Lj197	Lotus	mock	6.259	V
Lj165	Lotus	flg22	6.263	IV
Lj165	Lotus	flg22	6.263	V
R916	Ath	mock	6.266	VII
R916	Ath	mock	6.267	VII
R916	Ath	flg22	6.271	VII
R667	Ath	mock	6.276	VII
R916	Ath	flg22	6.281	VII
Lj173	Lotus	mock	6.285	II
Lj143	Lotus	mock	6.29	I
Lj68	Lotus	mock	6.29	IV
Lj68	Lotus	mock	6.29	V
Lj68	Lotus	mock	6.292	IV
Lj68	Lotus	mock	6.292	V
none	none	mock	6.296	VII
R667	Ath	flg22	6.301	VII
R916	Ath	flg22	6.302	VII
R96	Ath	flg22	6.303	VII
R667	Ath	flg22	6.32	VII
R916	Ath	flg22	6.322	VII
Lj73	Lotus	flg22	6.336	IV
Lj73	Lotus	flg22	6.336	V
Lj165	Lotus	flg22	6.338	IV
Lj165	Lotus	flg22	6.338	V
Lj77	Lotus	mock	6.339	II
Lj18	Lotus	mock	6.346	I
Lj18	Lotus	mock	6.346	I
Lj173	Lotus	flg22	6.349	IV
Lj173	Lotus	flg22	6.349	V
Lj60	Lotus	mock	6.35	IV
Lj60	Lotus	mock	6.35	V
R559	Ath	flg22	6.351	VII
R690	Ath	mock	6.359	VII
R667	Ath	flg22	6.359	VII
Lj77	Lotus	mock	6.366	I
Lj18	Lotus	mock	6.367	IV
Lj18	Lotus	mock	6.367	V
R559	Ath	mock	6.372	VII
Lj18	Lotus	flg22	6.39	IV
Lj18	Lotus	flg22	6.39	V
R65	Ath	mock	6.395	VII
Lj18	Lotus	flg22	6.396	II
Lj18	Lotus	mock	6.408	IV
Lj18	Lotus	mock	6.408	V
Lj73	Lotus	mock	6.409	IV
Lj73	Lotus	mock	6.409	V
Lj73	Lotus	mock	6.422	IV
Lj73	Lotus	mock	6.422	V
Lj18	Lotus	mock	6.425	IV
Lj18	Lotus	mock	6.425	V
R559	Ath	mock	6.427	VII
R65	Ath	mock	6.433	VII
R667	Ath	mock	6.442	VII
Lj18	Lotus	mock	6.443	IV
Lj18	Lotus	mock	6.443	V
Lj18	Lotus	mock	6.453	IV
Lj18	Lotus	mock	6.453	V
Lj73	Lotus	mock	6.454	IV
Lj73	Lotus	mock	6.454	V
MF92	US_Ath	mock	6.467	I
Lj21	Lotus	flg22	6.469	II
Lj60	Lotus	flg22	6.472	I
Lj18	Lotus	mock	6.491	IV
Lj18	Lotus	mock	6.491	V
R559	Ath	flg22	6.504	VII
Lj18	Lotus	flg22	6.505	IV
Lj18	Lotus	flg22	6.505	V
Lj21	Lotus	flg22	6.511	II
Lj143	Lotus	flg22	6.527	II
Lj60	Lotus	flg22	6.533	I
Lj197	Lotus	mock	6.533	II
Lj165	Lotus	mock	6.541	I
Lj21	Lotus	flg22	6.558	II
Lj60	Lotus	flg22	6.57	IV
Lj60	Lotus	flg22	6.57	V
Lj68	Lotus	mock	6.591	IV
Lj68	Lotus	mock	6.591	V
Lj193	Lotus	flg22	6.595	II
MF92	US_Ath	flg22	6.614	III
Lj193	Lotus	mock	6.623	IV
Lj193	Lotus	mock	6.623	V
Chlamy24	Chlamy	flg22	6.625	VI
none	none	mock	6.627	III
Lj21	Lotus	mock	6.644	IV
Lj21	Lotus	mock	6.644	V
Lj60	Lotus	flg22	6.662	I
Lj193	Lotus	mock	6.663	IV
Lj193	Lotus	mock	6.663	V
Lj21	Lotus	flg22	6.672	II
MF92	US_Ath	flg22	6.672	IV
MF92	US_Ath	flg22	6.672	V
Lj165	Lotus	mock	6.679	I
Lj143	Lotus	flg22	6.69	I
Lj68	Lotus	flg22	6.691	I
Lj73	Lotus	mock	6.693	IV
Lj73	Lotus	mock	6.693	V
Lj165	Lotus	mock	6.694	IV
Lj165	Lotus	mock	6.694	V
Lj18	Lotus	mock	6.714	IV
Lj18	Lotus	mock	6.714	V
MF92	US_Ath	flg22	6.717	I
R667	Ath	flg22	6.72	VII
Lj165	Lotus	mock	6.745	IV
Lj165	Lotus	mock	6.745	V
Lj165	Lotus	mock	6.754	II
R667	Ath	mock	6.768	VII
Lj18	Lotus	mock	6.769	IV
Lj18	Lotus	mock	6.769	V
R916	Ath	mock	6.78	VII
R916	Ath	flg22	6.788	VII
R96	Ath	flg22	6.79	VII
Lj197	Lotus	flg22	6.791	I
R559	Ath	flg22	6.798	VII
R916	Ath	mock	6.804	VII
Lj21	Lotus	flg22	6.806	II
none	none	mock	6.82	I
Lj21	Lotus	mock	6.839	II
Lj77	Lotus	mock	6.843	IV
Lj77	Lotus	mock	6.843	V
Lj68	Lotus	flg22	6.85	I
Lj77	Lotus	mock	6.867	IV
Lj77	Lotus	mock	6.867	V
MF92	US_Ath	flg22	6.869	II
Lj77	Lotus	mock	6.878	I
R690	Ath	flg22	6.882	VII
MF92	US_Ath	mock	6.893	I
none	none	mock	6.894	II
Lj173	Lotus	flg22	6.897	I
R179	Ath	mock	6.9	IV
R179	Ath	mock	6.9	V
R96	Ath	mock	6.901	VII
R916	Ath	flg22	6.902	VII
Lj173	Lotus	mock	6.915	I
Lj21	Lotus	flg22	6.919	I
Lj73	Lotus	mock	6.925	I
Lj68	Lotus	flg22	6.925	II
Lj73	Lotus	mock	6.925	IV
Lj73	Lotus	mock	6.925	V
Chlamy24	Chlamy	flg22	6.93	VI
R559	Ath	mock	6.942	VII
Lj173	Lotus	flg22	6.955	IV
Lj173	Lotus	flg22	6.955	V
R916	Ath	mock	6.957	VII
Chlamy123	Chlamy	flg22	6.961	VI
Lj21	Lotus	flg22	6.972	IV
Lj21	Lotus	flg22	6.972	V
R96	Ath	flg22	6.978	VII
Lj68	Lotus	flg22	6.989	I
R65	Ath	flg22	6.99	VII
MF92	US_Ath	mock	6.991	III
Lj18	Lotus	mock	6.995	II
Lj165	Lotus	mock	7.005	II
R916	Ath	mock	7.012	VII
Lj193	Lotus	mock	7.014	IV
Lj193	Lotus	mock	7.014	V
Lj197	Lotus	mock	7.015	IV
Lj197	Lotus	mock	7.015	V
Lj165	Lotus	mock	7.016	II
Lj77	Lotus	mock	7.021	II
Lj21	Lotus	mock	7.022	II
Lj165	Lotus	mock	7.029	IV
Lj165	Lotus	mock	7.029	V
Lj173	Lotus	flg22	7.038	II
R690	Ath	mock	7.041	VII
R559	Ath	mock	7.047	VII
Lj143	Lotus	mock	7.05	II
R179	Ath	mock	7.051	IV
R179	Ath	mock	7.051	V
Chlamy123	Chlamy	flg22	7.055	VI
Lj21	Lotus	flg22	7.056	IV
Lj21	Lotus	flg22	7.056	V
Lj18	Lotus	flg22	7.057	II
none	none	mock	7.072	VII
R559	Ath	mock	7.073	VII
Lj165	Lotus	flg22	7.081	IV
Lj165	Lotus	flg22	7.081	V
Lj60	Lotus	flg22	7.085	IV
Lj60	Lotus	flg22	7.085	V
Lj68	Lotus	flg22	7.088	IV
Lj197	Lotus	flg22	7.088	IV
Lj68	Lotus	flg22	7.088	V
Lj197	Lotus	flg22	7.088	V
Lj143	Lotus	mock	7.097	I
Lj143	Lotus	flg22	7.099	I
R667	Ath	flg22	7.107	VII
Lj18	Lotus	mock	7.108	II
R916	Ath	flg22	7.108	VII
R690	Ath	flg22	7.114	VII
Lj173	Lotus	mock	7.121	IV
Lj173	Lotus	mock	7.121	V
none	none	mock	7.123	III
MF92	US_Ath	flg22	7.13	I
none	none	mock	7.134	IV
none	none	mock	7.134	V
Lj193	Lotus	flg22	7.149	II
R559	Ath	mock	7.151	VII
Lj18	Lotus	mock	7.154	II
R559	Ath	mock	7.161	VII
Lj68	Lotus	mock	7.162	IV
Lj68	Lotus	mock	7.162	V
MF92	US_Ath	flg22	7.165	I
Chlamy123	Chlamy	flg22	7.165	VI
Lj18	Lotus	mock	7.173	I
Lj143	Lotus	flg22	7.173	I
R916	Ath	mock	7.175	VII
Lj21	Lotus	mock	7.189	IV
Lj21	Lotus	mock	7.189	V
R916	Ath	mock	7.195	VII
none	none	mock	7.211	IV
none	none	mock	7.211	V
Lj77	Lotus	flg22	7.223	I
Lj21	Lotus	mock	7.231	IV
Lj21	Lotus	mock	7.231	V
Lj21	Lotus	mock	7.233	IV
Lj21	Lotus	mock	7.233	V
Lj165	Lotus	flg22	7.235	IV
Lj165	Lotus	flg22	7.235	V
Lj197	Lotus	mock	7.241	II
R65	Ath	flg22	7.241	VII
Lj77	Lotus	flg22	7.242	I
Lj73	Lotus	mock	7.247	II
Lj77	Lotus	flg22	7.248	I
R179	Ath	mock	7.255	IV
R179	Ath	mock	7.255	V
Lj193	Lotus	flg22	7.259	IV
Lj197	Lotus	mock	7.259	IV
Lj193	Lotus	flg22	7.259	V
Lj197	Lotus	mock	7.259	V
R65	Ath	flg22	7.275	VII
Lj173	Lotus	mock	7.283	I
Lj143	Lotus	mock	7.294	IV
Lj143	Lotus	mock	7.294	V
Lj21	Lotus	mock	7.306	IV
Lj21	Lotus	mock	7.306	V
Lj197	Lotus	mock	7.307	I
R65	Ath	mock	7.312	VII
Lj73	Lotus	mock	7.318	I
Lj68	Lotus	flg22	7.319	II
Lj165	Lotus	flg22	7.321	IV
Lj165	Lotus	flg22	7.321	V
Lj21	Lotus	flg22	7.327	IV
Lj21	Lotus	flg22	7.327	V
Lj197	Lotus	flg22	7.331	I
Chlamy123	Chlamy	mock	7.345	VI
R690	Ath	flg22	7.356	VII
Chlamy24	Chlamy	flg22	7.375	VI
MF92	US_Ath	mock	7.394	I
MF92	US_Ath	flg22	7.395	II
Lj21	Lotus	mock	7.397	I
Lj68	Lotus	flg22	7.409	II
Lj77	Lotus	flg22	7.421	IV
Lj77	Lotus	flg22	7.421	V
Lj60	Lotus	mock	7.423	I
Lj77	Lotus	flg22	7.437	I
Lj21	Lotus	flg22	7.439	IV
Lj21	Lotus	flg22	7.439	V
Lj173	Lotus	mock	7.445	II
Lj143	Lotus	flg22	7.45	II
Lj18	Lotus	mock	7.461	II
Lj193	Lotus	mock	7.469	IV
Lj193	Lotus	mock	7.469	V
R65	Ath	flg22	7.475	VII
R916	Ath	flg22	7.479	VII
Lj60	Lotus	flg22	7.484	II
Lj77	Lotus	mock	7.486	IV
Lj77	Lotus	mock	7.486	V
Lj165	Lotus	flg22	7.487	IV
Lj165	Lotus	flg22	7.487	V
Lj77	Lotus	mock	7.493	II
Lj60	Lotus	flg22	7.496	I
Lj68	Lotus	flg22	7.516	IV
Lj68	Lotus	flg22	7.516	V
Lj60	Lotus	flg22	7.532	II
Lj165	Lotus	flg22	7.537	I
R65	Ath	flg22	7.543	VII
Lj18	Lotus	mock	7.546	II
Lj165	Lotus	mock	7.558	IV
Lj165	Lotus	mock	7.558	V
Lj143	Lotus	flg22	7.561	II
R690	Ath	mock	7.563	VII
Lj197	Lotus	flg22	7.565	IV
Lj197	Lotus	flg22	7.565	V
R65	Ath	mock	7.57	VII
R667	Ath	mock	7.571	VII
Chlamy24	Chlamy	flg22	7.572	VI
Lj73	Lotus	flg22	7.577	IV
Lj73	Lotus	flg22	7.577	V
Lj18	Lotus	mock	7.583	II
R690	Ath	flg22	7.583	VII
Lj173	Lotus	mock	7.591	IV
Lj193	Lotus	flg22	7.591	IV
Lj173	Lotus	mock	7.591	V
Lj193	Lotus	flg22	7.591	V
Lj77	Lotus	flg22	7.595	I
Lj173	Lotus	mock	7.603	I
Lj77	Lotus	flg22	7.606	II
Lj68	Lotus	flg22	7.606	IV
Lj68	Lotus	flg22	7.606	V
Lj18	Lotus	flg22	7.609	II
Lj143	Lotus	flg22	7.609	II
Lj77	Lotus	mock	7.618	II
Lj165	Lotus	mock	7.631	II
Lj193	Lotus	flg22	7.632	IV
Lj193	Lotus	flg22	7.632	V
none	none	mock	7.633	IV
none	none	mock	7.633	V
Chlamy123	Chlamy	flg22	7.651	VI
Lj18	Lotus	mock	7.655	II
Lj77	Lotus	flg22	7.661	IV
Lj77	Lotus	flg22	7.661	V
R65	Ath	mock	7.664	VII
Lj21	Lotus	flg22	7.665	I
Lj143	Lotus	mock	7.665	IV
Lj143	Lotus	mock	7.665	V
R65	Ath	mock	7.667	VII
Lj60	Lotus	flg22	7.671	I
Lj165	Lotus	flg22	7.679	IV
Lj165	Lotus	flg22	7.679	V
Lj60	Lotus	flg22	7.695	II
Lj21	Lotus	mock	7.702	I
none	none	mock	7.719	III
Chlamy24	Chlamy	flg22	7.722	VI
Chlamy24	Chlamy	flg22	7.725	VI
Lj21	Lotus	flg22	7.739	I
MF92	US_Ath	flg22	7.739	IV
MF92	US_Ath	flg22	7.739	V
Lj21	Lotus	mock	7.743	IV
Lj21	Lotus	mock	7.743	V
Lj143	Lotus	flg22	7.745	II
Lj173	Lotus	flg22	7.754	II
none	none	mock	7.761	IV
none	none	mock	7.761	V
MF92	US_Ath	mock	7.766	IV
MF92	US_Ath	mock	7.766	V
Lj77	Lotus	mock	7.77	IV
Lj197	Lotus	flg22	7.77	IV
Lj77	Lotus	mock	7.77	V
Lj197	Lotus	flg22	7.77	V
Lj165	Lotus	flg22	7.775	II
Lj77	Lotus	mock	7.779	II
Lj60	Lotus	mock	7.795	IV
Lj60	Lotus	mock	7.795	V
Lj143	Lotus	flg22	7.796	II
none	none	mock	7.796	IV
none	none	mock	7.796	V
R667	Ath	flg22	7.803	VII
Lj143	Lotus	mock	7.811	I
R559	Ath	flg22	7.813	VII
Lj60	Lotus	flg22	7.826	II
MF92	US_Ath	mock	7.848	II
Lj21	Lotus	flg22	7.852	IV
Lj21	Lotus	flg22	7.852	V
Lj165	Lotus	mock	7.868	IV
Lj165	Lotus	mock	7.868	V
Chlamy24	Chlamy	mock	7.871	VI
Lj77	Lotus	flg22	7.883	II
Chlamy24	Chlamy	flg22	7.896	VI
Lj68	Lotus	mock	7.913	IV
Lj68	Lotus	mock	7.913	V
none	none	mock	7.925	IV
none	none	mock	7.925	V
Lj173	Lotus	mock	7.928	IV
Lj173	Lotus	mock	7.928	V
Lj193	Lotus	mock	7.931	IV
Lj193	Lotus	mock	7.931	V
none	none	mock	7.933	III
Lj73	Lotus	flg22	7.943	II
Lj173	Lotus	mock	7.952	IV
Lj173	Lotus	mock	7.952	V
Lj77	Lotus	mock	7.975	IV
Lj77	Lotus	mock	7.975	V
Lj165	Lotus	mock	7.991	IV
Lj165	Lotus	mock	7.991	V
Lj165	Lotus	flg22	7.992	II
Lj77	Lotus	mock	7.993	I
Lj197	Lotus	flg22	8.001	IV
Lj197	Lotus	flg22	8.001	V
MF92	US_Ath	mock	8.01	III
Lj60	Lotus	flg22	8.014	II
Chlamy123	Chlamy	mock	8.02	VI
R96	Ath	flg22	8.023	VII
Lj165	Lotus	flg22	8.027	IV
Lj165	Lotus	flg22	8.027	V
Lj77	Lotus	mock	8.056	IV
Lj77	Lotus	mock	8.056	V
Chlamy123	Chlamy	mock	8.065	VI
R179	Ath	mock	8.07	III
Lj143	Lotus	flg22	8.07	II
Chlamy123	Chlamy	flg22	8.084	VI
R96	Ath	mock	8.085	VII
MF92	US_Ath	flg22	8.088	IV
MF92	US_Ath	flg22	8.088	V
Lj197	Lotus	mock	8.101	II
Chlamy24	Chlamy	mock	8.107	VI
R96	Ath	mock	8.113	VII
Lj77	Lotus	mock	8.118	II
Lj68	Lotus	flg22	8.124	I
Lj77	Lotus	mock	8.126	I
Chlamy24	Chlamy	mock	8.126	VI
Lj60	Lotus	flg22	8.13	IV
Lj60	Lotus	flg22	8.13	V
Lj77	Lotus	mock	8.134	IV
Lj77	Lotus	mock	8.134	V
Lj60	Lotus	mock	8.142	I
R179	Ath	mock	8.15	III
Lj197	Lotus	flg22	8.151	IV
Lj197	Lotus	flg22	8.151	V
Lj60	Lotus	mock	8.152	IV
Lj60	Lotus	mock	8.152	V
Lj197	Lotus	mock	8.153	II
Lj165	Lotus	flg22	8.153	IV
Lj165	Lotus	flg22	8.153	V
Lj18	Lotus	mock	8.161	II
Lj73	Lotus	flg22	8.169	IV
Lj73	Lotus	flg22	8.169	V
R179	Ath	mock	8.178	III
Lj73	Lotus	mock	8.186	IV
Lj73	Lotus	mock	8.186	V
Lj197	Lotus	flg22	8.202	IV
Lj197	Lotus	flg22	8.202	V
Lj68	Lotus	flg22	8.204	IV
Lj68	Lotus	flg22	8.204	V
Chlamy24	Chlamy	mock	8.211	VI
none	none	mock	8.213	IV
none	none	mock	8.213	V
Lj77	Lotus	flg22	8.217	I
Lj68	Lotus	mock	8.236	IV
Lj68	Lotus	mock	8.236	V
none	none	mock	8.238	III
Lj68	Lotus	flg22	8.241	IV
Lj68	Lotus	flg22	8.241	V
Lj18	Lotus	flg22	8.245	II
Chlamy123	Chlamy	flg22	8.262	VI
Lj197	Lotus	flg22	8.271	IV
Lj197	Lotus	flg22	8.271	V
none	none	mock	8.272	VII
Lj193	Lotus	mock	8.275	II
Lj173	Lotus	flg22	8.277	I
Lj197	Lotus	flg22	8.28	IV
Lj197	Lotus	flg22	8.28	V
Lj60	Lotus	flg22	8.281	I
Lj60	Lotus	flg22	8.284	IV
Lj60	Lotus	flg22	8.284	V
Lj165	Lotus	mock	8.295	IV
Lj165	Lotus	mock	8.295	V
Lj60	Lotus	mock	8.298	IV
Lj60	Lotus	mock	8.298	V
Lj165	Lotus	flg22	8.311	IV
Lj165	Lotus	flg22	8.311	V
Lj77	Lotus	flg22	8.315	I
R96	Ath	mock	8.32	VII
Lj68	Lotus	flg22	8.322	IV
Lj68	Lotus	flg22	8.322	V
Lj73	Lotus	mock	8.327	I
Lj60	Lotus	mock	8.327	IV
Lj60	Lotus	mock	8.327	V
Lj173	Lotus	mock	8.339	IV
Lj173	Lotus	mock	8.339	V
Lj173	Lotus	mock	8.342	I
Lj193	Lotus	mock	8.346	II
Lj173	Lotus	flg22	8.347	IV
Lj173	Lotus	flg22	8.347	V
Lj193	Lotus	flg22	8.352	IV
Lj193	Lotus	flg22	8.352	V
Lj193	Lotus	mock	8.354	II
Lj77	Lotus	mock	8.357	IV
Lj77	Lotus	mock	8.357	V
Lj173	Lotus	mock	8.379	IV
Lj173	Lotus	mock	8.379	V
Lj197	Lotus	mock	8.38	IV
Lj197	Lotus	mock	8.38	V
Lj68	Lotus	flg22	8.435	IV
Lj68	Lotus	flg22	8.435	V
MF92	US_Ath	flg22	8.468	IV
MF92	US_Ath	flg22	8.468	V
Lj173	Lotus	mock	8.483	IV
Lj193	Lotus	flg22	8.483	IV
Lj173	Lotus	mock	8.483	V
Lj193	Lotus	flg22	8.483	V
R65	Ath	flg22	8.495	VII
Chlamy24	Chlamy	flg22	8.5	VI
Lj165	Lotus	flg22	8.502	IV
Lj165	Lotus	flg22	8.502	V
Lj18	Lotus	flg22	8.513	I
Lj18	Lotus	mock	8.517	I
none	none	mock	8.518	VII
Lj77	Lotus	flg22	8.521	II
Lj73	Lotus	mock	8.53	I
R96	Ath	flg22	8.531	VII
Lj73	Lotus	mock	8.533	IV
Lj73	Lotus	mock	8.533	V
Lj73	Lotus	flg22	8.537	IV
Lj73	Lotus	flg22	8.537	V
Lj197	Lotus	mock	8.542	II
Lj173	Lotus	mock	8.557	IV
Lj173	Lotus	mock	8.557	V
Lj77	Lotus	mock	8.566	I
Lj173	Lotus	flg22	8.573	IV
Lj173	Lotus	flg22	8.573	V
Lj173	Lotus	flg22	8.576	IV
Lj173	Lotus	flg22	8.576	V
R96	Ath	flg22	8.58	VII
Lj197	Lotus	mock	8.6	IV
Lj197	Lotus	mock	8.6	V
Lj173	Lotus	mock	8.618	II
Lj18	Lotus	flg22	8.62	I
Lj143	Lotus	mock	8.62	IV
Lj143	Lotus	mock	8.62	V
Lj77	Lotus	mock	8.621	IV
Lj77	Lotus	mock	8.621	V
Lj165	Lotus	mock	8.623	IV
Lj165	Lotus	mock	8.623	V
Lj60	Lotus	mock	8.624	IV
Lj60	Lotus	mock	8.624	V
Lj18	Lotus	mock	8.626	I
Lj173	Lotus	flg22	8.638	IV
Lj173	Lotus	flg22	8.638	V
Lj143	Lotus	flg22	8.639	I
Lj73	Lotus	flg22	8.652	IV
Lj73	Lotus	flg22	8.652	V
Lj165	Lotus	mock	8.658	IV
Lj165	Lotus	mock	8.658	V
Lj165	Lotus	flg22	8.659	II
Lj197	Lotus	mock	8.669	IV
Lj197	Lotus	mock	8.669	V
none	none	mock	8.681	VII
Chlamy123	Chlamy	flg22	8.684	VI
Lj197	Lotus	mock	8.691	II
Lj143	Lotus	mock	8.695	II
Lj68	Lotus	mock	8.695	IV
Lj68	Lotus	mock	8.695	V
Lj73	Lotus	flg22	8.704	IV
Lj73	Lotus	flg22	8.704	V
Lj165	Lotus	mock	8.722	I
Lj165	Lotus	flg22	8.725	IV
Lj165	Lotus	flg22	8.725	V
R96	Ath	mock	8.728	VII
Lj68	Lotus	mock	8.746	I
Lj73	Lotus	flg22	8.763	II
Lj173	Lotus	mock	8.775	I
Chlamy24	Chlamy	flg22	8.775	VI
Lj21	Lotus	flg22	8.779	IV
Lj21	Lotus	flg22	8.779	V
Chlamy123	Chlamy	mock	8.794	VI
Lj68	Lotus	flg22	8.818	IV
Lj68	Lotus	flg22	8.818	V
Lj68	Lotus	mock	8.82	I
Lj173	Lotus	mock	8.821	IV
Lj173	Lotus	mock	8.821	V
Chlamy24	Chlamy	mock	8.833	VI
Lj73	Lotus	flg22	8.845	IV
Lj73	Lotus	flg22	8.845	V
Lj18	Lotus	flg22	8.854	I
Lj173	Lotus	flg22	8.859	IV
Lj173	Lotus	flg22	8.859	V
Lj21	Lotus	mock	8.86	I
MF92	US_Ath	flg22	8.863	IV
MF92	US_Ath	flg22	8.863	V
Lj193	Lotus	flg22	8.881	IV
Lj193	Lotus	flg22	8.881	V
R96	Ath	mock	8.908	VII
Lj173	Lotus	flg22	8.915	I
Lj77	Lotus	mock	8.924	II
Lj193	Lotus	mock	8.93	IV
Lj193	Lotus	mock	8.93	V
Lj165	Lotus	mock	8.933	II
Lj165	Lotus	mock	8.968	IV
Lj165	Lotus	mock	8.968	V
Lj193	Lotus	mock	8.975	IV
Lj193	Lotus	mock	8.975	V
Lj165	Lotus	flg22	8.979	II
R179	Ath	mock	8.985	IV
R179	Ath	mock	8.985	V
Lj21	Lotus	mock	8.999	IV
Lj21	Lotus	mock	8.999	V
Lj18	Lotus	mock	9.005	I
R96	Ath	flg22	9.012	VII
Lj18	Lotus	flg22	9.017	I
Lj21	Lotus	mock	9.028	IV
Lj21	Lotus	mock	9.028	V
Chlamy24	Chlamy	mock	9.065	VI
Chlamy123	Chlamy	mock	9.078	VI
Lj197	Lotus	mock	9.115	IV
Lj197	Lotus	mock	9.115	V
Chlamy123	Chlamy	mock	9.127	VI
Lj193	Lotus	flg22	9.211	IV
Lj193	Lotus	flg22	9.211	V
Lj143	Lotus	mock	9.236	IV
Lj143	Lotus	mock	9.236	V
R179	Ath	mock	9.252	IV
R179	Ath	mock	9.252	V
Chlamy123	Chlamy	mock	9.253	VI
MF92	US_Ath	flg22	9.295	III
MF92	US_Ath	flg22	9.299	IV
MF92	US_Ath	flg22	9.299	V
Lj77	Lotus	mock	9.304	IV
Lj77	Lotus	mock	9.304	V
R96	Ath	mock	9.33	VII
Lj173	Lotus	flg22	9.342	IV
Lj173	Lotus	flg22	9.342	V
Chlamy24	Chlamy	mock	9.342	VI
MF92	US_Ath	flg22	9.344	III
Chlamy123	Chlamy	mock	9.346	VI
MF92	US_Ath	flg22	9.348	IV
MF92	US_Ath	flg22	9.348	V
Lj143	Lotus	mock	9.352	IV
Lj143	Lotus	mock	9.352	V
MF92	US_Ath	flg22	9.374	IV
MF92	US_Ath	flg22	9.374	V
MF92	US_Ath	mock	9.379	IV
MF92	US_Ath	mock	9.379	V
R179	Ath	mock	9.395	IV
R179	Ath	mock	9.395	V
Lj77	Lotus	flg22	9.395	IV
Lj77	Lotus	flg22	9.395	V
Lj77	Lotus	mock	9.396	I
MF92	US_Ath	mock	9.428	IV
Lj173	Lotus	flg22	9.428	IV
Lj173	Lotus	flg22	9.428	V
MF92	US_Ath	mock	9.428	V
Lj193	Lotus	mock	9.485	IV
Lj193	Lotus	mock	9.485	V
Lj173	Lotus	flg22	9.496	IV
Lj173	Lotus	flg22	9.496	V
Lj197	Lotus	flg22	9.51	IV
Lj197	Lotus	flg22	9.51	V
MF92	US_Ath	mock	9.517	IV
MF92	US_Ath	mock	9.517	V
R179	Ath	mock	9.519	IV
R179	Ath	mock	9.519	V
MF92	US_Ath	flg22	9.538	III
MF92	US_Ath	mock	9.543	III
MF92	US_Ath	mock	9.55	IV
MF92	US_Ath	mock	9.55	V
MF92	US_Ath	flg22	9.569	IV
MF92	US_Ath	flg22	9.569	V
MF92	US_Ath	flg22	9.6	IV
MF92	US_Ath	flg22	9.6	V
Lj143	Lotus	mock	9.618	IV
Lj143	Lotus	mock	9.618	V
MF92	US_Ath	mock	9.657	IV
MF92	US_Ath	mock	9.657	V
MF92	US_Ath	flg22	9.661	IV
MF92	US_Ath	flg22	9.661	V
none	none	mock	9.707	IV
none	none	mock	9.707	V
MF92	US_Ath	flg22	9.717	IV
MF92	US_Ath	flg22	9.717	V
Lj143	Lotus	mock	9.718	IV
Lj143	Lotus	mock	9.718	V
MF92	US_Ath	flg22	9.719	IV
MF92	US_Ath	flg22	9.719	V
MF92	US_Ath	mock	9.76	IV
MF92	US_Ath	mock	9.76	V
Lj143	Lotus	mock	9.776	IV
Lj143	Lotus	mock	9.776	V
MF92	US_Ath	flg22	9.916	IV
MF92	US_Ath	flg22	9.916	V
MF92	US_Ath	mock	9.988	III
Lj143	Lotus	mock	10.109	IV
Lj143	Lotus	mock	10.109	V
Chlamy24	Chlamy	mock	5.89	IX
Chlamy24	Chlamy	mock	7.466	IX
Chlamy24	Chlamy	mock	6.14	IX
Chlamy24	Chlamy	mock	5.725	IX
Chlamy24	Chlamy	mock	4.835	IX
Chlamy24	Chlamy	mock	5.186	IX
Chlamy24	Chlamy	mock	6.104	IX
Chlamy24	Chlamy	mock	6.198	IX
Chlamy24	Chlamy	flg22	5.181	IX
Chlamy24	Chlamy	flg22	6.016	IX
Chlamy24	Chlamy	flg22	6.725	IX
Chlamy24	Chlamy	flg22	3.894	IX
Chlamy24	Chlamy	flg22	6.14	IX
Chlamy24	Chlamy	flg22	5.241	IX
Chlamy24	Chlamy	flg22	4.608	IX
Chlamy24	Chlamy	flg22	5.754	IX
Chlamy24	Chlamy	flg22	5.505	IX
Chlamy123	Chlamy	mock	5.923	IX
Chlamy123	Chlamy	mock	5.258	IX
Chlamy123	Chlamy	mock	5.974	IX
Chlamy123	Chlamy	mock	6.428	IX
Chlamy123	Chlamy	mock	7.046	IX
Chlamy123	Chlamy	mock	7.515	IX
Chlamy123	Chlamy	mock	7.296	IX
Chlamy123	Chlamy	mock	6.596	IX
Chlamy123	Chlamy	mock	6.032	IX
Chlamy123	Chlamy	mock	5.539	IX
Chlamy123	Chlamy	mock	6.725	IX
Chlamy123	Chlamy	mock	6.9	IX
Chlamy123	Chlamy	mock	6.058	IX
Chlamy123	Chlamy	mock	6.198	IX
Chlamy123	Chlamy	mock	6.142	IX
Chlamy123	Chlamy	mock	6.121	IX
Chlamy123	Chlamy	mock	6.351	IX
Chlamy123	Chlamy	flg22	6.516	IX
Chlamy123	Chlamy	flg22	7.524	IX
Chlamy123	Chlamy	flg22	5.565	IX
Chlamy123	Chlamy	flg22	7.791	IX
Chlamy123	Chlamy	flg22	7.073	IX
Chlamy123	Chlamy	flg22	5.664	IX
Chlamy123	Chlamy	flg22	6.738	IX
Chlamy123	Chlamy	flg22	6.631	IX
Chlamy123	Chlamy	flg22	6.447	IX
Chlamy123	Chlamy	flg22	5.274	IX
Chlamy123	Chlamy	flg22	6.54	IX
Chlamy123	Chlamy	flg22	6.348	IX
R179	Ath	mock	3.912	X
R179	Ath	mock	5.748	X
R179	Ath	mock	4.938	X
R179	Ath	mock	4.936	X
R179	Ath	mock	5.438	X
R179	Ath	mock	4.547	X
R179	Ath	flg22	5.174	X
R179	Ath	flg22	4.295	X
R179	Ath	flg22	4.212	X
R179	Ath	flg22	4.483	X
Chlamy24	Chlamy	mock	4.476	X
Chlamy24	Chlamy	mock	7.571	X
Chlamy24	Chlamy	mock	5.668	X
Chlamy24	Chlamy	mock	7.61	X
Chlamy24	Chlamy	mock	6.827	X
Chlamy24	Chlamy	mock	4.007	X
Chlamy24	Chlamy	mock	5.793	X
Chlamy24	Chlamy	mock	5.652	X
Chlamy24	Chlamy	flg22	6.956	X
Chlamy24	Chlamy	flg22	6.654	X
Chlamy24	Chlamy	flg22	4.603	X
Chlamy24	Chlamy	flg22	5.499	X
Chlamy24	Chlamy	flg22	5.847	X
Chlamy123	Chlamy	mock	6.231	X
Chlamy123	Chlamy	mock	7.467	X
Chlamy123	Chlamy	mock	9.086	X
Chlamy123	Chlamy	mock	5.34	X
Chlamy123	Chlamy	mock	9.373	X
Chlamy123	Chlamy	mock	6.717	X
Chlamy123	Chlamy	mock	5.279	X
Chlamy123	Chlamy	mock	6.88	X
Chlamy123	Chlamy	mock	7.314	X
Chlamy123	Chlamy	flg22	5.642	X
Chlamy123	Chlamy	flg22	5.707	X
Chlamy123	Chlamy	flg22	7.894	X
Chlamy123	Chlamy	flg22	6.735	X
Chlamy123	Chlamy	flg22	5.647	X
Chlamy123	Chlamy	flg22	5.437	X
Chlamy123	Chlamy	flg22	7.144	X
Chlamy123	Chlamy	flg22	6.486	X
none	none	Atpep1	1.285	1
none	none	Atpep1	1.608	1
none	none	Atpep1	0.707	1
none	none	Atpep1	1.917	1
none	none	Atpep1	1.255	1
none	none	Atpep1	1.635	1
none	none	Atpep1	1.297	1
none	none	Atpep1	1.173	1
none	none	Atpep1	1.714	1
none	none	Atpep1	0.532	1
none	none	Atpep1	1.597	1
none	none	Atpep1	0.874	1
none	none	Atpep1	1.967	1
none	none	Atpep1	1.333	1
none	none	Atpep1	0.562	1
none	none	Atpep1	0.533	1
none	none	Atpep1	1.571	1
none	none	Atpep1	1.493	1
none	none	Atpep1	1.938	1
none	none	Atpep1	0.763	1
none	none	Atpep1	1.152	1
none	none	Atpep1	0.86	1
none	none	Atpep1	0.989	1
none	none	Atpep1	1.609	1
none	none	Atpep1	1.202	1
R179	Ath	Atpep1	3.741	1
R179	Ath	Atpep1	3.802	1
R179	Ath	Atpep1	4.333	1
R179	Ath	Atpep1	4.113	1
R179	Ath	Atpep1	4.781	1
R179	Ath	Atpep1	4.063	1
R179	Ath	Atpep1	5.014	1
R179	Ath	Atpep1	4.678	1
R179	Ath	Atpep1	4.009	1
R179	Ath	Atpep1	5.106	1
R179	Ath	Atpep1	4.203	1
R179	Ath	Atpep1	4.203	1
R179	Ath	Atpep1	3.952	1
R179	Ath	Atpep1	3.848	1
R179	Ath	Atpep1	4.272	1
R179	Ath	Atpep1	3.881	1
R179	Ath	Atpep1	4.213	1
R179	Ath	Atpep1	4.253	1
R179	Ath	Atpep1	4.034	1
Chlamy24	Chlamy	Atpep1	4.882	1
Chlamy24	Chlamy	Atpep1	5.277	1
Chlamy24	Chlamy	Atpep1	4.882	1
Chlamy24	Chlamy	Atpep1	4.65	1
Chlamy24	Chlamy	Atpep1	5.326	1
Chlamy24	Chlamy	Atpep1	6.145	1
Chlamy24	Chlamy	Atpep1	4.894	1
Chlamy24	Chlamy	Atpep1	5.495	1
Chlamy24	Chlamy	Atpep1	5.773	1
Chlamy24	Chlamy	Atpep1	5.453	1
Chlamy24	Chlamy	Atpep1	3.833	1
Chlamy24	Chlamy	Atpep1	3.98	1
Chlamy24	Chlamy	Atpep1	4.845	1
Chlamy24	Chlamy	Atpep1	5.261	1
Chlamy24	Chlamy	Atpep1	5.117	1
Chlamy24	Chlamy	Atpep1	5.612	1
Chlamy24	Chlamy	Atpep1	4.653	1
Chlamy24	Chlamy	Atpep1	5.368	1
Chlamy24	Chlamy	Atpep1	5.369	1
Chlamy123	Chlamy	Atpep1	5.594	1
Chlamy123	Chlamy	Atpep1	4.152	1
Chlamy123	Chlamy	Atpep1	4.317	1
Chlamy123	Chlamy	Atpep1	5.678	1
Chlamy123	Chlamy	Atpep1	6.128	1
Chlamy123	Chlamy	Atpep1	5.656	1
Chlamy123	Chlamy	Atpep1	4.458	1
Chlamy123	Chlamy	Atpep1	5.538	1
Chlamy123	Chlamy	Atpep1	4.375	1
Chlamy123	Chlamy	Atpep1	4.719	1
Chlamy123	Chlamy	Atpep1	3.452	1
Chlamy123	Chlamy	Atpep1	3.802	1
Chlamy123	Chlamy	Atpep1	4.001	1
Chlamy123	Chlamy	Atpep1	4.382	1
Chlamy123	Chlamy	Atpep1	4.788	1
Lj18	Lotus	Atpep1	6.003	1
Lj18	Lotus	Atpep1	5.321	1
Lj18	Lotus	Atpep1	4.6	1
Lj18	Lotus	Atpep1	5.181	1
Lj18	Lotus	Atpep1	4.987	1
Lj18	Lotus	Atpep1	5.343	1
Lj18	Lotus	Atpep1	4.961	1
Lj18	Lotus	Atpep1	5.092	1
Lj18	Lotus	Atpep1	6.124	1
Lj18	Lotus	Atpep1	4.65	1
Lj18	Lotus	Atpep1	5.135	1
Lj18	Lotus	Atpep1	4.679	1
Lj18	Lotus	Atpep1	4.693	1
Lj18	Lotus	Atpep1	4.383	1
Lj18	Lotus	Atpep1	5.25	1
Lj18	Lotus	Atpep1	4.776	1
Lj18	Lotus	Atpep1	4.948	1
Lj18	Lotus	Atpep1	4.943	1
Lj18	Lotus	Atpep1	5.079	1
Lj18	Lotus	Atpep1	4.368	1
Lj60	Lotus	Atpep1	5.022	1
Lj60	Lotus	Atpep1	5.161	1
Lj60	Lotus	Atpep1	4.516	1
Lj60	Lotus	Atpep1	4.751	1
Lj60	Lotus	Atpep1	4.104	1
Lj60	Lotus	Atpep1	5.392	1
Lj60	Lotus	Atpep1	4.494	1
Lj60	Lotus	Atpep1	4.387	1
Lj60	Lotus	Atpep1	4.749	1
Lj60	Lotus	Atpep1	4.392	1
Lj60	Lotus	Atpep1	4.512	1
Lj60	Lotus	Atpep1	4.183	1
Lj60	Lotus	Atpep1	4.555	1
Lj60	Lotus	Atpep1	4.692	1
Lj60	Lotus	Atpep1	4.554	1
Lj60	Lotus	Atpep1	4.816	1
Lj60	Lotus	Atpep1	4.062	1
Lj60	Lotus	Atpep1	3.996	1
Lj60	Lotus	Atpep1	4.291	1
Lj60	Lotus	Atpep1	4.688	1
Lj60	Lotus	Atpep1	5.058	1
Lj60	Lotus	Atpep1	4.292	1
none	none	Atpep1	2.205	2
none	none	Atpep1	1.602	2
none	none	Atpep1	1.227	2
none	none	Atpep1	1.634	2
none	none	Atpep1	0.791	2
none	none	Atpep1	1.914	2
none	none	Atpep1	1.27	2
none	none	Atpep1	1.112	2
none	none	Atpep1	1.042	2
none	none	Atpep1	1.275	2
none	none	Atpep1	1.131	2
none	none	Atpep1	2.064	2
none	none	Atpep1	1.725	2
none	none	Atpep1	1.479	2
none	none	Atpep1	0.973	2
none	none	Atpep1	0.602	2
none	none	Atpep1	1.703	2
none	none	Atpep1	1.581	2
none	none	Atpep1	1.026	2
none	none	Atpep1	1.858	2
none	none	Atpep1	2.2	2
none	none	Atpep1	1.039	2
none	none	Atpep1	1.002	2
none	none	Atpep1	1.644	2
none	none	Atpep1	0.52	2
none	none	Atpep1	0.593	2
none	none	Atpep1	0.65	2
none	none	Atpep1	1.047	2
R179	Ath	Atpep1	3.171	2
R179	Ath	Atpep1	3.512	2
R179	Ath	Atpep1	3.583	2
R179	Ath	Atpep1	4.032	2
R179	Ath	Atpep1	3.36	2
R179	Ath	Atpep1	4.179	2
R179	Ath	Atpep1	4.34	2
R179	Ath	Atpep1	4.257	2
R179	Ath	Atpep1	3.809	2
R179	Ath	Atpep1	4.313	2
R179	Ath	Atpep1	4.267	2
R179	Ath	Atpep1	4.016	2
R179	Ath	Atpep1	3.27	2
R179	Ath	Atpep1	3.55	2
R179	Ath	Atpep1	3.857	2
R179	Ath	Atpep1	4.231	2
Chlamy24	Chlamy	Atpep1	5.243	2
Chlamy24	Chlamy	Atpep1	5.333	2
Chlamy24	Chlamy	Atpep1	3.462	2
Chlamy24	Chlamy	Atpep1	4.107	2
Chlamy24	Chlamy	Atpep1	5.77	2
Chlamy24	Chlamy	Atpep1	4.515	2
Chlamy24	Chlamy	Atpep1	4.956	2
Chlamy24	Chlamy	Atpep1	4.882	2
Chlamy24	Chlamy	Atpep1	5.242	2
Chlamy24	Chlamy	Atpep1	4.815	2
Chlamy24	Chlamy	Atpep1	4.801	2
Chlamy24	Chlamy	Atpep1	5.534	2
Chlamy123	Chlamy	Atpep1	4.942	2
Chlamy123	Chlamy	Atpep1	5.39	2
Chlamy123	Chlamy	Atpep1	4.952	2
Chlamy123	Chlamy	Atpep1	5.968	2
Chlamy123	Chlamy	Atpep1	5.289	2
Chlamy123	Chlamy	Atpep1	4.531	2
Chlamy123	Chlamy	Atpep1	4.36	2
Chlamy123	Chlamy	Atpep1	5.488	2
Chlamy123	Chlamy	Atpep1	4.214	2
Chlamy123	Chlamy	Atpep1	5.431	2
Chlamy123	Chlamy	Atpep1	4.827	2
Chlamy123	Chlamy	Atpep1	5.24	2
Chlamy123	Chlamy	Atpep1	4.862	2
Chlamy123	Chlamy	Atpep1	4.436	2
Chlamy123	Chlamy	Atpep1	4.869	2
Chlamy123	Chlamy	Atpep1	5.097	2
Chlamy123	Chlamy	Atpep1	5.105	2
Chlamy123	Chlamy	Atpep1	4.894	2
Lj18	Lotus	Atpep1	5.101	2
Lj18	Lotus	Atpep1	4.807	2
Lj18	Lotus	Atpep1	5.065	2
Lj18	Lotus	Atpep1	4.73	2
Lj18	Lotus	Atpep1	4.149	2
Lj18	Lotus	Atpep1	4.729	2
Lj18	Lotus	Atpep1	4.79	2
Lj18	Lotus	Atpep1	4.933	2
Lj18	Lotus	Atpep1	4.639	2
Lj18	Lotus	Atpep1	4.259	2
Lj18	Lotus	Atpep1	4.102	2
Lj18	Lotus	Atpep1	4.482	2
Lj18	Lotus	Atpep1	5.161	2
Lj60	Lotus	Atpep1	5.546	2
Lj60	Lotus	Atpep1	5.251	2
Lj60	Lotus	Atpep1	5.609	2
Lj60	Lotus	Atpep1	5.828	2
Lj60	Lotus	Atpep1	4.431	2
Lj60	Lotus	Atpep1	3.995	2
Lj60	Lotus	Atpep1	5.201	2
Lj60	Lotus	Atpep1	4.936	2
Lj60	Lotus	Atpep1	5.901	2
Lj60	Lotus	Atpep1	4.923	2
Lj60	Lotus	Atpep1	4.908	2
Lj60	Lotus	Atpep1	4.457	2
Lj60	Lotus	Atpep1	4.331	2
Lj60	Lotus	Atpep1	5.095	2

## Sheet: Ext_Data_Fig_10_stats
Statistics
Extended Data Fig. 10a
Comparison	Z	P.unadj	P.adj
Col0_R179_dssAB - Col0_R179_wt	-1.82118	0.0685801	0.20574
Col0_R179_dssAB - efr_R179_dssAB	-0.713289	0.475667	0.594584
Col0_R179_wt - efr_R179_dssAB	1.18319	0.236733	0.443875
Col0_R179_dssAB - efr_R179_wt	-2.62491	0.00866714	0.0650035
Col0_R179_wt - efr_R179_wt	-0.733707	0.463127	0.595449
efr_R179_dssAB - efr_R179_wt	-1.98693	0.0469305	0.175989
Col0_R179_dssAB - fls2_R179_dssAB	-0.945898	0.344201	0.534104
Col0_R179_wt - fls2_R179_dssAB	0.939201	0.347628	0.504621
efr_R179_dssAB - fls2_R179_dssAB	-0.248288	0.803912	0.882342
efr_R179_wt - fls2_R179_dssAB	1.72871	0.083861	0.221985
Col0_R179_dssAB - fls2_R179_wt	-2.85634	0.00428559	0.0385703
Col0_R179_wt - fls2_R179_wt	-0.944969	0.344675	0.517012
efr_R179_dssAB - fls2_R179_wt	-2.21835	0.0265308	0.132654
efr_R179_wt - fls2_R179_wt	-0.211262	0.832683	0.871412
fls2_R179_dssAB - fls2_R179_wt	-1.95604	0.0504605	0.174671
Col0_R179_dssAB - fxexs_R179_dssAB	0.356644	0.721358	0.811528
Col0_R179_wt - fxexs_R179_dssAB	2.14017	0.0323412	0.132305
efr_R179_dssAB - fxexs_R179_dssAB	1.06993	0.284649	0.457472
efr_R179_wt - fxexs_R179_dssAB	2.9439	0.003241	0.0364613
fls2_R179_dssAB - fxexs_R179_dssAB	1.2947	0.195423	0.399728
fls2_R179_wt - fxexs_R179_dssAB	3.17533	0.00149666	0.0336748
Col0_R179_dssAB - fxexs_R179_wt	-1.89511	0.0580777	0.186678
Col0_R179_wt - fxexs_R179_wt	0.126138	0.899623	0.920069
efr_R179_dssAB - fxexs_R179_wt	-1.18182	0.237276	0.427098
efr_R179_wt - fxexs_R179_wt	0.929874	0.352437	0.495614
fls2_R179_dssAB - fxexs_R179_wt	-0.907557	0.364113	0.496517
fls2_R179_wt - fxexs_R179_wt	1.1613	0.24552	0.424939
fxexs_R179_dssAB - fxexs_R179_wt	-2.25176	0.0243378	0.1369
Col0_R179_dssAB - sobir_R179_dssAB	0.384617	0.700522	0.808294
Col0_R179_wt - sobir_R179_dssAB	2.16519	0.0303733	0.13668
efr_R179_dssAB - sobir_R179_dssAB	1.09791	0.272246	0.453743
efr_R179_wt - sobir_R179_dssAB	2.96892	0.00298845	0.0448268
fls2_R179_dssAB - sobir_R179_dssAB	1.32206	0.186148	0.398889
fls2_R179_wt - sobir_R179_dssAB	3.20035	0.00137261	0.0617675
fxexs_R179_dssAB - sobir_R179_dssAB	0.0279721	0.977684	0.977684
fxexs_R179_wt - sobir_R179_dssAB	2.27973	0.0226239	0.145439
Col0_R179_dssAB - sobir_R179_wt	-1.19814	0.230863	0.451688
Col0_R179_wt - sobir_R179_wt	0.749528	0.453539	0.600272
efr_R179_dssAB - sobir_R179_wt	-0.48485	0.627783	0.743427
efr_R179_wt - sobir_R179_wt	1.55326	0.12036	0.27081
fls2_R179_dssAB - sobir_R179_wt	-0.225905	0.821276	0.879938
fls2_R179_wt - sobir_R179_wt	1.78469	0.0743116	0.209001
fxexs_R179_dssAB - sobir_R179_wt	-1.55478	0.119998	0.284205
fxexs_R179_wt - sobir_R179_wt	0.696972	0.48582	0.590863
sobir_R179_dssAB - sobir_R179_wt	-1.58276	0.113477	0.283693
